# Supplementary material for: Cord blood metabolic signatures predictive of childhood overweight and rapid growth
Source: Int J Obes (Lond). 2021 Jul 12;45(10):2252–60. doi: 10.1038/s41366-021-00888-1 (PMC8455328; doi:10.1038/s41366-021-00888-1)
Supplement: Supplementary file 2 — Supporting information 2 [file 41366_2021_888_MOESM2_ESM.zip]

Archive with 19 entries (16 files):
- figures/
- tables/
- result.html
- tables/mcg_modularanalysis_rg.xlsx
- tables/mcg_modularanalysis_rg.tsv
- tables/mcg_pathwayanalysis_rg.xlsx
- tables/userInputData.txt
- tables/ListOfEmpiricalCompounds.tsv
- tables/mcg_pathwayanalysis_rg.tsv
- figures/network_modules/
- figures/plot_moduleModel_rg.pdf
- figures/mcg_pathwayBars_rg.pdf
- figures/mcg_MWAS_rg.pdf
- figures/plot_pathwayModel_rg.pdf
- figures/network_modules/module_3.txt
- figures/network_modules/module_1.txt
- figures/network_modules/activity_network.txt
- figures/network_modules/Node_attributes.txt
- figures/network_modules/module_2.txt
