# Supplementary material for: Cord blood metabolic signatures predictive of childhood overweight and rapid growth
Source: Int J Obes (Lond). 2021 Jul 12;45(10):2252–60. doi: 10.1038/s41366-021-00888-1 (PMC8455328; doi:10.1038/s41366-021-00888-1)
Supplement: Supplementary file 2 — Supporting information 2 [file 41366_2021_888_MOESM2_ESM.zip › tables/mcg_modularanalysis_rg.xlsx]

## Sheet: mcg_modularanalysis_
MODULE	p-value	size	members (name)	members (id)	This module overlaps with
module_1	0.00097561	31	3alpha-Hydroxy-5beta-androstan-17-one; Etiocholan-3alpha-ol-17-one; 3alpha-Hydroxyetiocholan-17-one$Androstenedione$Androst-4-ene-3,17-dione; Androstenedione; 4-Androstene-3,17-dione$17alpha,21-Dihydroxy-5beta-pregnane-3,11,20-trione; 5beta-Pregnane-17alpha,21-diol-3,11,20-trione; 4,5beta-Dihydrocortisone$5alpha-Dihydrotestosterone$$18-Hydroxycorticosterone$3beta-Hydroxyandrost-5-en-17-one; Dehyd…	C04373,andrstndn,C00280,C05469,C03917,C18045,C01124,C01227,C05488,C00410,C00535,C04295,C05294,C05293,C02140,C14497,C00599,C05473,CE1356,C01953,C05477,C05479,CE1358,CE2209,C05497,C05139,C03772,C04042,C00523,C00735,C00674	(21, 'C21-steroid hormone biosynthesis and metabolism');(18, 'Androgen and estrogen biosynthesis and metabolism')
module_2	0.00097561	11	Cholest-4-en-3-one; Cholestenone; 4-Cholesten-3-one$3alpha-Hydroxy-5beta-androstan-17-one; Etiocholan-3alpha-ol-17-one; 3alpha-Hydroxyetiocholan-17-one$21-Hydroxy-5beta-pregnane-3,11,20-trione$5beta-Pregnane-3,20-dione$5beta-Androstane-3,17-dione$17alpha,21-Dihydroxy-5beta-pregnane-3,11,20-trione; 5beta-Pregnane-17alpha,21-diol-3,11,20-trione; 4,5beta-Dihydrocortisone$Progesterone; 4-Pregnene-3,2…	C00599,C04373,C05477,C05479,C03772,C05469,C00410,C05473,C04042,C05293,C02140	(9, 'C21-steroid hormone biosynthesis and metabolism');(3, 'Androgen and estrogen biosynthesis and metabolism')
module_3	0.00097561	10	3beta-Hydroxyandrost-5-en-17-one; Dehydroepiandrosterone; Dehydroisoandrosterone; DHA; DHEA$Androst-4-ene-3,17-dione; Androstenedione; 4-Androstene-3,17-dione$11-Deoxycortisol; Cortodoxone$16alpha-Hydroxydehydroepiandrosterone; 5-Androstene-3beta,16alpha-diol-17-one$Androst-5-ene-3beta,17beta-diol; 3beta,17beta-Dihydroxyandrost-5-ene; 3beta,17beta-Dihydroxy-5-androstene; Androstenediol$Cortisol; …	C01227,C00280,C05488,C05139,C04295,C00735,C05497,C01953,C18045,C01124	(8, 'C21-steroid hormone biosynthesis and metabolism');(6, 'Androgen and estrogen biosynthesis and metabolism')
