# Supplementary material for: Cord blood metabolic signatures predictive of childhood overweight and rapid growth
Source: Int J Obes (Lond). 2021 Jul 12;45(10):2252–60. doi: 10.1038/s41366-021-00888-1 (PMC8455328; doi:10.1038/s41366-021-00888-1)
Supplement: Supplementary file 2 — Supporting information 2 [file 41366_2021_888_MOESM2_ESM.zip › tables/userInputData.txt]

massfeature_rows	m/z	retention_time	p_value	statistic	CompoundID_from_user
row1	385.34868	9.076708	3.9807e-08	5.491703643	X384.3414.9.076708
row2	407.32988	9.073516	3.86447e-07	5.075515578	X406.3226.9.073516
row3	444.42048	9.076516	5.51493e-07	5.007473039	X443.4132.9.076516
row4	269.18938	5.3084226	5.168423e-06	-4.557832476	X268.1821.5.3084226
row5	289.21568	4.8316393	6.730022e-06	-4.502052921	X288.2084.4.8316393
row6	482.23918	3.6582649	2.2509965e-05	-4.238418715	X481.2319.3.6582649
row7	258.27938	5.9162836	0.000108203	3.871420843	X257.2721.5.9162836
row8	175.10788	0.6756697	0.000174872	-3.752797756	X174.1006.0.6756697
row9	816.54708	8.588964	0.000179596	-3.746112908	X815.5398.8.588964
row10	314.23178	4.9669886	0.000186071	3.737213662	X313.2245.4.9669886
row11	482.23958	4.453742	0.000204306	-3.713632074	X481.2323.4.453742
row12	782.06168	8.670682	0.000243527	3.668973096	X781.0544.8.670682
row13	369.35208	9.060744	0.00024928	3.662998103	X368.3448.9.060744
row14	758.57468	8.684198	0.000262022	3.650213815	X757.5674.8.684198
row15	406.74938	8.688845	0.000268287	3.644140292	X405.7421.8.688845
row16	230.24828	5.5392804	0.000301861	3.613697426	X229.241.5.5392804
row17	196.05998	2.9204202	0.000340223	3.58257593	X195.0527.2.9204202
row18	287.20048	5.309032	0.000381058	-3.55286603	X286.1932.5.309032
row19	304.22888	5.308812	0.000390623	-3.546339347	X303.2216.5.308812
row20	436.77568	9.072139	0.000433975	-3.518511562	X435.7684.9.072139
row21	472.12298	4.8988914	0.000435528	-3.517563346	X471.1157.4.8988914
row22	391.27598	8.686531	0.000488079	3.487215102	X390.2687.8.686531
row23	790.04958	8.67179	0.000526666	3.466814189	X789.0423.8.67179
row24	309.18378	5.3093767	0.000565736	-3.447530957	X308.1765.5.3093767
row25	829.05158	8.564661	0.000577383	-3.442022306	X828.0443.8.564661
row26	519.19508	5.3095083	0.000609313	-3.427434774	X518.1878.5.3095083
row27	817.05238	8.5968275	0.000639574	-3.414251844	X816.0451.8.5968275
row28	283.22568	6.8522468	0.00071623	-3.383289659	X282.2184.6.8522468
row29	503.31788	5.3096886	0.000725121	-3.379900308	X502.3106.5.3096886
row30	766.58148	8.858829	0.000751957	3.369899257	X765.5742.8.858829
row31	399.26468	8.689914	0.000759072	3.367303242	X398.2574.8.689914
row32	407.25198	8.68883	0.000779592	3.359940824	X406.2447.8.68883
row33	423.26358	8.565291	0.000780536	-3.359606497	X422.2563.8.565291
row34	365.20338	7.5338774	0.000810195	3.349288093	X364.1961.7.5338774
row35	551.31648	6.9024997	0.00089264	3.322345691	X550.3092.6.9024997
row36	455.14248	5.308898	0.000927195	-3.311734496	X454.1352.5.308898
row37	770.06128	8.688093	0.001038552	3.279869369	X769.054.8.688093
row38	420.76498	9.254733	0.001061273	3.273758496	X419.7577.9.254733
row39	447.20148	4.453114	0.001241808	-3.229099141	X446.1942.4.453114
row40	806.06198	8.603972	0.001346601	-3.205858645	X805.0547.8.603972
row41	789.54748	8.6712675	0.001537796	3.167454773	X788.5402.8.6712675
row42	422.76198	8.565184	0.001581539	-3.15929025	X421.7547.8.565184
row43	778.04708	8.68937	0.001621303	3.15204684	X777.0398.8.68937
row44	398.76238	8.689742	0.001806191	3.120378009	X397.7551.8.689742
row45	768.58828	9.00189	0.001841676	3.114643146	X767.581.9.00189
row46	363.21698	5.1705174	0.001856117	-3.112338222	X362.2097.5.1705174
row47	473.11558	5.3095765	0.001871928	-3.109833539	X472.1083.5.3095765
row48	387.18088	5.656741	0.002044041	3.083757578	X386.1736.5.656741
row49	787.55888	9.045232	0.002050028	3.082887208	X786.5516.9.045232
row50	786.60308	9.246131	0.002177214	3.064929336	X785.5958.9.246131
row51	297.22308	5.7214985	0.002180366	-3.064496664	X296.2158.5.7214985
row52	405.25548	7.689562	0.002219977	3.059107189	X404.2482.7.689562
row53	413.27808	9.253234	0.002332979	3.044202729	X412.2708.9.253234
row54	810.53968	8.627005	0.002332992	3.044201073	X809.5324.8.627005
row55	777.54448	8.688971	0.002347444	3.04234279	X776.5372.8.688971
row56	250.03808	3.070289	0.002399048	-3.03579196	X249.0308.3.070289
row57	810.03668	8.627484	0.002486653	3.024960919	X809.0294.8.627484
row58	313.21588	4.8733563	0.002548703	-3.017498458	X312.2086.4.8733563
row59	374.30478	6.394354	0.00256388	3.015698582	X373.2975.6.394354
row60	447.18268	6.395019	0.002663062	3.004170323	X446.1754.6.395019
row61	429.29858	6.101364	0.002833706	2.985224131	X428.2913.6.101364
row62	386.76238	8.959619	0.002938594	2.974089461	X385.7551.8.959619
row63	192.13888	5.400477	0.002972904	2.970525878	X191.1316.5.400477
row64	782.57218	9.057233	0.002987895	2.968980604	X781.5649.9.057233
row65	487.19398	4.4549704	0.00303446	-2.964225366	X486.1867.4.4549704
row66	470.10658	4.863585	0.003231636	-2.944799916	X469.0993.4.863585
row67	449.18368	6.3949227	0.003346424	2.933983147	X448.1764.6.3949227
row68	409.16458	5.6569376	0.003351014	2.933557628	X408.1573.5.6569376
row69	264.01758	3.0655825	0.003408639	-2.928260859	X263.0103.3.0655825
row70	560.30458	6.9019074	0.00341572	2.927615644	X559.2973.6.9019074
row71	390.77218	8.686479	0.003484629	2.921399275	X389.7649.8.686479
row72	558.79778	6.9018717	0.00357138	2.913730603	X557.7905.6.9018717
row73	211.09558	3.1502857	0.003576084	-2.913319578	X210.0883.3.1502857
row74	404.20718	5.656692	0.003644536	2.907394214	X403.1999.5.656692
row75	337.21468	5.722147	0.003844865	-2.890616897	X336.2074.5.722147
row76	355.21558	7.5240135	0.003850368	2.890167385	X354.2083.7.5240135
row77	551.81608	6.902375	0.003924302	2.884183373	X550.8088.6.902375
row78	251.10398	3.4258146	0.003978449	2.879865483	X250.0967.3.4258146
row79	734.56998	8.960004	0.00405632	2.873748369	X733.5627.8.960004
row80	202.04828	3.0665774	0.004069917	-2.872691208	X201.041.3.0665774
row81	782.57398	8.626831	0.004183962	2.863948395	X781.5667.8.626831
row82	408.25868	9.051736	0.004196717	2.862984041	X407.2514.9.051736
row83	769.55898	8.688077	0.004253712	2.858707229	X768.5517.8.688077
row84	377.26768	7.1117277	0.004433094	2.845577736	X376.2604.7.1117277
row85	208.09748	3.8864493	0.004454031	2.844076783	X207.0902.3.8864493
row86	793.56138	8.628368	0.004493649	2.841254089	X792.5541.8.628368
row87	571.30288	6.891903	0.004610387	2.833065947	X570.2956.6.891903
row88	431.20978	6.394793	0.004672544	2.828782494	X430.2025.6.394793
row89	330.26448	5.3249793	0.004681374	-2.828178231	X329.2572.5.3249793
row90	820.07428	9.06532	0.004801838	-2.820035206	X819.067.9.06532
row91	315.23128	5.7192435	0.004874283	-2.815226765	X314.224.5.7192435
row92	407.75918	9.051017	0.004931009	2.811506536	X406.7519.9.051017
row93	451.18078	6.3950124	0.005026612	2.805323377	X450.1735.6.3950124
row94	531.34818	5.7220373	0.00508049	-2.801885528	X530.3409.5.7220373
row95	444.76668	9.073829	0.005100815	-2.800597132	X443.7594.9.073829
row96	287.20118	4.8652577	0.00519265	-2.79483319	X286.1939.4.8652577
row97	265.02518	2.3636355	0.005292891	-2.78864587	X264.0179.2.3636355
row98	314.23208	4.8776007	0.005385464	2.783025082	X313.2248.4.8776007
row99	412.77678	9.254222	0.00551572	2.775262312	X411.7695.9.254222
row100	498.13718	5.72168	0.005663236	-2.766668197	X497.1299.5.72168
row101	473.11728	4.866016	0.005670003	-2.76627881	X472.11.4.866016
row102	312.01498	2.0956893	0.005791414	-2.759363163	X311.0077.2.0956893
row103	794.60458	9.077853	0.005803632	2.758674421	X793.5973.9.077853
row104	810.97468	6.9086657	0.005872333	2.754826128	X809.9674.6.9086657
row105	297.03018	3.0646007	0.006068104	-2.744078411	X296.0229.3.0646007
row106	548.29628	6.9081883	0.006148639	2.739747548	X547.289.6.9081883
row107	512.33618	6.1962085	0.00615186	2.739575435	X511.3289.6.1962085
row108	174.12418	0.86039424	0.006297155	2.731893195	X173.1169.0.86039424
row109	563.31408	6.8930106	0.006521427	2.720342784	X562.3068.6.8930106
row110	233.07898	4.8340645	0.006594686	2.716647232	X232.0717.4.8340645
row111	337.21388	6.394628	0.006719011	2.710459208	X336.2066.6.394628
row112	370.11858	3.2439997	0.006834872	-2.704784463	X369.1113.3.2439997
row113	487.16778	4.864103	0.006920914	-2.700625894	X486.1605.4.864103
row114	343.19428	7.25078	0.006965264	2.69850045	X342.187.7.25078
row115	559.80078	6.9026294	0.007042566	2.694824745	X558.7935.6.9026294
row116	559.30168	6.9025846	0.00718649	2.68807666	X558.2944.6.9025846
row117	428.78808	9.072226	0.007286851	-2.683442478	X427.7808.9.072226
row118	508.33648	6.9429827	0.007392622	-2.678620078	X507.3292.6.9429827
row119	769.59228	9.040508	0.007661718	2.666624686	X768.585.9.040508
row120	302.23268	4.7077465	0.007701602	-2.664879039	X301.2254.4.7077465
row121	217.98788	2.7265797	0.00775562	2.66252766	X216.9806.2.7265797
row122	470.10618	5.308984	0.007794804	-2.660831129	X469.0989.5.308984
row123	565.43208	7.3758082	0.007855703	2.658209564	X564.4248.7.3758082
row124	501.14818	5.725125	0.007962708	-2.653646992	X500.1409.5.725125
row125	315.23198	6.3944817	0.007968109	2.653418141	X314.2247.6.3944817
row126	180.06688	3.0666792	0.008168079	-2.645041933	X179.0596.3.0666792
row127	466.31408	5.897524	0.00824817	2.641738545	X465.3068.5.897524
row128	512.32708	6.5815163	0.008268598	-2.640900581	X511.3198.6.5815163
row129	572.30158	6.892317	0.008547329	2.629648115	X571.2943.6.892317
row130	298.03618	2.0959058	0.008580503	-2.628330797	X297.0289.2.0959058
row131	139.95348	0.82666856	0.00908179	-2.608959852	X138.9462.0.82666856
row132	349.18798	7.118504	0.009168321	2.60571315	X348.1807.7.118504
row133	327.19388	5.2929516	0.009391162	-2.597476231	X326.1866.5.2929516
row134	729.59018	8.551163	0.009473563	2.594474526	X728.5829.8.551163
row135	482.32398	6.8737288	0.009645869	-2.588272328	X481.3167.6.8737288
row136	214.25408	5.4715705	0.00966679	2.587526015	X213.2468.5.4715705
row137	347.18808	7.118295	0.010056785	2.573870696	X346.1808.7.118295
row138	220.99608	2.7254777	0.010114085	2.571904276	X219.9888.2.7254777
row139	365.26498	7.141001	0.010358956	2.563611048	X364.2577.7.141001
row140	339.23048	6.348832	0.010401277	2.56219545	X338.2232.6.348832
row141	378.24448	8.170704	0.010514037	2.558448568	X377.2372.8.170704
row142	263.06908	5.4294977	0.010516094	2.558380539	X262.0618.5.4294977
row143	781.05448	8.693617	0.010547154	2.557354943	X780.0472.8.693617
row144	251.04308	3.448929	0.010708847	-2.552058729	X250.0358.3.448929
row145	184.05918	0.8796096	0.010713852	-2.55189591	X183.0519.0.8796096
row146	760.58498	9.046705	0.010799144	2.549131916	X759.5777.9.046705
row147	372.31028	7.104977	0.011025068	2.541903271	X371.303.7.104977
row148	312.01508	2.3633997	0.011201398	-2.536352296	X311.0078.2.3633997
row149	335.16708	7.2784166	0.011297118	2.533371401	X334.1598.7.2784166
row150	779.56238	9.048153	0.011519501	2.526531637	X778.5551.9.048153
row151	251.04428	3.100106	0.011652193	-2.522506102	X250.037.3.100106
row152	770.53548	7.3701735	0.011660155	2.522265847	X769.5282.7.3701735
row153	295.00858	3.1819668	0.011936491	-2.514016333	X294.0013.3.1819668
row154	446.17828	6.3946886	0.012092498	2.509433501	X445.171.6.3946886
row155	801.54518	8.628563	0.012156997	2.507554096	X800.5379.8.628563
row156	260.02318	4.121493	0.012495919	-2.497821245	X259.0159.4.121493
row157	445.29418	5.591346	0.012584856	2.495305965	X444.2869.5.591346
row158	394.29638	5.8407373	0.012646242	2.49357905	X393.2891.5.8407373
row159	548.80578	6.913467	0.012751316	2.490640253	X547.7985.6.913467
row160	878.77508	0.57605815	0.012787885	-2.489622472	X877.7678.0.57605815
row161	375.24908	7.134108	0.012801562	2.489242484	X374.2418.7.134108
row162	817.46358	6.867382	0.012836163	-2.488282766	X816.4563.6.867382
row163	287.24558	0.60595804	0.012955311	2.484995386	X286.2383.0.60595804
row164	516.21038	4.983315	0.013004824	-2.483637162	X515.2031.4.983315
row165	566.93408	7.3756585	0.013248104	2.477029257	X565.9268.7.3756585
row166	512.33388	6.1059494	0.013309907	2.475367693	X511.3266.6.1059494
row167	303.21908	7.2795167	0.013366011	2.473865214	X302.2118.7.2795167
row168	415.31858	6.309025	0.013506201	2.470135168	X414.3113.6.309025
row169	293.03548	4.1218996	0.013650889	-2.466321124	X292.0282.4.1218996
row170	427.29018	7.472948	0.013793258	-2.462602914	X426.2829.7.472948
row171	368.27928	5.631012	0.013913185	2.459497023	X367.272.5.631012
row172	397.27308	7.4452353	0.014119307	2.454213633	X396.2658.7.4452353
row173	231.12238	3.633297	0.014126037	-2.454042293	X230.1151.3.633297
row174	213.10968	4.535165	0.01417196	-2.452874934	X212.1024.4.535165
row175	464.37038	7.330334	0.014231263	2.451372409	X463.3631.7.330334
row176	217.09588	3.4483976	0.014409514	-2.446889162	X216.0886.3.4483976
row177	451.36278	7.0512424	0.014464038	-2.445527602	X450.3555.7.0512424
row178	691.45928	7.2734523	0.014484505	2.445017665	X690.452.7.2734523
row179	308.18638	4.858421	0.014689488	-2.439945246	X307.1791.4.858421
row180	415.31918	6.7476196	0.014710069	-2.439439405	X414.3119.6.7476196
row181	534.31598	6.1967635	0.014829493	2.436516509	X533.3087.6.1967635
row182	246.13378	2.9322324	0.014908004	-2.4346062	X245.1265.2.9322324
row183	273.10058	5.103143	0.015003196	-2.432301909	X272.0933.5.103143
row184	361.16808	7.251426	0.015314218	2.424861742	X360.1608.7.251426
row185	105.00308	0.49380037	0.015330793	2.424468986	X103.9958.0.49380037
row186	312.12978	2.342776	0.015344253	2.424150318	X311.1225.2.342776
row187	275.99458	4.12198	0.015412874	-2.422529514	X274.9873.4.12198
row188	360.25358	6.5477853	0.015551602	-2.419272118	X359.2463.6.5477853
row189	434.74788	8.564927	0.015562366	-2.419020441	X433.7406.8.564927
row190	123.04398	2.7861757	0.015588588	-2.418407982	X122.0367.2.7861757
row191	808.58248	8.730498	0.015885143	2.411543825	X807.5752.8.730498
row192	647.45758	7.7784834	0.015909206	-2.410991796	X646.4503.7.7784834
row193	255.23078	6.1963034	0.01607483	-2.407212127	X254.2235.6.1963034
row194	217.10098	3.278946	0.016208046	-2.404196789	X216.0937.3.278946
row195	99.04398	0.7129254	0.016336648	2.401306467	X98.0367.0.7129254
row196	542.32098	6.8397665	0.016826563	2.390475699	X541.3137.6.8397665
row197	413.26578	7.688772	0.017365269	2.378881246	X412.2585.7.688772
row198	527.30198	6.9914575	0.017533567	2.37532369	X526.2947.6.9914575
row199	289.13648	6.9051366	0.017642681	2.373033138	X288.1292.6.9051366
row200	188.17638	0.5113096	0.017836832	2.368988004	X187.1691.0.5113096
row201	227.20088	6.5621266	0.018121678	2.363122499	X226.1936.6.5621266
row202	233.07088	3.448672	0.018599297	-2.353466243	X232.0636.3.448672
row203	334.16958	7.280144	0.018817309	2.349130535	X333.1623.7.280144
row204	706.54098	8.492703	0.01892713	2.346963077	X705.5337.8.492703
row205	702.56338	8.171245	0.018992723	2.345673773	X701.5561.8.171245
row206	175.06368	4.121677	0.019143588	-2.342723035	X174.0564.4.121677
row207	359.16758	7.2512417	0.019143769	2.342719504	X358.1603.7.2512417
row208	247.13048	5.615748	0.019181795	-2.341978993	X246.1232.5.615748
row209	267.01708	2.6798394	0.019206262	2.341503181	X266.0098.2.6798394
row210	511.34068	6.5773273	0.01921553	-2.341323102	X510.3334.6.5773273
row211	463.23318	5.568438	0.019498184	-2.335866822	X462.2259.5.568438
row212	403.32618	7.6919208	0.019851542	2.329142052	X402.3189.7.6919208
row213	339.19828	7.69179	0.019976516	2.326788663	X338.191.7.69179
row214	236.03468	2.727109	0.020025944	2.325861442	X235.0274.2.727109
row215	446.25548	5.6564736	0.020139179	2.323744745	X445.2482.5.6564736
row216	531.25538	5.7127557	0.020239253	-2.3218827	X530.2481.5.7127557
row217	751.57078	8.541948	0.020277358	2.321175793	X750.5635.8.541948
row218	539.81568	6.915392	0.020338021	2.320052804	X538.8084.6.915392
row219	397.26278	8.068067	0.020440814	2.318156552	X396.2555.8.068067
row220	497.39848	8.81675	0.020474402	-2.317538752	X496.3912.8.81675
row221	130.06488	4.1220427	0.020488064	-2.31728771	X129.0576.4.1220427
row222	364.22248	5.1793003	0.020543552	-2.316269627	X363.2152.5.1793003
row223	233.07048	3.5262477	0.020593576	-2.315353832	X232.0632.3.5262477
row224	536.30908	7.045513	0.020607491	2.315099434	X535.3018.7.045513
row225	94.95528	0.82935613	0.020765086	-2.312228652	X93.948.0.82935613
row226	515.19888	5.7260556	0.020820024	-2.311232355	X514.1916.5.7260556
row227	191.12798	4.5372453	0.021292251	-2.302761756	X190.1207.4.5372453
row228	383.22148	7.69176	0.021487627	2.299304982	X382.2142.7.69176
row229	437.27618	9.071964	0.021784308	-2.294107783	X436.2689.9.071964
row230	779.56188	9.048153	0.022163087	2.287561216	X778.5546.9.048153
row231	718.45788	7.2116227	0.022197934	-2.286963836	X717.4506.7.2116227
row232	780.06158	9.047034	0.022266105	2.285797555	X779.0543.9.047034
row233	828.55178	8.562489	0.022585654	-2.280371678	X827.5445.8.562489
row234	455.31168	6.4861465	0.022654182	-2.27921679	X454.3044.6.4861465
row235	313.15508	3.6270492	0.022733749	-2.277879659	X312.1478.3.6270492
row236	287.13308	6.906153	0.022771233	2.277251136	X286.1258.6.906153
row237	560.80308	6.901051	0.023357125	2.267542182	X559.7958.6.901051
row238	437.32468	7.710922	0.023371401	2.267308271	X436.3174.7.710922
row239	357.20968	7.5172563	0.023538118	2.264585654	X356.2024.7.5172563
row240	221.06168	2.7277784	0.023556981	2.264278669	X220.0544.2.7277784
row241	520.34058	6.9048667	0.023912067	2.258539149	X519.3333.6.9048667
row242	287.13628	6.9050803	0.023990922	2.257274584	X286.129.6.9050803
row243	126.97178	1.0513608	0.024194609	-2.254024787	X125.9645.1.0513608
row244	157.12318	5.1088133	0.024202731	2.253895691	X156.1159.5.1088133
row245	328.23018	5.7681537	0.024306673	2.252246919	X327.2229.5.7681537
row246	198.05228	4.121756	0.024624156	-2.247248408	X197.045.4.121756
row247	250.01368	2.72745	0.024956268	2.242078977	X249.0064.2.72745
row248	268.05148	3.9058833	0.02496693	-2.241914018	X267.0442.3.9058833
row249	385.16778	7.232884	0.024972665	2.241825308	X384.1605.7.232884
row250	202.11958	0.85875976	0.02545971	2.234355215	X201.1123.0.85875976
row251	376.22448	7.6913433	0.025507185	2.233633695	X375.2172.7.6913433
row252	912.76838	0.57506436	0.02558132	-2.23250932	X911.7611.0.57506436
row253	383.16788	7.2328515	0.025782722	2.229468909	X382.1606.7.2328515
row254	176.07168	4.1214213	0.025884948	-2.227933524	X175.0644.4.1214213
row255	369.23228	7.6918144	0.026055126	2.225389141	X368.225.7.6918144
row256	166.14468	3.4499545	0.026410714	-2.220118656	X165.1374.3.4499545
row257	380.26308	6.07517	0.026428762	2.219852793	X379.2558.6.07517
row258	437.79808	7.228775	0.026503312	2.218756252	X436.7908.7.228775
row259	788.55978	8.863221	0.02651447	2.21859236	X787.5525.8.863221
row260	348.29328	7.3553934	0.026602778	2.217297358	X347.286.7.3553934
row261	290.11938	6.4539194	0.026609859	2.217193681	X289.1121.6.4539194
row262	359.20998	7.5132284	0.026659225	2.216471538	X358.2027.7.5132284
row263	404.78818	9.253092	0.026697783	2.215908298	X403.7809.9.253092
row264	263.16098	6.366975	0.026856017	2.213604216	X262.1537.6.366975
row265	566.32288	6.8894687	0.026894145	2.21305078	X565.3156.6.8894687
row266	105.06978	2.9445972	0.026951123	-2.212224992	X104.0625.2.9445972
row267	257.22568	6.2408137	0.027276005	-2.207545025	X256.2184.6.2408137
row268	771.57788	9.044349	0.027302018	2.207172391	X770.5706.9.044349
row269	342.26998	7.1819553	0.02730686	2.207103061	X341.2627.7.1819553
row270	404.33578	6.7064247	0.027479722	2.204634942	X403.3285.6.7064247
row271	415.30548	6.880734	0.02771426	-2.201307534	X414.2982.6.880734
row272	856.58008	9.067075	0.028036113	-2.196780684	X855.5728.9.067075
row273	311.16108	4.699778	0.028491706	2.19044877	X310.1538.4.699778
row274	423.76838	8.851001	0.028542617	-2.189746636	X422.7611.8.851001
row275	817.55618	8.565644	0.028737546	-2.187068192	X816.5489.8.565644
row276	269.05818	3.904621	0.028960314	-2.184026326	X268.0509.3.904621
row277	193.09698	4.1196384	0.029502457	-2.176706718	X192.0897.4.1196384
row278	370.25708	8.170662	0.029618466	2.175155496	X369.2498.8.170662
row279	819.57748	9.064964	0.029686502	-2.174248173	X818.5702.9.064964
row280	382.22238	7.6916347	0.029848069	2.172100687	X381.2151.7.6916347
row281	415.31978	6.4807453	0.029965657	-2.170544033	X414.3125.6.4807453
row282	370.76028	8.171775	0.030107643	2.168671364	X369.753.8.171775
row283	268.22668	6.1378655	0.030167694	-2.167881635	X267.2194.6.1378655
row284	328.17408	4.908574	0.030292991	-2.166238176	X327.1668.4.908574
row285	549.27048	6.250418	0.030370183	-2.165228597	X548.2632.6.250418
row286	730.53758	8.291891	0.030430698	2.164438676	X729.5303.8.291891
row287	556.44368	7.049707	0.03047803	-2.163821785	X555.4364.7.049707
row288	146.93818	0.48244473	0.030524985	-2.16321061	X145.9309.0.48244473
row289	295.12908	3.057834	0.030608393	2.162126936	X294.1218.3.057834
row290	508.37788	7.222293	0.030902704	2.158323303	X507.3706.7.222293
row291	380.22408	7.6921334	0.030993799	2.157152312	X379.2168.7.6921334
row292	783.07178	9.051514	0.031014922	2.156881206	X782.0645.9.051514
row293	339.22878	5.731802	0.031353733	-2.152554182	X338.2215.5.731802
row294	818.06068	8.564622	0.031363601	-2.152428752	X817.0534.8.564622
row295	278.06338	4.1222034	0.031487537	-2.150856381	X277.0561.4.1222034
row296	199.13338	6.746546	0.031870045	2.146036772	X198.1261.6.746546
row297	111.08018	2.8557003	0.032093926	-2.143238828	X110.0729.2.8557003
row298	284.09938	0.85597044	0.032396127	2.139488491	X283.0921.0.85597044
row299	376.32198	6.3496957	0.03245007	2.138822207	X375.3147.6.3496957
row300	171.11208	3.1553302	0.03273069	2.135371333	X170.1048.3.1553302
row301	173.07918	3.1035433	0.032788906	-2.134658612	X172.0719.3.1035433
row302	365.19858	7.2805057	0.033046949	2.131512431	X364.1913.7.2805057
row303	139.05058	0.73609775	0.033099054	-2.130879698	X138.0433.0.73609775
row304	421.17718	3.2186832	0.033113723	-2.130701718	X420.1699.3.2186832
row305	810.60528	9.168946	0.0332624	2.128901628	X809.598.9.168946
row306	132.06658	0.8810777	0.033657742	2.124148327	X131.0593.0.8810777
row307	822.97438	6.900197	0.033717926	2.123428917	X821.9671.6.900197
row308	772.07818	9.044726	0.033836339	2.122016659	X771.0709.9.044726
row309	454.29268	6.9938107	0.03416074	-2.118169209	X453.2854.6.9938107
row310	113.05978	3.1868114	0.034198805	-2.117719804	X112.0525.3.1868114
row311	229.00738	0.8964799	0.034199768	-2.117708441	X228.0001.0.8964799
row312	836.79008	0.5762933	0.034620684	-2.112767372	X835.7828.0.5762933
row313	351.25708	8.068546	0.034798289	2.110697869	X350.2498.8.068546
row314	288.07418	0.6322422	0.035001729	-2.108338394	X287.0669.0.6322422
row315	251.19928	6.6286683	0.035040932	2.107885075	X250.192.6.6286683
row316	246.15328	5.910373	0.035202787	-2.106018019	X245.146.5.910373
row317	346.27448	7.2324376	0.035398703	2.103767848	X345.2672.7.2324376
row318	129.00248	0.4939376	0.035590009	2.101580846	X127.9952.0.4939376
row319	732.55188	8.563797	0.035828481	2.098868648	X731.5446.8.563797
row320	607.49738	7.6915874	0.036162236	2.095098509	X606.4901.7.6915874
row321	104.07088	3.1786304	0.036239742	-2.094227238	X103.0636.3.1786304
row322	357.20208	4.5947094	0.03625461	-2.094060283	X356.1948.4.5947094
row323	129.09128	2.8430724	0.036446842	-2.091906932	X128.084.2.8430724
row324	300.13598	6.891339	0.036472323	2.091622223	X299.1287.6.891339
row325	132.06548	1.450143	0.036576724	2.090457483	X131.0582.1.450143
row326	400.27448	9.051518	0.036610672	2.09007935	X399.2672.9.051518
row327	271.05848	3.9046547	0.036617097	-2.090007821	X270.0512.3.9046547
row328	347.22178	5.531753	0.036847839	-2.087445987	X346.2145.5.531753
row329	508.29158	5.869525	0.036927171	-2.086568342	X507.2843.5.869525
row330	319.28548	7.048055	0.036998275	-2.085783102	X318.2782.7.048055
row331	760.82018	0.5745219	0.037067367	-2.085021299	X759.8129.0.5745219
row332	510.35518	7.1217346	0.037196221	-2.083603804	X509.3479.7.1217346
row333	249.04068	3.4487	0.03735524	-2.081860207	X248.0334.3.4487
row334	317.24778	5.728532	0.03755481	-2.07968091	X316.2405.5.728532
row335	121.05088	0.83465505	0.038088392	-2.073902228	X120.0436.0.83465505
row336	184.06068	1.739021	0.038198702	-2.072716173	X183.0534.1.739021
row337	320.17008	3.7262604	0.038234163	-2.072335505	X319.1628.3.7262604
row338	723.54168	8.17042	0.03828477	2.071792785	X722.5344.8.17042
row339	219.02798	0.63321185	0.038298123	-2.071649679	X218.0207.0.63321185
row340	247.09158	0.829369	0.038607874	2.068342007	X246.0843.0.829369
row341	163.06038	0.63733876	0.038648896	-2.067905652	X162.0531.0.63733876
row342	599.11638	6.6658373	0.038819125	-2.066099076	X598.1091.6.6658373
row343	206.08218	3.8289883	0.038918357	2.065049078	X205.0749.3.8289883
row344	281.15828	7.0602317	0.038952141	2.064692121	X280.151.7.0602317
row345	343.16178	7.2798567	0.039425915	2.059713736	X342.1545.7.2798567
row346	142.09728	1.9417623	0.039491865	-2.059024773	X141.09.1.9417623
row347	498.27718	5.33519	0.039591223	-2.057988648	X497.2699.5.33519
row348	548.36808	7.141414	0.039732017	2.056524186	X547.3608.7.141414
row349	158.02218	5.125251	0.039813787	-2.055675683	X157.0149.5.125251
row350	198.12778	7.263387	0.039961356	-2.054148136	X197.1205.7.263387
row351	269.20888	6.7179017	0.040045195	-2.053282422	X268.2016.6.7179017
row352	332.33088	5.991236	0.040323823	2.050416312	X331.3236.5.991236
row353	301.21568	6.628387	0.040684149	2.046734608	X300.2084.6.628387
row354	687.38498	6.6439776	0.040730294	-2.046265111	X686.3777.6.6439776
row355	802.04628	8.62869	0.040934825	2.04418955	X801.039.8.62869
row356	705.43008	6.9610023	0.041281193	-2.040694595	X704.4228.6.9610023
row357	572.80198	6.8920846	0.041402963	2.039471802	X571.7947.6.8920846
row358	471.13358	4.198146	0.041613166	-2.037368119	X470.1263.4.198146
row359	130.08638	3.4959247	0.041910676	-2.034406015	X129.0791.3.4959247
row360	86.05998	0.9045822	0.042138915	2.032145628	X85.0527.0.9045822
row361	384.27488	8.549034	0.042182703	2.031713154	X383.2676.8.549034
row362	503.25988	5.03387	0.042190701	-2.031634206	X502.2526.5.03387
row363	317.24718	6.3491964	0.042625991	2.027356271	X316.2399.6.3491964
row364	180.08718	0.6337026	0.042752356	-2.026121296	X179.0799.0.6337026
row365	335.24368	7.279691	0.042753961	2.026105638	X334.2364.7.279691
row366	298.03658	2.3636646	0.042760055	-2.026046151	X297.0293.2.3636646
row367	294.20708	6.250647	0.0429031	2.024652104	X293.1998.6.250647
row368	429.37348	8.246815	0.043061345	2.023114489	X428.3662.8.246815
row369	784.58348	8.848716	0.043110445	2.022638368	X783.5762.8.848716
row370	189.04168	1.7144486	0.043625184	-2.017674388	X188.0344.1.7144486
row371	145.04898	0.6388097	0.043751316	-2.016465564	X144.0417.0.6388097
row372	362.26778	8.170433	0.043906196	2.014985233	X361.2605.8.170433
row373	700.81848	0.57798505	0.04403732	-2.01373541	X699.8112.0.57798505
row374	140.06948	2.3325708	0.044125773	-2.012894088	X139.0622.2.3325708
row375	385.75598	8.56771	0.044369318	2.010584923	X384.7487.8.56771
row376	540.36458	6.532931	0.04437659	2.010516141	X539.3573.6.532931
row377	442.25408	4.868183	0.044516787	-2.009191895	X441.2468.4.868183
row378	590.84928	0.57251143	0.045121873	-2.003516551	X589.842.0.57251143
row379	560.33538	6.372535	0.04550939	1.999915491	X559.3281.6.372535
row380	223.09538	3.695558	0.045618425	-1.99890693	X222.0881.3.695558
row381	550.31978	7.0608273	0.045665176	1.998475104	X549.3125.7.0608273
row382	601.34708	6.637284	0.045700305	-1.998150875	X600.3398.6.637284
row383	329.24818	7.2322	0.045778144	1.9974332	X328.2409.7.2322
row384	178.96348	0.48219618	0.045830365	1.996952303	X177.9562.0.48219618
row385	833.53458	8.564251	0.045847337	-1.996796104	X832.5273.8.564251
row386	277.21658	6.4875274	0.045922476	1.996105174	X276.2093.6.4875274
row387	150.09158	3.6961443	0.045939237	-1.995951182	X149.0843.3.6961443
row388	577.13278	6.665818	0.046212673	-1.993445619	X576.1255.6.665818
row389	204.13268	0.8565791	0.046307477	1.992579818	X203.1254.0.8565791
row390	516.32028	6.491563	0.046408954	-1.991654732	X515.313.6.491563
row391	188.12948	3.3474476	0.046499547	-1.990830297	X187.1222.3.3474476
row392	403.23308	6.7687626	0.04709451	-1.985449263	X402.2258.6.7687626
row393	181.12098	4.285997	0.0472846	-1.983742083	X180.1137.4.285997
row394	279.16878	3.4680972	0.047984995	-1.977501285	X278.1615.3.4680972
row395	221.05998	3.9048007	0.048268716	-1.974994997	X220.0527.3.9048007
row396	799.53208	7.2085032	0.048626677	-1.97185049	X798.5248.7.2085032
row397	340.17628	6.5896845	0.049035589	-1.968282092	X339.169.6.5896845
row398	241.08708	5.429522	0.049045422	1.968196597	X240.0798.5.429522
row399	303.19138	4.4228992	0.049235689	-1.966545005	X302.1841.4.4228992
row400	570.41018	6.576409	0.049355197	-1.965510369	X569.4029.6.576409
row401	489.36938	6.8676987	0.049486937	-1.964372261	X488.3621.6.8676987
row402	171.06508	3.1494248	0.049530851	-1.963993454	X170.0578.3.1494248
row403	173.15388	4.890017	0.049543223	-1.963886782	X172.1466.4.890017
row404	754.39948	6.3080792	0.049609902	-1.963312255	X753.3922.6.3080792
row405	399.77218	9.052063	0.049877057	1.961016851	X398.7649.9.052063
row406	371.30308	7.6916313	0.05026513	1.957700812	X370.2958.7.6916313
row407	809.53968	8.627534	0.050371901	1.956792228	X808.5324.8.627534
row408	521.28648	6.0768275	0.050583855	-1.954993355	X520.2792.6.0768275
row409	200.12868	4.5382752	0.050742441	-1.953651538	X199.1214.4.5382752
row410	338.18088	4.090472	0.050798722	-1.953176186	X337.1736.4.090472
row411	433.33328	7.9570184	0.050811485	1.95306845	X432.326.7.9570184
row412	310.20138	4.3756375	0.050851218	1.952733196	X309.1941.4.3756375
row413	403.77598	8.987738	0.05097151	1.951719554	X402.7687.8.987738
row414	372.20138	4.8716063	0.051004196	-1.951444467	X371.1941.4.8716063
row415	455.31478	6.748157	0.051033836	-1.951195144	X454.3075.6.748157
row416	179.07908	3.4953609	0.051128195	-1.950402239	X178.0718.3.4953609
row417	183.10288	4.6359515	0.051180971	-1.94995929	X182.0956.4.6359515
row418	506.35708	7.1600575	0.051345374	1.948581914	X505.3498.7.1600575
row419	111.07998	2.8555543	0.051387096	-1.948232951	X110.0727.2.8555543
row420	265.10468	4.6355433	0.051429946	-1.947874797	X264.0974.4.6355433
row421	430.74968	8.564578	0.051442211	-1.947772334	X429.7424.8.564578
row422	476.25338	5.207994	0.05163616	-1.946154696	X475.2461.5.207994
row423	287.23668	7.4817	0.051755525	1.945161661	X286.2294.7.4817
row424	396.30998	5.9437513	0.052106806	1.942250303	X395.3027.5.9437513
row425	147.10188	3.05669	0.052121515	-1.942128759	X146.0946.3.05669
row426	351.22988	7.2325892	0.05221804	1.941331837	X350.2226.7.2325892
row427	547.30048	6.916053	0.052707616	1.93730873	X546.2932.6.916053
row428	395.25728	7.267975	0.05292742	1.935512636	X394.25.7.267975
row429	954.74548	0.57715595	0.053014225	-1.934805038	X953.7382.0.57715595
row430	252.17208	6.101326	0.053114451	1.933989238	X251.1648.6.101326
row431	273.05498	3.9047167	0.053307825	-1.932418882	X272.0477.3.9047167
row432	526.30138	5.7113123	0.053488954	-1.930952279	X525.2941.5.7113123
row433	237.03288	3.904655	0.053501392	-1.930851718	X236.0256.3.904655
row434	354.19138	5.177741	0.053607832	-1.929991979	X353.1841.5.177741
row435	570.79768	6.8919353	0.053948182	1.927252404	X569.7904.6.8919353
row436	127.03868	0.63879436	0.054226488	-1.925022941	X126.0314.0.63879436
row437	542.32348	6.8397627	0.054230166	1.924993542	X541.3162.6.8397627
row438	829.57488	9.171844	0.054936249	1.919380092	X828.5676.9.171844
row439	144.98208	0.9565068	0.055135258	-1.917808811	X143.9748.0.9565068
row440	260.18558	3.244415	0.05514086	1.917764653	X259.1783.3.244415
row441	131.10718	3.454026	0.055938241	-1.911516476	X130.0999.3.454026
row442	332.26068	5.719583	0.05616054	-1.909787807	X331.2534.5.719583
row443	784.07208	9.035882	0.056795043	1.904884832	X783.0648.9.035882
row444	301.13878	6.8929687	0.056798154	1.904860907	X300.1315.6.8929687
row445	794.06308	8.628035	0.056873497	1.904281773	X793.0558.8.628035
row446	370.30088	7.3724127	0.057112725	1.902447127	X369.2936.7.3724127
row447	565.93298	7.3758225	0.05711748	1.902410726	X564.9257.7.3758225
row448	187.07258	3.4493418	0.057130771	-1.902308989	X186.0653.3.4493418
row449	219.08558	4.8375335	0.057199645	1.901782117	X218.0783.4.8375335
row450	101.05938	2.8830178	0.057495247	-1.899526792	X100.0521.2.8830178
row451	489.10788	4.1984673	0.057535409	-1.899221121	X488.1006.4.1984673
row452	192.91078	0.5730048	0.057538974	-1.899193994	X191.9035.0.5730048
row453	301.20368	7.141795	0.057667826	1.898214541	X300.1964.7.141795
row454	414.77258	8.564148	0.057879621	-1.896608551	X413.7653.8.564148
row455	194.07938	3.1933181	0.058036985	-1.895418457	X193.0721.3.1933181
row456	189.09168	4.7199926	0.058535006	-1.891669679	X188.0844.4.7199926
row457	834.60308	9.071706	0.058679983	-1.890583365	X833.5958.9.071706
row458	628.44288	7.404155	0.05917347	-1.886902283	X627.4356.7.404155
row459	225.04388	3.6548164	0.059284107	-1.886080506	X224.0366.3.6548164
row460	743.59348	7.4369445	0.059741462	1.882696851	X742.5862.7.4369445
row461	830.56918	8.738827	0.059856058	1.881852408	X829.5619.8.738827
row462	582.86428	0.5770611	0.059907001	-1.881477439	X581.857.0.5770611
row463	791.56608	9.037555	0.059974643	1.880979975	X790.5588.9.037555
row464	835.60388	9.071855	0.060021317	-1.880636988	X834.5966.9.071855
row465	391.21038	7.6910124	0.060253366	1.878935021	X390.2031.7.6910124
row466	594.16268	6.6660213	0.060281653	-1.878727921	X593.1554.6.6660213
row467	219.05398	2.7846391	0.060313083	-1.878497904	X218.0467.2.7846391
row468	379.21878	7.691811	0.060452813	1.877476518	X378.2115.7.691811
row469	362.15558	0.8173046	0.060795038	1.874983175	X361.1483.0.8173046
row470	205.07458	3.8285046	0.060963458	1.873760393	X204.0673.3.8285046
row471	159.08988	3.9040775	0.061046263	-1.873160224	X158.0826.3.9040775
row472	816.57208	9.068318	0.061430047	1.870387351	X815.5648.9.068318
row473	619.35328	6.532458	0.061674591	-1.868627972	X618.346.6.532458
row474	269.08868	0.86311036	0.061757531	1.868032571	X268.0814.0.86311036
row475	215.09718	3.2182562	0.061808557	-1.867666603	X214.0899.3.2182562
row476	692.83238	0.5753962	0.061823817	-1.867557198	X691.8251.0.5753962
row477	514.87798	0.5776492	0.061903861	-1.866983721	X513.8707.0.5776492
row478	538.33958	6.6228895	0.062015838	-1.866182492	X537.3323.6.6228895
row479	304.07228	2.5100796	0.062588007	-1.86210702	X303.065.2.5100796
row480	431.31488	6.117679	0.062619355	1.861884622	X430.3076.6.117679
row481	462.30558	6.7690787	0.062646959	-1.861688864	X461.2983.6.7690787
row482	435.18118	5.7241044	0.062851235	-1.860242427	X434.1739.5.7241044
row483	507.37888	6.799991	0.06290698	-1.859848383	X506.3716.6.799991
row484	591.32678	6.4683404	0.063182875	-1.857902407	X590.3195.6.4683404
row485	470.28998	6.8002186	0.063401712	-1.85636386	X469.2827.6.8002186
row486	412.12868	4.9129395	0.063474283	-1.855854616	X411.1214.4.9129395
row487	566.42998	7.3757133	0.063610913	1.854897167	X565.4227.7.3757133
row488	832.58258	9.071637	0.06366404	-1.854525326	X831.5753.9.071637
row489	238.11748	4.114833	0.063685409	1.854375839	X237.1102.4.114833
row490	822.09058	9.171924	0.06369066	1.854339111	X821.0833.9.171924
row491	203.02188	2.727955	0.063838309	1.853307417	X202.0146.2.727955
row492	429.37198	8.843068	0.063989516	1.852252899	X428.3647.8.843068
row493	288.14138	7.059746	0.064139305	1.851210294	X287.1341.7.059746
row494	726.82228	0.5750447	0.06433183	-1.849873184	X725.815.0.5750447
row495	192.10328	3.847912	0.064351291	-1.849738209	X191.096.3.847912
row496	291.02178	3.8290424	0.064426848	1.849214483	X290.0145.3.8290424
row497	560.33478	6.3824506	0.064432291	1.849176775	X559.3275.6.3824506
row498	211.08378	2.737033	0.064616484	-1.847902254	X210.0765.2.737033
row499	718.83558	0.5748507	0.06464364	-1.847714607	X717.8283.0.5748507
row500	157.12348	5.290608	0.064703518	-1.847301073	X156.1162.5.290608
row501	701.55938	8.17054	0.064835758	1.8463889	X700.5521.8.17054
row502	59.04948	3.4423096	0.064848285	-1.846302572	X58.0422.3.4423096
row503	309.21088	7.524293	0.064921467	1.84579851	X308.2036.7.524293
row504	427.17938	5.9568486	0.065276918	1.843356903	X426.1721.5.9568486
row505	178.05918	0.58528125	0.065316014	-1.84308902	X177.0519.0.58528125
row506	381.21658	7.6920595	0.065415429	1.842408432	X380.2093.7.6920595
row507	87.04398	1.4913592	0.065640257	-1.840872423	X86.0367.1.4913592
row508	139.98708	0.9986468	0.065727074	-1.840280447	X138.9798.0.9986468
row509	270.27928	7.205273	0.065748592	-1.840133827	X269.272.7.205273
row510	275.16268	6.113484	0.065978969	-1.838566523	X274.1554.6.113484
row511	288.21688	6.153603	0.066015379	-1.838319231	X287.2096.6.153603
row512	313.23478	6.7280617	0.066100087	-1.837744339	X312.2275.6.7280617
row513	795.38018	6.591872	0.066252591	-1.836710861	X794.3729.6.591872
row514	209.08108	5.448432	0.066332767	-1.836168314	X208.0738.5.448432
row515	432.36718	6.7056575	0.066412434	1.835629753	X431.3599.6.7056575
row516	203.09098	4.137858	0.066677748	-1.833840002	X202.0837.4.137858
row517	658.83508	0.57533216	0.066769339	-1.833223507	X657.8278.0.57533216
row518	336.31088	7.047772	0.066860976	-1.832607404	X335.3036.7.047772
row519	155.06938	2.6627614	0.066997442	-1.83169119	X154.0621.2.6627614
row520	282.06718	3.2186334	0.067165082	-1.830567779	X281.0599.3.2186334
row521	809.59118	8.844269	0.067222901	-1.830180845	X808.5839.8.844269
row522	258.16988	2.8306587	0.067323025	1.829511457	X257.1626.2.8306587
row523	262.16588	0.86272794	0.067689837	1.827066063	X261.1586.0.86272794
row524	243.12348	4.63539	0.0677656	-1.826562339	X242.1162.4.63539
row525	650.85438	0.57577693	0.067802707	-1.826315797	X649.8471.0.57577693
row526	300.19908	5.4671435	0.067809137	1.826273085	X299.1918.5.4671435
row527	575.41268	7.127766	0.067877677	1.825818026	X574.4054.7.127766
row528	666.48148	7.391018	0.067893714	1.825711603	X665.4742.7.391018
row529	723.63328	7.437327	0.068121098	1.824204923	X722.626.7.437327
row530	446.88818	0.57768697	0.068126566	-1.824168742	X445.8809.0.57768697
row531	379.20868	6.3973413	0.068226479	-1.823508052	X378.2014.6.3973413
row532	248.03588	3.4484165	0.068286598	-1.823110888	X247.0286.3.4484165
row533	257.08198	2.510042	0.068519482	-1.821575101	X256.0747.2.510042
row534	439.11048	4.1979823	0.068595543	-1.821074436	X438.1032.4.1979823
row535	211.09548	2.9315531	0.068710507	-1.820318559	X210.0882.2.9315531
row536	828.80428	0.5720578	0.069014058	-1.818327721	X827.797.0.5720578
row537	60.08098	3.2189226	0.069099788	-1.81776677	X59.0737.3.2189226
row538	693.35788	6.18577	0.069123221	-1.817613536	X692.3506.6.18577
row539	422.28648	7.2770467	0.069181416	1.817233183	X421.2792.7.2770467
row540	211.03958	2.1354117	0.069186606	-1.817199275	X210.0323.2.1354117
row541	224.12848	5.3880477	0.069191086	-1.817170008	X223.1212.5.3880477
row542	540.82078	7.0063024	0.069223973	1.816955202	X539.8135.7.0063024
row543	241.07118	3.2227786	0.069312449	-1.816377728	X240.0639.3.2227786
row544	174.09178	3.2189324	0.069331098	-1.816256084	X173.0845.3.2189324
row545	975.41848	6.3977866	0.069410899	-1.815735872	X974.4112.6.3977866
row546	105.03338	3.0646133	0.069627946	-1.814323436	X104.0261.3.0646133
row547	267.27018	7.4366164	0.069990246	1.811973793	X266.2629.7.4366164
row548	803.50028	7.2018967	0.070130442	-1.811067251	X802.493.7.2018967
row549	299.19008	6.773899	0.070222828	1.810470677	X298.1828.6.773899
row550	137.10698	3.912171	0.07025135	-1.810286626	X136.0997.3.912171
row551	268.13168	5.7351565	0.070789838	-1.806823276	X267.1244.5.7351565
row552	542.32198	6.9083047	0.070820162	1.806628886	X541.3147.6.9083047
row553	232.15368	1.9274178	0.070856291	1.806397379	X231.1464.1.9274178
row554	147.06288	2.7850962	0.071020408	-1.805346945	X146.0556.2.7850962
row555	283.00778	3.7381895	0.071134406	-1.804618468	X282.0005.3.7381895
row556	415.27438	8.563838	0.071167807	-1.804405208	X414.2671.8.563838
row557	173.11678	4.9705453	0.071481793	1.802404466	X172.1095.4.9705453
row558	170.11828	3.7353008	0.071600408	-1.801650517	X169.111.3.7353008
row559	171.13808	5.8008156	0.071612947	-1.801570875	X170.1308.5.8008156
row560	516.32938	6.50391	0.072297648	-1.797239236	X515.3221.6.50391
row561	204.12268	0.7190403	0.072348263	-1.796920367	X203.1154.0.7190403
row562	280.09518	4.538432	0.072358412	-1.796856446	X279.0879.4.538432
row563	281.24688	7.2775693	0.072413578	1.796509157	X280.2396.7.2775693
row564	130.06498	3.8291688	0.07241887	1.796475849	X129.0577.3.8291688
row565	533.31708	6.57537	0.072451576	-1.796270069	X532.3098.6.57537
row566	391.78238	9.050345	0.072659881	1.794961208	X390.7751.9.050345
row567	276.15988	6.346624	0.072672282	-1.794883386	X275.1526.6.346624
row568	810.78688	0.5777498	0.072759128	-1.794338681	X809.7796.0.5777498
row569	809.98888	7.0597243	0.072771917	1.79425851	X808.9816.7.0597243
row570	620.34778	6.614741	0.072899716	-1.793458026	X619.3405.6.614741
row571	95.04788	0.8571834	0.072952599	1.793127127	X94.0406.0.8571834
row572	546.35478	7.159238	0.072997173	1.792848368	X545.3475.7.159238
row573	101.06018	3.4522521	0.073183055	-1.791687397	X100.0529.3.4522521
row574	297.13208	5.2679067	0.073326485	1.79079321	X296.1248.5.2679067
row575	884.42788	6.369312	0.073326752	-1.790791546	X883.4206.6.369312
row576	154.12308	4.9295626	0.073336373	1.790731618	X153.1158.4.9295626
row577	104.10718	0.5935544	0.073620625	1.78896393	X103.0999.0.5935544
row578	220.07408	3.3713007	0.07364248	-1.788828249	X219.0668.3.3713007
row579	419.75798	8.855061	0.073676708	1.788615822	X418.7507.8.855061
row580	466.31648	7.06964	0.073707469	-1.78842498	X465.3092.7.06964
row581	189.07278	0.72928387	0.073718106	-1.788359003	X188.0655.0.72928387
row582	345.20458	5.5578585	0.073772542	-1.788021483	X344.1973.5.5578585
row583	287.23608	7.2363353	0.074047923	1.786317139	X286.2288.7.2363353
row584	386.25758	8.567245	0.0742916	1.784813332	X385.2503.8.567245
row585	463.23208	6.1874456	0.074300532	-1.784758287	X462.2248.6.1874456
row586	227.16378	5.433525	0.074313715	-1.784677054	X226.1565.5.433525
row587	171.09898	3.4497502	0.074338924	-1.784521748	X170.0917.3.4497502
row588	359.21738	4.913505	0.07434946	-1.784456852	X358.2101.4.913505
row589	331.21098	3.218532	0.074415951	-1.784047476	X330.2037.3.218532
row590	345.31208	6.450871	0.074568104	-1.783111813	X344.3048.6.450871
row591	225.00718	2.7849102	0.074638002	-1.7826825	X223.9999.2.7849102
row592	639.40898	6.9419227	0.07475754	-1.781949056	X638.4017.6.9419227
row593	550.81878	7.0599847	0.074875148	1.781228389	X549.8115.7.0599847
row594	149.11818	3.5258794	0.074909336	-1.781019066	X148.1109.3.5258794
row595	111.11688	4.794224	0.074947052	-1.780788235	X110.1096.4.794224
row596	155.10708	5.2811213	0.075018522	-1.780351081	X154.0998.5.2811213
row597	981.54068	7.2003627	0.075018527	-1.780351052	X980.5334.7.2003627
row598	532.28788	6.644901	0.075236182	-1.779021838	X531.2806.6.644901
row599	73.06528	3.4520037	0.075504406	-1.777388109	X72.058.3.4520037
row600	286.23818	6.454746	0.075602259	-1.776793275	X285.2309.6.454746
row601	148.04298	0.8535559	0.075691422	-1.776251811	X147.0357.0.8535559
row602	557.30878	7.0394626	0.07587179	-1.775158073	X556.3015.7.0394626
row603	305.24718	7.2510934	0.07593363	1.774783571	X304.2399.7.2510934
row604	272.16118	6.907038	0.076035017	1.774170107	X271.1539.6.907038
row605	576.38168	6.5932703	0.076996618	-1.768384667	X575.3744.6.5932703
row606	154.13488	3.9044068	0.077324182	-1.766427338	X153.1276.3.9044068
row607	169.09628	1.3543156	0.077330854	-1.766387539	X168.089.1.3543156
row608	182.11858	3.3729258	0.077402367	-1.76596115	X181.1113.3.3729258
row609	254.07358	4.2996902	0.077626803	-1.764625049	X253.0663.4.2996902
row610	346.27318	6.394614	0.077667522	1.764382978	X345.2659.6.394614
row611	153.09118	2.8827655	0.077676298	-1.764330818	X152.0839.2.8827655
row612	612.27798	6.1229177	0.077740278	-1.763950713	X611.2707.6.1229177
row613	251.02308	3.8512483	0.077747677	1.76390677	X250.0158.3.8512483
row614	583.46898	7.3109136	0.077778739	-1.763722335	X582.4617.7.3109136
row615	636.40948	7.403109	0.078534049	-1.759255927	X635.4022.7.403109
row616	267.97968	3.7383163	0.078632894	-1.758674011	X266.9724.3.7383163
row617	530.29398	6.90514	0.078809241	1.757637306	X529.2867.6.90514
row618	182.11868	4.0335417	0.079046671	-1.756244488	X181.1114.4.0335417
row619	255.23128	6.6287622	0.079303319	1.754742754	X254.224.6.6287622
row620	378.90108	0.57715285	0.079325987	-1.754610309	X377.8938.0.57715285
row621	377.22008	7.691757	0.079333925	1.754563934	X376.2128.7.691757
row622	73.06518	3.5258982	0.079981405	-1.750793974	X72.0579.3.5258982
row623	502.33058	7.113669	0.07999681	1.750704578	X501.3233.7.113669
row624	304.14748	6.8807173	0.080022974	-1.750552786	X303.1402.6.8807173
row625	181.08718	4.027922	0.080053659	-1.750374816	X180.0799.4.027922
row626	171.09918	3.5263162	0.080195612	-1.749552212	X170.0919.3.5263162
row627	183.10338	4.8420267	0.080232145	-1.749340697	X182.0961.4.8420267
row628	235.01238	1.738745	0.080347222	1.748674954	X234.0051.1.738745
row629	530.36088	7.223445	0.080428438	1.748205565	X529.3536.7.223445
row630	531.38498	7.1310577	0.080489048	1.747855523	X530.3777.7.1310577
row631	181.07208	2.0950174	0.080543307	-1.747542344	X180.0648.2.0950174
row632	485.36108	6.649201	0.080661307	-1.746861837	X484.3538.6.649201
row633	333.15178	7.1410427	0.080669385	1.746815282	X332.1445.7.1410427
row634	160.95378	0.48326048	0.080715452	1.746549856	X159.9465.0.48326048
row635	271.20718	6.384917	0.080743964	-1.746385639	X270.1999.6.384917
row636	169.13408	3.912174	0.08082864	-1.745898217	X168.1268.3.912174
row637	232.15418	1.5811219	0.080935155	1.745285672	X231.1469.1.5811219
row638	402.24298	7.6915965	0.081063123	1.744550619	X401.2357.7.6915965
row639	182.07888	3.2192228	0.081450975	-1.742328523	X181.0716.3.2192228
row640	563.81538	6.8922906	0.081579888	1.741591851	X562.8081.6.8922906
row641	504.33958	7.1623745	0.081698071	1.740917329	X503.3323.7.1623745
row642	931.54258	7.372342	0.082007587	-1.739154521	X930.5353.7.372342
row643	285.13878	6.8377304	0.082114986	1.738544101	X284.1315.6.8377304
row644	259.13478	3.2189157	0.082162736	-1.738272919	X258.1275.3.2189157
row645	102.97018	0.49447557	0.082337507	-1.737281435	X101.9629.0.49447557
row646	325.10118	3.2181664	0.08260126	-1.735788375	X324.0939.3.2181664
row647	243.15968	3.2182972	0.082611989	-1.735727725	X242.1524.3.2182972
row648	553.45848	7.6905155	0.082665569	1.735424923	X552.4512.7.6905155
row649	145.10138	5.384684	0.082784399	-1.734753931	X144.0941.5.384684
row650	597.37388	6.532426	0.082791498	-1.734713873	X596.3666.6.532426
row651	450.35638	6.2951527	0.082866234	1.734292295	X449.3491.6.2951527
row652	389.22958	4.860857	0.083069563	-1.733146895	X388.2223.4.860857
row653	599.43578	7.278556	0.083112387	1.73290595	X598.4285.7.278556
row654	267.21918	5.1497636	0.08322516	-1.732271917	X266.2119.5.1497636
row655	301.21578	6.7896185	0.083453613	-1.730989633	X300.2085.6.7896185
row656	272.08238	3.218647	0.083478607	-1.730849522	X271.0751.3.218647
row657	229.10778	3.5513952	0.08359972	-1.730171045	X228.1005.3.5513952
row658	223.13228	5.3881493	0.083707134	-1.729569977	X222.125.5.3881493
row659	372.17848	5.2833424	0.083861545	-1.728707019	X371.1712.5.2833424
row660	460.34208	7.3723574	0.08392533	-1.728350917	X459.3348.7.3723574
row661	571.80048	6.892606	0.084105987	1.727343522	X570.7932.6.892606
row662	259.16648	4.538877	0.084138283	-1.727163615	X258.1592.4.538877
row663	766.49278	7.0036674	0.084171615	-1.726977998	X765.4855.7.0036674
row664	97.02848	0.6398116	0.084422377	-1.725583463	X96.0212.0.6398116
row665	149.11828	3.4465103	0.084426615	-1.725559921	X148.111.3.4465103
row666	124.07538	0.86269826	0.084448364	1.725439131	X123.0681.0.86269826
row667	786.82908	0.5727465	0.084491676	-1.725198669	X785.8218.0.5727465
row668	632.83008	0.5779384	0.084759524	-1.723713793	X631.8228.0.5779384
row669	284.06628	3.2186368	0.08505519	-1.722079104	X283.059.3.2186368
row670	183.10178	3.693624	0.085210423	-1.721222683	X182.0945.3.693624
row671	303.19498	5.1559353	0.085271216	-1.720887633	X302.1877.5.1559353
row672	861.42288	5.8169794	0.085612917	-1.719007988	X860.4156.5.8169794
row673	312.91268	0.5741116	0.085724276	-1.718396733	X311.9054.0.5741116
row674	594.39728	7.041567	0.085729434	-1.718368436	X593.39.7.041567
row675	70.01248	0.89686775	0.085798768	-1.717988196	X69.0052.0.89686775
row676	234.05638	4.8377566	0.085913847	1.717357634	X233.0491.4.8377566
row677	261.16038	5.823676	0.086044047	-1.716645046	X260.1531.5.823676
row678	360.23938	6.413355	0.086121332	-1.716222473	X359.2321.6.413355
row679	270.10418	5.364302	0.086605264	-1.713583405	X269.0969.5.364302
row680	550.31018	6.954315	0.086663714	-1.713265461	X549.3029.6.954315
row681	294.00418	0.63156307	0.08684292	-1.71229173	X292.9969.0.63156307
row682	826.04718	8.565615	0.086945164	-1.711736905	X825.0399.8.565615
row683	230.09958	5.945869	0.087219008	1.71025349	X229.0923.5.945869
row684	624.35318	6.8642316	0.087271413	-1.709970043	X623.3459.6.8642316
row685	694.30388	5.636124	0.087736238	-1.707461877	X693.2966.5.636124
row686	304.17538	4.6558723	0.087820694	-1.707007311	X303.1681.4.6558723
row687	189.13528	0.6106676	0.087987134	-1.706112508	X188.128.0.6106676
row688	356.25628	7.6914315	0.088056432	1.70574036	X355.249.7.6914315
row689	100.07558	1.9040303	0.088085241	1.705585713	X99.0683.1.9040303
row690	89.10728	0.49450105	0.088712193	-1.702230362	X88.1.0.49450105
row691	571.39838	6.585863	0.088716845	-1.702205541	X570.3911.6.585863
row692	284.15978	6.891827	0.088741334	1.70207487	X283.1525.6.891827
row693	412.27228	8.854139	0.088890709	1.701278467	X411.265.8.854139
row694	343.04848	4.635944	0.089269559	-1.699263437	X342.0412.4.635944
row695	130.12348	3.570636	0.089351866	-1.698826571	X129.1162.3.570636
row696	914.81398	0.56227183	0.089437419	1.698372818	X913.8067.0.56227183
row697	155.10668	5.993376	0.089490828	1.698089729	X154.0994.5.993376
row698	177.08998	4.6206765	0.089867958	-1.696094643	X176.0827.4.6206765
row699	265.06108	4.137842	0.089978307	-1.695512153	X264.0538.4.137842
row700	236.07308	5.1248503	0.090221132	1.694232391	X235.0658.5.1248503
row701	431.38638	8.839567	0.090406327	1.693258218	X430.3791.8.839567
row702	282.17098	5.9082747	0.090439095	-1.693086017	X281.1637.5.9082747
row703	353.26728	7.6916876	0.090446001	1.693049732	X352.26.7.6916876
row704	624.84298	0.5741374	0.090460418	-1.692973991	X623.8357.0.5741374
row705	717.30928	6.297328	0.090685496	-1.691792752	X716.302.6.297328
row706	195.06318	4.1116805	0.09078969	-1.691246725	X194.0559.4.1116805
row707	821.58868	9.172489	0.091143173	1.689398057	X820.5814.9.172489
row708	768.80598	0.5769949	0.091198891	-1.689107186	X767.7987.0.5769949
row709	156.04228	0.5330696	0.091233719	-1.688925442	X155.035.0.5330696
row710	428.09968	4.91231	0.091278431	-1.688692202	X427.0924.4.91231
row711	379.25228	8.47016	0.091786021	1.68605077	X378.245.8.47016
row712	99.04458	4.810789	0.092171612	-1.684052041	X98.0373.4.810789
row713	219.08228	3.4492664	0.092195083	-1.683930592	X218.075.3.4492664
row714	854.81378	0.57092994	0.092216881	-1.683817824	X853.8065.0.57092994
row715	471.34288	6.5730805	0.092254744	-1.683622001	X470.3356.6.5730805
row716	424.31678	6.535015	0.092354568	-1.683106026	X423.3095.6.535015
row717	115.03878	6.169626	0.092369133	-1.683030778	X114.0315.6.169626
row718	249.18418	6.427151	0.09248846	-1.682414665	X248.1769.6.427151
row719	429.32108	7.051883	0.092572618	-1.681980517	X428.3138.7.051883
row720	223.09728	5.448553	0.092690021	-1.681375397	X222.09.5.448553
row721	440.17328	3.2190802	0.092735602	-1.681140629	X439.166.3.2190802
row722	533.35988	6.962619	0.092838666	-1.680610132	X532.3526.6.962619
row723	527.81198	6.9243016	0.092891309	1.68033935	X526.8047.6.9243016
row724	200.06888	0.59762424	0.093029289	-1.679630193	X199.0616.0.59762424
row725	242.92528	0.57516325	0.09310432	-1.679244922	X241.918.0.57516325
row726	244.97868	2.7245564	0.093506552	-1.677183767	X243.9714.2.7245564
row727	363.31078	7.0502443	0.093778702	-1.675793225	X362.3035.7.0502443
row728	109.02808	0.63782966	0.093892757	-1.675211423	X108.0208.0.63782966
row729	156.08088	3.904412	0.094007572	-1.67462632	X155.0736.3.904412
row730	269.22778	7.2190323	0.094056185	-1.674378759	X268.2205.7.2190323
row731	362.21288	6.180821	0.094207708	-1.673607783	X361.2056.6.180821
row732	299.13308	6.8915987	0.09473334	1.67094096	X298.1258.6.8915987
row733	701.35058	5.435153	0.094759424	-1.670808932	X700.3433.5.435153
row734	271.08968	3.2185628	0.095004718	-1.669568747	X270.0824.3.2185628
row735	486.10208	4.1979647	0.095012234	-1.669530786	X485.0948.4.1979647
row736	239.03298	3.904716	0.095464324	-1.667251912	X238.0257.3.904716
row737	321.23978	7.0814204	0.095500512	-1.667069874	X320.2325.7.0814204
row738	360.29128	6.7891674	0.095547444	-1.666833865	X359.284.6.7891674
row739	265.02348	2.0963466	0.095561815	-1.666761621	X264.0162.2.0963466
row740	245.07668	0.8353365	0.0956963	1.666085932	X244.0694.0.8353365
row741	345.16508	4.247373	0.095755606	1.665788204	X344.1578.4.247373
row742	251.17658	4.9210415	0.095937715	-1.664874911	X250.1693.4.9210415
row743	396.33068	6.7575846	0.096009065	-1.664517461	X395.3234.6.7575846
row744	277.13728	6.990923	0.096073175	1.664196461	X276.13.6.990923
row745	251.08998	4.002078	0.096286362	-1.663130269	X250.0827.4.002078
row746	279.09458	5.621556	0.096395157	1.662586892	X278.0873.5.621556
row747	404.18568	6.7973075	0.096528833	1.661919917	X403.1784.6.7973075
row748	710.38928	6.960664	0.09660901	-1.661520225	X709.382.6.960664
row749	497.35538	6.383543	0.096632254	-1.661404403	X496.3481.6.383543
row750	534.30888	6.5850267	0.096651292	-1.661309553	X533.3016.6.5850267
row751	193.07448	3.2182355	0.096857312	-1.660284104	X192.0672.3.2182355
row752	550.38638	7.295523	0.096877017	1.660186116	X549.3791.7.295523
row753	288.13588	6.9075356	0.096938168	1.659882126	X287.1286.6.9075356
row754	463.30368	7.3049006	0.09710856	-1.659035892	X462.2964.7.3049006
row755	84.04428	0.6252231	0.097140971	-1.65887506	X83.037.0.6252231
row756	426.28538	6.568593	0.097143508	-1.658862475	X425.2781.6.568593
row757	333.24588	5.7115884	0.097167739	-1.658742264	X332.2386.5.7115884
row758	293.20938	6.820642	0.097246681	-1.658350801	X292.2021.6.820642
row759	349.21318	5.8247776	0.097275202	-1.658209432	X348.2059.5.8247776
row760	203.05228	0.63262993	0.097466863	-1.657260283	X202.045.0.63262993
row761	207.15088	2.6781414	0.097640481	1.656401782	X206.1436.2.6781414
row762	377.20358	3.2192156	0.097652017	-1.65634478	X376.1963.3.2192156
row763	242.13928	3.8453383	0.097695727	-1.656128855	X241.132.3.8453383
row764	248.03498	3.525939	0.097922382	-1.655010432	X247.0277.3.525939
row765	331.18648	4.4671426	0.09802092	-1.654524845	X330.1792.4.4671426
row766	248.06958	5.4693017	0.098046108	1.654400782	X247.0623.5.4693017
row767	233.91408	0.49381515	0.098078613	-1.654240715	X232.9068.0.49381515
row768	349.21418	5.568334	0.098669086	-1.651340405	X348.2069.5.568334
row769	480.22138	5.0922256	0.098713454	-1.651123036	X479.2141.5.0922256
row770	238.15458	4.9871545	0.098717141	-1.65110498	X237.1473.4.9871545
row771	138.09148	0.8693637	0.098743495	1.650975907	X137.0842.0.8693637
row772	283.18898	6.4202614	0.098789814	-1.650749119	X282.1817.6.4202614
row773	108.94878	0.5738347	0.098997325	-1.649734137	X107.9415.0.5738347
row774	480.34698	7.107465	0.099608774	1.646753251	X479.3397.7.107465
row775	331.21028	6.245877	0.099645595	-1.64657421	X330.203.6.245877
row776	453.30398	7.3072734	0.099750116	-1.64606627	X452.2967.7.3072734
row777	305.25218	6.7966633	0.100022535	1.644744389	X304.2449.6.7966633
row778	303.23618	6.797373	0.100080131	1.644465276	X302.2289.6.797373
row779	174.93938	0.5723583	0.100094166	-1.644397283	X173.9321.0.5723583
row780	301.21338	4.539028	0.100142229	-1.644164494	X300.2061.4.539028
row781	668.36488	6.2483554	0.100167803	-1.644040664	X667.3576.6.2483554
row782	86.06048	3.2187676	0.100219171	-1.643792015	X85.0532.3.2187676
row783	536.30068	6.921725	0.100428893	1.642777905	X535.2934.6.921725
row784	852.76488	0.5789713	0.101130105	-1.639399407	X851.7576.0.5789713
row785	141.11388	0.6078797	0.101249563	1.63882571	X140.1066.0.6078797
row786	201.11158	3.4529765	0.101758201	-1.636388993	X200.1043.3.4529765
row787	559.32258	5.3650384	0.101878668	-1.6358133	X558.3153.5.3650384
row788	128.10808	3.2182028	0.102070082	-1.634899669	X127.1008.3.2182028
row789	159.08978	4.2997637	0.102177846	-1.634385902	X158.0825.4.2997637
row790	155.08088	1.0631754	0.102265845	1.63396669	X154.0736.1.0631754
row791	421.78408	7.277565	0.10235608	1.633537122	X420.7768.7.277565
row792	143.10678	4.722164	0.102507474	-1.632817079	X142.0995.4.722164
row793	866.37948	5.816774	0.102868682	-1.631102553	X865.3722.5.816774
row794	683.41938	6.6610713	0.102880979	-1.631044271	X682.4121.6.6610713
row795	466.24448	5.8685226	0.102985705	-1.630548114	X465.2372.5.8685226
row796	427.30308	7.1258855	0.103112445	1.629948203	X426.2958.7.1258855
row797	448.30608	6.8002915	0.103319783	-1.628968051	X447.2988.6.8002915
row798	152.03428	2.4592845	0.103495369	1.628139221	X151.027.2.4592845
row799	834.03588	8.564217	0.10359095	-1.627688512	X833.0286.8.564217
row800	58.06558	3.2183013	0.103834694	-1.626540645	X57.0583.3.2183013
row801	106.04908	0.84229547	0.103879124	1.626331642	X105.0418.0.84229547
row802	225.09218	3.220968	0.103917476	-1.626151289	X224.0849.3.220968
row803	172.14548	3.2179875	0.104092978	-1.625326639	X171.1382.3.2179875
row804	290.03518	3.828952	0.104125344	1.625174678	X289.0279.3.828952
row805	404.20728	6.3440986	0.104241147	-1.624631285	X403.2.6.3440986
row806	326.20758	4.8638706	0.104252654	-1.624577315	X325.2003.4.8638706
row807	570.40958	6.732179	0.104493274	-1.623449857	X569.4023.6.732179
row808	885.56998	7.168412	0.104701502	-1.622475842	X884.5627.7.168412
row809	91.03908	7.593224	0.104758917	-1.622207545	X90.0318.7.593224
row810	271.16538	4.1901784	0.104856374	-1.621752402	X270.1581.4.1901784
row811	266.07088	3.3725104	0.10491486	-1.62147942	X265.0636.3.3725104
row812	342.77178	7.1829844	0.105042758	1.620882887	X341.7645.7.1829844
row813	163.03718	2.785654	0.10514135	-1.620423432	X162.0299.2.785654
row814	310.91388	0.5743221	0.105238667	-1.619970254	X309.9066.0.5743221
row815	647.33928	5.4191275	0.105711597	-1.617772676	X646.332.5.4191275
row816	612.30098	5.6353364	0.105778307	-1.617463321	X611.2937.5.6353364
row817	222.17018	5.2128463	0.105963454	-1.616605548	X221.1629.5.2128463
row818	251.14728	3.2186487	0.106000777	-1.616432774	X250.14.3.2186487
row819	355.25458	7.6916876	0.106095941	1.615992472	X354.2473.7.6916876
row820	440.20548	5.9404593	0.106280776	-1.615138175	X439.1982.5.9404593
row821	598.83558	0.5796612	0.106312806	-1.614990252	X597.8283.0.5796612
row822	430.38078	8.839911	0.106443237	1.614388258	X429.3735.8.839911
row823	230.18298	0.8583179	0.10650828	1.614088278	X229.1757.0.8583179
row824	186.16078	3.2233846	0.106570177	-1.61380294	X185.1535.3.2233846
row825	431.31828	6.798209	0.106692222	1.613240713	X430.311.6.798209
row826	816.56468	7.914318	0.10674726	-1.612987332	X815.5574.7.914318
row827	156.08138	4.2995634	0.106752482	-1.612963299	X155.0741.4.2995634
row828	239.07198	3.2241504	0.107000429	-1.61182315	X238.0647.3.2241504
row829	255.19128	6.1431255	0.107159649	1.611092103	X254.184.6.1431255
row830	549.81448	7.06037	0.107369276	1.610130928	X548.8072.7.06037
row831	283.10358	0.8993582	0.107414137	1.609925429	X282.0963.0.8993582
row832	253.08658	4.2996397	0.107425926	-1.609871437	X252.0793.4.2996397
row833	271.22748	6.58373	0.107458684	1.609721431	X270.2202.6.58373
row834	228.23268	6.8590865	0.107616926	-1.608997326	X227.2254.6.8590865
row835	369.33748	7.6529408	0.107636839	1.608906268	X368.3302.7.6529408
row836	245.15068	0.8635336	0.107699806	1.608618411	X244.1434.0.8635336
row837	541.83268	7.0606666	0.107744933	1.608412191	X540.8254.7.0606666
row838	247.12398	3.218587	0.10785396	-1.60791425	X246.1167.3.218587
row839	972.76288	0.5677068	0.107854719	-1.607910786	X971.7556.0.5677068
row840	734.81198	0.5787313	0.107890075	-1.607749399	X733.8047.0.5787313
row841	145.09698	0.8615436	0.108095288	-1.606813491	X144.0897.0.8615436
row842	239.03078	4.2988877	0.108261881	-1.60605475	X238.0235.4.2988877
row843	151.07278	2.843219	0.108388352	-1.605479361	X150.0655.2.843219
row844	275.08898	3.6891322	0.108445626	-1.605218961	X274.0817.3.6891322
row845	403.27888	7.371811	0.10846684	1.60512254	X402.2716.7.371811
row846	535.29968	6.924533	0.108555443	1.604719981	X534.2924.6.924533
row847	229.11288	3.2185519	0.109038403	-1.602530253	X228.1056.3.2185519
row848	289.09588	5.2132616	0.109174628	-1.601914	X288.0886.5.2132616
row849	259.04828	3.2187824	0.109176727	-1.601904511	X258.041.3.2187824
row850	209.11468	4.6274543	0.109398155	-1.600904128	X208.1074.4.6274543
row851	540.28218	6.1873593	0.10993305	-1.598494135	X539.2749.6.1873593
row852	618.39948	7.2763247	0.110061004	-1.597919003	X617.3922.7.2763247
row853	598.26728	7.0039983	0.110107212	1.597711437	X597.26.7.0039983
row854	106.95118	0.57418185	0.110271052	-1.596976022	X105.9439.0.57418185
row855	440.22818	5.3648686	0.110484115	-1.596020954	X439.2209.5.3648686
row856	548.81258	7.060775	0.110773315	1.594726923	X547.8053.7.060775
row857	350.18248	4.1941566	0.110951577	1.593930612	X349.1752.4.1941566
row858	265.98058	3.7382333	0.111029509	-1.5935828	X264.9733.3.7382333
row859	227.12728	5.213204	0.111057257	-1.593459007	X226.12.5.213204
row860	326.09178	3.846328	0.111432213	-1.591788598	X325.0845.3.846328
row861	410.25798	8.406257	0.111470798	1.591616956	X409.2507.8.406257
row862	870.78908	0.57696915	0.111708968	-1.59055851	X869.7818.0.57696915
row863	115.07538	3.057051	0.111884924	-1.589777693	X114.0681.3.057051
row864	601.26408	4.0572605	0.111894841	1.589733713	X600.2568.4.0572605
row865	177.09998	3.2211585	0.111918589	-1.589628411	X176.0927.3.2211585
row866	450.35818	7.8494124	0.112244404	1.588185479	X449.3509.7.8494124
row867	425.22808	4.8673	0.112402437	-1.587486786	X424.2208.4.8673
row868	780.55408	8.406359	0.112412303	1.587443192	X779.5468.8.406359
row869	250.19228	5.153114	0.11241959	-1.587410999	X249.185.5.153114
row870	182.11918	4.5388303	0.11276178	-1.585900952	X181.1119.4.5388303
row871	844.77758	0.5773551	0.112763037	-1.58589541	X843.7703.0.5773551
row872	381.18008	3.4493384	0.112834413	-1.585580895	X380.1728.3.4493384
row873	73.06498	2.785663	0.113005873	-1.584826	X72.0577.2.785663
row874	448.27538	6.5748687	0.113060992	-1.58458352	X447.2681.6.5748687
row875	263.17598	5.6364403	0.113065039	-1.584565718	X262.1687.5.6364403
row876	197.12838	2.520335	0.113121299	-1.584318319	X196.1211.2.520335
row877	367.19408	7.232542	0.113137659	1.584246395	X366.1868.7.232542
row878	64.01598	0.90885055	0.113143382	-1.584221239	X63.0087.0.90885055
row879	263.03658	3.220622	0.113266016	-1.583682381	X262.0293.3.220622
row880	286.06188	3.2187195	0.113289054	-1.583581204	X285.0546.3.2187195
row881	199.16988	5.5358353	0.113608209	-1.582181207	X198.1626.5.5358353
row882	154.04778	0.87768334	0.113884976	1.580969655	X153.0405.0.87768334
row883	970.46378	6.3976707	0.113936288	-1.580745292	X969.4565.6.3976707
row884	365.19238	6.423802	0.114475656	-1.578391678	X364.1851.6.423802
row885	203.10848	5.43581	0.11458678	-1.577907858	X202.1012.5.43581
row886	333.16918	4.0447936	0.114630223	-1.577718811	X332.1619.4.0447936
row887	266.17358	5.517895	0.11485326	1.576749133	X265.1663.5.517895
row888	271.23958	6.6161003	0.114892268	-1.576579696	X270.2323.6.6161003
row889	618.34738	6.534512	0.114953178	-1.576315211	X617.3401.6.534512
row890	280.09298	0.6257086	0.115373472	1.574493203	X279.0857.0.6257086
row891	403.27538	8.627353	0.115567396	1.573654284	X402.2681.8.627353
row892	794.81068	0.5737721	0.115597945	-1.573522229	X793.8034.0.5737721
row893	260.13508	3.2189834	0.115678633	-1.57317357	X259.1278.3.2189834
row894	299.29458	7.4366684	0.115981499	1.57186657	X298.2873.7.4366684
row895	265.03818	4.028272	0.116131737	-1.571219219	X264.0309.4.028272
row896	798.39158	6.337458	0.116214029	-1.570864918	X797.3843.6.337458
row897	555.32048	6.8904214	0.116272798	1.570612011	X554.3132.6.8904214
row898	541.34998	6.4315624	0.116402843	-1.570052737	X540.3427.6.4315624
row899	200.12878	0.8581289	0.11642178	1.569971336	X199.1215.0.8581289
row900	357.27668	6.610445	0.116687441	-1.568830495	X356.2694.6.610445
row901	458.42048	6.647118	0.116772237	1.56846678	X457.4132.6.647118
row902	492.44288	8.816792	0.116821275	-1.568256536	X491.4356.8.816792
row903	200.12818	2.5087833	0.116920607	-1.567830878	X199.1209.2.5087833
row904	289.06938	3.2210302	0.117054765	-1.567256429	X288.0621.3.2210302
row905	264.23228	4.6018724	0.117056063	-1.567250875	X263.225.4.6018724
row906	304.29758	5.6763563	0.117130145	1.566933889	X303.2903.5.6763563
row907	705.39258	6.6638813	0.117157697	-1.566816038	X704.3853.6.6638813
row908	527.33108	6.644927	0.117252615	-1.566410208	X526.3238.6.644927
row909	347.22148	5.8188696	0.117380611	-1.565863352	X346.2142.5.8188696
row910	143.10658	4.4129367	0.117479323	-1.565441931	X142.0993.4.4129367
row911	326.09098	4.538966	0.117512274	-1.565301318	X325.0837.4.538966
row912	132.07658	0.6605145	0.117628397	-1.564806033	X131.0693.0.6605145
row913	307.08598	6.1024404	0.117692602	-1.564532352	X306.0787.6.1024404
row914	205.12258	5.9218507	0.117730992	-1.564368765	X204.1153.5.9218507
row915	456.22158	5.4480276	0.117842258	-1.563894876	X455.2143.5.4480276
row916	703.57708	8.470029	0.117893175	1.563678134	X702.5698.8.470029
row917	451.10128	5.9140816	0.117982426	-1.563298392	X450.094.5.9140816
row918	530.85248	0.579978	0.118120546	-1.562711171	X529.8452.0.579978
row919	742.48328	6.665853	0.118476928	-1.561198478	X741.476.6.665853
row920	123.11678	4.2849345	0.118642617	-1.560496413	X122.1095.4.2849345
row921	362.32688	7.182085	0.118817082	1.559757994	X361.3196.7.182085
row922	541.33118	7.060605	0.119063771	1.558715335	X540.3239.7.060605
row923	511.33788	6.7316895	0.119085035	-1.558625539	X510.3306.6.7316895
row924	257.04578	3.2210827	0.119144079	-1.558376267	X256.0385.3.2210827
row925	363.21488	6.765628	0.119463561	-1.557029167	X362.2076.6.765628
row926	145.10128	5.907934	0.119508667	-1.556839203	X144.094.5.907934
row927	152.07098	7.939424	0.119591266	-1.556491484	X151.0637.7.939424
row928	280.15018	6.905629	0.119619237	1.556373779	X279.1429.6.905629
row929	267.15748	5.9844193	0.119683773	-1.556102281	X266.1502.5.9844193
row930	718.38318	6.5015407	0.120069441	-1.554482193	X717.3759.6.5015407
row931	415.30558	6.8591623	0.120392285	-1.553129144	X414.2983.6.8591623
row932	168.10278	6.6120224	0.120504811	-1.552658209	X167.0955.6.6120224
row933	473.28688	5.1942086	0.120638372	-1.55209969	X472.2796.5.1942086
row934	128.95108	0.9401882	0.120666912	-1.551980407	X127.9438.0.9401882
row935	142.98908	1.0206684	0.120700635	-1.551839489	X141.9818.1.0206684
row936	255.04298	3.220318	0.12088044	-1.551088652	X254.0357.3.220318
row937	350.19738	5.2854548	0.121289288	-1.549384622	X349.1901.5.2854548
row938	274.20148	6.3483796	0.121345823	-1.549149346	X273.1942.6.3483796
row939	603.31538	5.5157776	0.121484352	-1.548573202	X602.3081.5.5157776
row940	787.46118	6.6500134	0.121535324	-1.548361338	X786.4539.6.6500134
row941	153.05538	3.6930816	0.121697781	-1.547686554	X152.0481.3.6930816
row942	713.42528	6.49682	0.12172636	-1.547567922	X712.418.6.49682
row943	303.09018	6.104235	0.121821948	-1.547171285	X302.0829.6.104235
row944	268.15518	4.420825	0.12202923	-1.54631202	X267.1479.4.420825
row945	529.35138	6.5853195	0.122085476	-1.546079057	X528.3441.6.5853195
row946	122.09648	4.538923	0.122202503	-1.545594614	X121.0892.4.538923
row947	212.14338	5.8356156	0.122348633	-1.544990201	X211.1361.5.8356156
row948	235.99738	1.7386538	0.122428807	1.544658836	X234.9901.1.7386538
row949	161.12728	3.2220595	0.122574508	-1.54405707	X160.12.3.2220595
row950	303.21828	7.279684	0.12259516	1.543971819	X302.211.7.279684
row951	303.19108	4.5668526	0.122656287	-1.543719554	X302.1838.4.5668526
row952	141.05498	2.7854335	0.122690719	-1.543577499	X140.0477.2.7854335
row953	240.05558	4.048326	0.122830727	-1.543000201	X239.0483.4.048326
row954	231.09038	3.9846811	0.12291103	-1.54266932	X230.0831.3.9846811
row955	423.30868	7.586356	0.123059673	1.542057289	X422.3014.7.586356
row956	482.36298	7.1627707	0.123103747	1.541875928	X481.3557.7.1627707
row957	272.16638	5.412943	0.123227748	-1.541365942	X271.1591.5.412943
row958	268.10668	4.5336275	0.123232585	-1.541346056	X267.0994.4.5336275
row959	380.33678	7.0501523	0.123275801	-1.54116842	X379.3295.7.0501523
row960	155.11898	3.2181537	0.123295056	-1.541089289	X154.1117.3.2181537
row961	353.16118	4.1943207	0.123317295	1.540997908	X352.1539.4.1943207
row962	120.04398	2.4366515	0.123492988	-1.540276426	X119.0367.2.4366515
row963	265.17888	6.675335	0.12355227	-1.540033163	X264.1716.6.675335
row964	128.10738	2.5090134	0.123764182	-1.539164337	X127.1001.2.5090134
row965	249.12148	4.113605	0.123779994	-1.539099554	X248.1142.4.113605
row966	538.29778	6.478346	0.123867072	-1.53874291	X537.2905.6.478346
row967	462.86528	0.57989377	0.123898313	-1.538615006	X461.858.0.57989377
row968	237.03278	4.2993593	0.124260364	-1.537134549	X236.0255.4.2993593
row969	741.45388	7.6429534	0.124779923	-1.535015897	X740.4466.7.6429534
row970	902.59788	7.8273826	0.124809004	-1.534897514	X901.5906.7.8273826
row971	387.24898	4.9100447	0.124933368	-1.534391496	X386.2417.4.9100447
row972	267.12218	4.0948057	0.124954015	-1.534307528	X266.1149.4.0948057
row973	426.19238	3.2188618	0.125398298	-1.532503242	X425.1851.3.2188618
row974	415.32028	7.1983414	0.125434798	1.532355233	X414.313.7.1983414
row975	248.14748	4.539089	0.125499458	-1.532093116	X247.1402.4.539089
row976	182.11918	3.8456893	0.125532129	-1.531960718	X181.1119.3.8456893
row977	488.32838	6.4664087	0.125656015	-1.531458908	X487.3211.6.4664087
row978	127.08728	2.1355815	0.125690578	-1.531318977	X126.08.2.1355815
row979	189.09158	4.490191	0.125761272	-1.531032859	X188.0843.4.490191
row980	369.20818	3.218686	0.126057174	-1.529836625	X368.2009.3.218686
row981	343.15408	6.4750204	0.12607929	-1.529747303	X342.1468.6.4750204
row982	518.12738	4.1980653	0.126143154	-1.529489446	X517.1201.4.1980653
row983	552.28158	5.9840217	0.126267926	-1.528985953	X551.2743.5.9840217
row984	176.10358	0.63076234	0.126325169	-1.528755093	X175.0963.0.63076234
row985	95.08568	4.6350393	0.126551593	-1.527842717	X94.0784.4.6350393
row986	245.12718	4.454569	0.126589456	-1.527690273	X244.1199.4.454569
row987	328.17528	5.275692	0.126607122	-1.52761916	X327.168.5.275692
row988	475.41568	8.817692	0.126662991	-1.52739431	X474.4084.8.817692
row989	705.39198	6.5545373	0.127142258	-1.525468605	X704.3847.6.5545373
row990	198.09738	0.75815856	0.127291169	-1.524871431	X197.0901.0.75815856
row991	443.31428	6.575142	0.127314711	-1.524777071	X442.307.6.575142
row992	545.23838	6.187101	0.127320547	-1.524753682	X544.2311.6.187101
row993	901.45668	7.0322833	0.12755418	-1.523818008	X900.4494.7.0322833
row994	159.14918	0.5019571	0.1277897	-1.522876125	X158.1419.0.5019571
row995	248.10958	2.9842436	0.127882269	1.522506298	X247.1023.2.9842436
row996	754.53838	8.561589	0.127929158	1.522319047	X753.5311.8.561589
row997	221.05988	4.2994742	0.128147688	-1.521447057	X220.0526.4.2994742
row998	452.30038	6.59521	0.128313874	-1.520784706	X451.2931.6.59521
row999	158.99808	1.0289862	0.128344379	-1.520663194	X157.9908.1.0289862
row1000	309.16998	5.7626233	0.128448632	-1.520248102	X308.1627.5.7626233
row1001	301.21598	7.055739	0.129117466	-1.517591283	X300.2087.7.055739
row1002	227.12688	4.1578774	0.129201332	-1.517258895	X226.1196.4.1578774
row1003	176.93698	0.5720361	0.129204025	-1.517248226	X175.9297.0.5720361
row1004	888.52498	7.3885117	0.129472619	-1.516184847	X887.5177.7.3885117
row1005	933.51778	7.372286	0.129705953	-1.515262452	X932.5105.7.372286
row1006	291.25188	6.736014	0.129785477	-1.514948382	X290.2446.6.736014
row1007	122.09578	0.86765105	0.129925032	1.514397581	X121.0885.0.86765105
row1008	446.14448	5.913881	0.13004478	-1.513925325	X445.1372.5.913881
row1009	385.09338	0.6328786	0.130075773	-1.513803153	X384.0861.0.6328786
row1010	413.14038	6.3873897	0.130313315	-1.512867516	X412.1331.6.3873897
row1011	333.24258	5.711895	0.130455549	-1.512307911	X332.2353.5.711895
row1012	754.55488	8.378491	0.130462215	1.512281697	X753.5476.8.378491
row1013	152.02228	0.60783774	0.13094106	-1.510401289	X151.015.0.60783774
row1014	425.21528	6.769028	0.131203663	-1.509372319	X424.208.6.769028
row1015	235.09408	3.6002543	0.131252357	-1.509181695	X234.0868.3.6002543
row1016	185.08018	2.9538732	0.131420448	-1.508524082	X184.0729.2.9538732
row1017	341.30548	7.3759108	0.131442246	1.508438852	X340.2982.7.3759108
row1018	335.27848	6.742288	0.131468483	-1.508336278	X334.2712.6.742288
row1019	524.28618	5.4588766	0.131787909	-1.507088753	X523.2789.5.4588766
row1020	787.38608	5.5620723	0.132084814	-1.505931286	X786.3788.5.5620723
row1021	701.42558	6.639804	0.13231544	-1.505033596	X700.4183.6.639804
row1022	668.47048	7.390293	0.132703892	1.503524313	X667.4632.7.390293
row1023	707.32878	7.940143	0.132995257	-1.502394496	X706.3215.7.940143
row1024	645.36098	5.5160165	0.133279752	-1.501293165	X644.3537.5.5160165
row1025	465.24888	6.3710456	0.133288453	-1.501259511	X464.2416.6.3710456
row1026	315.29058	7.5928416	0.133349713	-1.501022611	X314.2833.7.5928416
row1027	473.34788	7.052003	0.133560931	-1.500206456	X472.3406.7.052003
row1028	286.20158	3.9357033	0.133851304	1.499086073	X285.1943.3.9357033
row1029	204.10018	3.3722923	0.134058955	-1.498286018	X203.0929.3.3722923
row1030	706.30678	5.4453073	0.134131857	-1.498005363	X705.2995.5.4453073
row1031	604.33578	6.4387875	0.134239735	-1.497590275	X603.3285.6.4387875
row1032	959.96308	0.52386105	0.134362473	-1.497118322	X958.9558.0.52386105
row1033	184.07638	3.2196329	0.134733246	-1.495694645	X183.0691.3.2196329
row1034	402.28438	6.4246464	0.134787328	-1.495487237	X401.2771.6.4246464
row1035	528.32308	7.0381875	0.134787796	1.495485443	X527.3158.7.0381875
row1036	154.04968	2.4821815	0.134797526	1.495448134	X153.0424.2.4821815
row1037	191.07958	4.439815	0.135193366	-1.493932106	X190.0723.4.439815
row1038	211.17018	6.4514174	0.135198744	-1.493911532	X210.1629.6.4514174
row1039	889.38218	6.370175	0.135257694	-1.493686061	X888.3749.6.370175
row1040	225.14688	6.1065087	0.13529329	-1.493549947	X224.1396.6.1065087
row1041	412.30448	5.749766	0.135298247	1.493530996	X411.2972.5.749766
row1042	626.31938	6.2478933	0.13542585	-1.493043312	X625.3121.6.2478933
row1043	436.19568	5.2705584	0.135518714	-1.492688617	X435.1884.5.2705584
row1044	114.98738	0.49395496	0.135685226	1.492053097	X113.9801.0.49395496
row1045	356.26128	6.0228295	0.135727713	1.491891037	X355.254.6.0228295
row1046	278.13398	6.991575	0.136128469	1.49036432	X277.1267.6.991575
row1047	535.28598	6.243545	0.136219373	-1.490018496	X534.2787.6.243545
row1048	146.16518	0.47315636	0.136439026	1.489183608	X145.1579.0.47315636
row1049	475.26558	5.091274	0.136455748	-1.489120093	X474.2583.5.091274
row1050	458.35108	7.3729463	0.136549466	-1.488764226	X457.3438.7.3729463
row1051	210.11318	4.655448	0.136830685	-1.487697508	X209.1059.4.655448
row1052	301.11918	4.648982	0.137031464	1.486936952	X300.1119.4.648982
row1053	939.59468	7.5504503	0.13712795	1.486571762	X938.5874.7.5504503
row1054	316.24888	5.1387444	0.137130523	1.486562028	X315.2416.5.1387444
row1055	557.30908	7.039472	0.137144334	-1.486509772	X556.3018.7.039472
row1056	181.07258	2.3634353	0.137154386	-1.48647174	X180.0653.2.3634353
row1057	443.31408	6.6486926	0.137174682	-1.48639496	X442.3068.6.6486926
row1058	271.24358	7.325754	0.137490443	1.485201546	X270.2363.7.325754
row1059	551.35618	7.284869	0.137539835	-1.485015058	X550.3489.7.284869
row1060	192.06808	2.7659018	0.13763174	1.484668199	X191.0608.2.7659018
row1061	193.08398	2.8826764	0.137871852	-1.483762828	X192.0767.2.8826764
row1062	608.27108	5.5153675	0.137895031	-1.483675492	X607.2638.5.5153675
row1063	502.29368	6.898217	0.138088058	1.482948636	X501.2864.6.898217
row1064	254.13938	4.057716	0.13830536	-1.482131307	X253.1321.4.057716
row1065	95.08528	3.6927161	0.138498583	-1.481405376	X94.078.3.6927161
row1066	272.17398	5.15124	0.138558774	-1.481179402	X271.1667.5.15124
row1067	832.58138	8.648562	0.138933277	-1.479775095	X831.5741.8.648562
row1068	505.33308	6.0089226	0.139004772	1.479507335	X504.3258.6.0089226
row1069	401.29468	6.755441	0.139432664	-1.47790703	X400.2874.6.755441
row1070	633.39878	7.4057174	0.139695702	-1.476925152	X632.3915.7.4057174
row1071	522.35648	7.0580955	0.140037761	1.475650423	X521.3492.7.0580955
row1072	107.08528	6.196999	0.140309183	1.474640637	X106.078.6.196999
row1073	169.08688	3.5516002	0.140665835	-1.47331605	X168.0796.3.5516002
row1074	394.87608	0.57970124	0.140808622	-1.472786469	X393.8688.0.57970124
row1075	161.09578	6.33853	0.140810199	1.472780624	X160.0885.6.33853
row1076	344.06408	4.5389304	0.140879794	-1.472522653	X343.0568.4.5389304
row1077	254.21278	6.615618	0.141077102	-1.471791824	X253.2055.6.615618
row1078	130.05008	3.1031144	0.141183938	1.471396432	X129.0428.3.1031144
row1079	251.08948	3.5512965	0.14142943	-1.47048875	X250.0822.3.5512965
row1080	209.11668	5.0785213	0.141718078	1.469423054	X208.1094.5.0785213
row1081	144.08038	2.4843695	0.14190268	-1.468742372	X143.0731.2.4843695
row1082	500.15488	6.050737	0.141904004	1.468737494	X499.1476.6.050737
row1083	170.98228	0.9878513	0.142163036	-1.467783517	X169.975.0.9878513
row1084	891.00048	7.3918295	0.14221302	-1.467599588	X889.9932.7.3918295
row1085	291.08998	5.359609	0.142298853	-1.467283858	X290.0827.5.359609
row1086	369.30058	7.4351306	0.142371201	1.467017843	X368.2933.7.4351306
row1087	269.05818	4.299739	0.142459896	-1.466691869	X268.0509.4.299739
row1088	209.11488	4.803462	0.142460546	-1.46668948	X208.1076.4.803462
row1089	632.34908	6.4707136	0.14295151	-1.464887881	X631.3418.6.4707136
row1090	258.90148	0.57856447	0.14333132	-1.463497415	X257.8942.0.57856447
row1091	57.06968	6.7541356	0.143569933	-1.462625311	X56.0624.6.7541356
row1092	496.29078	6.115221	0.143724578	-1.462060696	X495.2835.6.115221
row1093	291.15958	5.997825	0.143799961	-1.461785637	X290.1523.5.997825
row1094	322.23828	7.0857134	0.143930769	-1.461308606	X321.231.7.0857134
row1095	258.11098	0.6313759	0.144061081	1.460833716	X257.1037.0.6313759
row1096	165.03348	0.8533141	0.14429746	1.459973127	X164.0262.0.8533141
row1097	137.10688	4.2993817	0.144487223	-1.459283036	X136.0996.4.2993817
row1098	211.09678	4.82713	0.144655418	1.458671957	X210.0895.4.82713
row1099	264.12108	4.5388684	0.144841012	-1.457998299	X263.1138.4.5388684
row1100	218.13868	3.6952996	0.144929341	-1.457677918	X217.1314.3.6952996
row1101	171.10208	2.8828964	0.145174087	-1.456790979	X170.0948.2.8828964
row1102	243.12798	6.4542675	0.145191219	1.456728938	X242.1207.6.4542675
row1103	522.23168	5.3654265	0.145273261	-1.456431907	X521.2244.5.3654265
row1104	135.98128	0.83505744	0.145297244	-1.456345101	X134.974.0.83505744
row1105	307.05078	5.4489245	0.145397629	-1.455981881	X306.0435.5.4489245
row1106	802.79988	0.57777274	0.145532476	-1.455494269	X801.7926.0.57777274
row1107	127.11188	5.9088273	0.145563155	-1.45538338	X126.1046.5.9088273
row1108	205.14448	5.213113	0.145650761	-1.455066831	X204.1372.5.213113
row1109	964.48938	6.6756344	0.14593007	-1.454058563	X963.4821.6.6756344
row1110	193.04718	3.1532068	0.146065693	-1.453569518	X192.0399.3.1532068
row1111	86.06008	1.6695417	0.146166899	1.453204804	X85.0528.1.6695417
row1112	886.75818	0.5781881	0.14656919	-1.451756977	X885.7509.0.5781881
row1113	77.02268	1.015413	0.146589981	1.451682235	X76.0154.1.015413
row1114	976.56688	7.16258	0.14676407	-1.451056709	X975.5596.7.16258
row1115	178.08388	4.048219	0.147072319	-1.449950517	X177.0766.4.048219
row1116	582.24508	6.3970404	0.147238016	1.449356622	X581.2378.6.3970404
row1117	290.14498	7.058683	0.147304243	1.449119394	X289.1377.7.058683
row1118	214.19138	3.2203672	0.147452262	-1.448589474	X213.1841.3.2203672
row1119	219.02918	4.1309237	0.147579119	-1.448135642	X218.0219.4.1309237
row1120	666.82328	0.57944334	0.147668874	-1.447814724	X665.816.0.57944334
row1121	269.21308	6.6735897	0.148026789	1.446536475	X268.2058.6.6735897
row1122	446.27648	6.4613204	0.1480293	-1.446527518	X445.2692.6.4613204
row1123	389.26758	6.3204675	0.148121421	-1.446198905	X388.2603.6.3204675
row1124	279.04118	3.1849577	0.148171693	-1.446019643	X278.0339.3.1849577
row1125	522.35548	6.979925	0.148351827	1.44537769	X521.3482.6.979925
row1126	306.29088	5.35998	0.148493112	-1.444874601	X305.2836.5.35998
row1127	326.88678	0.57715124	0.148703265	-1.444126963	X325.8795.0.57715124
row1128	546.82348	0.5805366	0.148760904	-1.443922048	X545.8162.0.5805366
row1129	258.03008	2.1358228	0.149073907	-1.442810336	X257.0228.2.1358228
row1130	262.08858	5.880369	0.149199489	1.442364797	X261.0813.5.880369
row1131	167.05608	0.8965617	0.149295678	-1.442023734	X166.0488.0.8965617
row1132	238.14198	4.781731	0.149401505	-1.441648692	X237.1347.4.781731
row1133	724.47408	6.6509056	0.149402047	-1.441646771	X723.4668.6.6509056
row1134	354.16828	5.8253107	0.14945249	-1.441468076	X353.161.5.8253107
row1135	285.13678	7.1186366	0.149611379	1.440905512	X284.1295.7.1186366
row1136	252.24458	4.5977564	0.149626222	-1.440852979	X251.2373.4.5977564
row1137	267.15868	6.4462357	0.149735056	-1.440467935	X266.1514.6.4462357
row1138	271.14088	6.1074815	0.149741208	-1.440446173	X270.1336.6.1074815
row1139	207.04478	1.7385478	0.15016963	1.438932565	X206.0375.1.7385478
row1140	597.37358	6.7437034	0.150190962	-1.438857285	X596.3663.6.7437034
row1141	97.96858	0.48382547	0.150210133	1.43878964	X96.9613.0.48382547
row1142	459.19898	6.106612	0.150346914	-1.438307185	X458.1917.6.106612
row1143	830.07788	9.172135	0.150444488	1.437963227	X829.0706.9.172135
row1144	623.30568	6.541488	0.150562212	-1.437548465	X622.2984.6.541488
row1145	512.41488	7.0514135	0.150897913	-1.43636709	X511.4076.7.0514135
row1146	721.41878	7.2098007	0.151284288	-1.435009861	X720.4115.7.2098007
row1147	310.20148	4.2222123	0.151338593	1.434819311	X309.1942.4.2222123
row1148	544.33858	7.061797	0.151796689	1.433214003	X543.3313.7.061797
row1149	244.19088	5.517629	0.152241502	1.431658768	X243.1836.5.517629
row1150	140.10798	3.3728218	0.152751529	-1.42987977	X139.1007.3.3728218
row1151	826.75918	0.5795458	0.152788858	1.429749744	X825.7519.0.5795458
row1152	331.15308	5.676718	0.153125851	-1.428576992	X330.1458.5.676718
row1153	815.42098	7.0344343	0.153128833	-1.428566624	X814.4137.7.0344343
row1154	385.28238	7.6916986	0.15315915	1.428461217	X384.2751.7.6916986
row1155	352.30678	6.738588	0.153502584	-1.427268267	X351.2995.6.738588
row1156	243.12298	4.457329	0.153512634	-1.427233386	X242.1157.4.457329
row1157	245.15048	4.014587	0.15366981	-1.426688127	X244.1432.4.014587
row1158	637.39638	7.271041	0.153791612	-1.426265872	X636.3891.7.271041
row1159	584.29818	6.8848987	0.154180502	-1.424919395	X583.2909.6.8848987
row1160	829.50808	6.6586976	0.154269441	-1.424611823	X828.5008.6.6586976
row1161	211.17018	6.37309	0.154408842	-1.424130004	X210.1629.6.37309
row1162	178.08598	2.9530182	0.154567732	-1.423581233	X177.0787.2.9530182
row1163	507.24208	5.102744	0.154604436	-1.423454525	X506.2348.5.102744
row1164	620.27018	5.298674	0.15476078	-1.42291506	X619.2629.5.298674
row1165	308.14678	4.4223685	0.155003144	-1.422079599	X307.1395.4.4223685
row1166	301.25268	6.2938795	0.155162164	-1.421531976	X300.2454.6.2938795
row1167	971.60448	7.149509	0.155226763	-1.421309638	X970.5972.7.149509
row1168	273.16758	7.060793	0.155340479	1.420918416	X272.1603.7.060793
row1169	619.39518	6.8642235	0.155494595	-1.420388547	X618.3879.6.8642235
row1170	315.23418	4.874116	0.155741545	1.419540338	X314.2269.4.874116
row1171	402.77258	8.62702	0.155812028	1.419298435	X401.7653.8.62702
row1172	248.12938	3.896612	0.15602685	-1.41856166	X247.1221.3.896612
row1173	129.09098	3.1639307	0.156519562	-1.41687471	X128.0837.3.1639307
row1174	368.20718	5.997652	0.156893594	-1.415596782	X367.1999.5.997652
row1175	173.12838	4.0481105	0.15697057	-1.415334072	X172.1211.4.0481105
row1176	185.11598	0.52134717	0.156981979	1.415295143	X184.1087.0.52134717
row1177	326.03078	3.1851149	0.157003959	-1.415220148	X325.0235.3.1851149
row1178	409.15358	3.2193072	0.157087531	-1.41493508	X408.1463.3.2193072
row1179	332.27928	6.7975435	0.157262543	1.414338484	X331.272.6.7975435
row1180	308.22158	6.450951	0.157523809	-1.413448787	X307.2143.6.450951
row1181	319.20918	3.4494557	0.157672793	-1.41294195	X318.2019.3.4494557
row1182	391.18738	7.9355965	0.157807192	-1.41248504	X390.1801.7.9355965
row1183	151.07578	3.551517	0.157863962	-1.412292132	X150.0685.3.551517
row1184	190.91218	0.572637	0.157893191	-1.412192829	X189.9049.0.572637
row1185	980.75408	0.57124555	0.157896389	-1.412181965	X979.7468.0.57124555
row1186	221.11898	6.0064573	0.157911616	1.412130239	X220.1117.6.0064573
row1187	178.12318	4.5666533	0.157935187	-1.412050179	X177.1159.4.5666533
row1188	354.16778	5.6268024	0.157940796	-1.412031128	X353.1605.5.6268024
row1189	187.03168	0.8502213	0.158165689	1.411267718	X186.0244.0.8502213
row1190	441.15878	6.7667336	0.158220942	-1.411080285	X440.1515.6.7667336
row1191	276.19408	6.616114	0.158359297	-1.410611167	X275.1868.6.616114
row1192	345.04868	4.8458295	0.158575016	-1.409880349	X344.0414.4.8458295
row1193	803.34818	6.3369584	0.158765861	-1.409234429	X802.3409.6.3369584
row1194	682.42608	6.653025	0.158814676	-1.409069307	X681.4188.6.653025
row1195	327.22528	7.2512474	0.158907936	1.408753949	X326.218.7.2512474
row1196	342.18368	4.248618	0.158916481	1.408725062	X341.1764.4.248618
row1197	169.12128	4.2593327	0.159203935	-1.407753967	X168.114.4.2593327
row1198	265.08708	3.2790697	0.159224444	-1.407684733	X264.0798.3.2790697
row1199	311.09788	4.6357994	0.15924974	-1.407599351	X310.0906.4.6357994
row1200	122.92458	0.5719911	0.159508142	-1.406727723	X121.9173.0.5719911
row1201	417.22278	4.796022	0.159654361	-1.406234978	X416.2155.4.796022
row1202	355.22498	5.8171363	0.159689661	1.406116071	X354.2177.5.8171363
row1203	244.15218	3.8561032	0.159702584	-1.406072544	X243.1449.3.8561032
row1204	247.22798	6.7201476	0.159956412	-1.405218174	X246.2207.6.7201476
row1205	350.15978	4.9124627	0.15999923	-1.40507415	X349.1525.4.9124627
row1206	281.22658	5.4362626	0.160017693	-1.405012058	X280.2193.5.4362626
row1207	574.35878	6.5016317	0.160487753	-1.403433016	X573.3515.6.5016317
row1208	631.27438	6.248936	0.160814963	-1.402335907	X630.2671.6.248936
row1209	395.27768	6.7062416	0.160850425	1.402217105	X394.2704.6.7062416
row1210	343.13548	4.089717	0.16092809	-1.401956991	X342.1282.4.089717
row1211	331.23828	5.413704	0.16110648	-1.401359892	X330.231.5.413704
row1212	276.14438	3.8505375	0.161263531	-1.400834629	X275.1371.3.8505375
row1213	156.10298	2.5092502	0.161284107	-1.400765839	X155.0957.2.5092502
row1214	507.37908	6.6711726	0.161528032	-1.399950866	X506.3718.6.6711726
row1215	731.39768	5.635652	0.161969778	-1.398477322	X730.3904.5.635652
row1216	711.35708	6.6404753	0.161979535	-1.398444809	X710.3498.6.6404753
row1217	149.99768	0.8325237	0.16215939	-1.397845759	X148.9904.0.8325237
row1218	203.06838	4.027762	0.162302556	-1.397369268	X202.0611.4.027762
row1219	373.08188	4.539978	0.162751622	-1.395876721	X372.0746.4.539978
row1220	276.12188	4.0513067	0.163088664	-1.394758542	X275.1146.4.0513067
row1221	464.33548	5.895407	0.163127319	1.394630412	X463.3282.5.895407
row1222	161.98138	0.8299715	0.163382261	-1.393785921	X160.9741.0.8299715
row1223	806.57488	8.56269	0.163554257	-1.393216748	X805.5676.8.56269
row1224	209.15328	6.320286	0.163633108	-1.392955961	X208.146.6.320286
row1225	221.09208	1.648706	0.163707392	1.392710369	X220.0848.1.648706
row1226	104.10698	6.9546924	0.163764592	-1.392521315	X103.0997.6.9546924
row1227	532.31128	6.50598	0.163783124	-1.392460075	X531.304.6.50598
row1228	615.38578	6.6213303	0.16392717	-1.391984243	X614.3785.6.6213303
row1229	460.28298	6.3750935	0.163948408	-1.39191411	X459.2757.6.3750935
row1230	453.24498	6.563846	0.163972579	-1.391834304	X452.2377.6.563846
row1231	155.08088	1.4994646	0.164028009	1.391651324	X154.0736.1.4994646
row1232	915.54178	6.6716013	0.164350045	-1.39058916	X914.5345.6.6716013
row1233	371.24308	6.567539	0.164459433	-1.390228725	X370.2358.6.567539
row1234	466.36338	6.535379	0.16462406	-1.389686618	X465.3561.6.535379
row1235	386.27638	7.455178	0.164674158	1.389521731	X385.2691.7.455178
row1236	291.14538	7.000051	0.164884889	1.388828559	X290.1381.7.000051
row1237	413.30518	6.502082	0.164917065	-1.388722778	X412.2979.6.502082
row1238	440.20488	5.940396	0.16496778	-1.388556082	X439.1976.5.940396
row1239	123.08078	4.6355934	0.165055124	-1.388269079	X122.0735.4.6355934
row1240	526.26538	5.5156245	0.165088061	-1.38816088	X525.2581.5.5156245
row1241	369.24188	7.1851563	0.165412376	1.387096379	X368.2346.7.1851563
row1242	340.17768	4.248352	0.165578206	1.386552681	X339.1704.4.248352
row1243	261.13138	2.5230782	0.165811499	1.385788486	X260.1241.2.5230782
row1244	428.37318	6.4829483	0.166022679	1.385097424	X427.3659.6.4829483
row1245	394.22088	6.323462	0.166054136	-1.384994542	X393.2136.6.323462
row1246	226.18138	5.518097	0.16635309	1.384017521	X225.1741.5.518097
row1247	362.15868	4.4982424	0.166621721	-1.383140722	X361.1514.4.4982424
row1248	719.32278	5.915315	0.167078973	-1.38165072	X718.3155.5.915315
row1249	171.13858	5.5421453	0.167198494	-1.38126175	X170.1313.5.5421453
row1250	182.14098	4.2988725	0.167264508	-1.381047008	X181.1337.4.2988725
row1251	327.07518	4.84566	0.167512697	-1.38024021	X326.0679.4.84566
row1252	281.08078	4.6350055	0.167522146	-1.380209512	X280.0735.4.6350055
row1253	151.07528	3.7550972	0.167663258	-1.379751214	X150.068.3.7550972
row1254	500.39408	7.304888	0.167710469	-1.379597949	X499.3868.7.304888
row1255	399.25268	6.6376925	0.167753682	1.379457693	X398.2454.6.6376925
row1256	459.11938	4.9119987	0.167819347	-1.379244613	X458.1121.4.9119987
row1257	341.23358	6.768478	0.167930378	-1.378884468	X340.2263.6.768478
row1258	320.28018	6.9441824	0.168160326	-1.378139163	X319.2729.6.9441824
row1259	271.16628	4.0571647	0.168819439	-1.376007087	X270.159.4.0571647
row1260	409.75548	8.40615	0.168828634	1.375977389	X408.7482.8.40615
row1261	286.16638	4.5681033	0.168848904	-1.375911922	X285.1591.4.5681033
row1262	546.35708	6.9990945	0.169107382	1.375077618	X545.3498.6.9990945
row1263	447.32328	6.870675	0.169425732	-1.37405138	X446.316.6.870675
row1264	305.06968	6.0079203	0.170016138	1.372151957	X304.0624.6.0079203
row1265	69.05758	4.2992945	0.170247432	-1.371409197	X68.0503.4.2992945
row1266	367.21018	6.531419	0.17029097	-1.371269466	X366.2029.6.531419
row1267	862.79888	0.57022893	0.170359015	-1.371051139	X861.7916.0.57022893
row1268	155.06848	3.3669367	0.170435406	-1.370806109	X154.0612.3.3669367
row1269	847.98138	7.400789	0.170527454	-1.370510968	X846.9741.7.400789
row1270	323.12768	3.2494626	0.170730735	-1.369859594	X322.1204.3.2494626
row1271	209.05638	0.833799	0.170996043	1.369010338	X208.0491.0.833799
row1272	625.32018	6.6192293	0.171333106	-1.367932817	X624.3129.6.6192293
row1273	217.15488	3.931399	0.171367771	-1.367822092	X216.1476.3.931399
row1274	153.06598	1.6703304	0.171597474	1.367088797	X152.0587.1.6703304
row1275	431.24038	5.2717953	0.171733561	-1.366654708	X430.2331.5.2717953
row1276	419.25418	8.627375	0.171876001	1.366200627	X418.2469.8.627375
row1277	458.32388	6.6378174	0.172198641	1.365173131	X457.3166.6.6378174
row1278	329.03198	0.83774406	0.172238975	1.365044784	X328.0247.0.83774406
row1279	183.15068	4.259208	0.172270343	-1.364944982	X182.1434.4.259208
row1280	254.13908	6.578086	0.172280022	-1.36491419	X253.1318.6.578086
row1281	930.78518	0.5652006	0.172301668	-1.364845329	X929.7779.0.5652006
row1282	202.14418	3.736608	0.172355556	1.364673935	X201.1369.3.736608
row1283	436.34168	7.5648317	0.17249668	1.364225261	X435.3344.7.5648317
row1284	632.41958	7.279535	0.172563243	-1.364013734	X631.4123.7.279535
row1285	85.02848	0.6396312	0.172736157	-1.363464528	X84.0212.0.6396312
row1286	179.04918	1.7379332	0.172754593	1.363405993	X178.0419.1.7379332
row1287	503.22618	5.9703784	0.172951144	-1.36278226	X502.2189.5.9703784
row1288	223.09518	3.4548514	0.17296322	-1.362743953	X222.0879.3.4548514
row1289	337.18988	3.2187889	0.173141091	-1.362179983	X336.1826.3.2187889
row1290	569.37658	6.645513	0.173166203	-1.362100397	X568.3693.6.645513
row1291	682.79918	0.58054024	0.173188123	-1.362030933	X681.7919.0.58054024
row1292	246.17058	2.5544171	0.173243415	1.361855746	X245.1633.2.5544171
row1293	205.07938	4.26836	0.173477842	-1.361113442	X204.0721.4.26836
row1294	362.23128	6.6111355	0.173618606	-1.360668079	X361.224.6.6111355
row1295	271.05858	4.299682	0.173654756	-1.360553751	X270.0513.4.299682
row1296	229.14248	4.6881533	0.17392864	-1.359688118	X228.1352.4.6881533
row1297	203.16548	6.3322563	0.17394709	1.35962984	X202.1582.6.3322563
row1298	709.34158	6.5689178	0.174007702	-1.359438426	X708.3343.6.5689178
row1299	95.08558	4.847101	0.174050947	-1.359301884	X94.0783.4.847101
row1300	165.11408	4.299124	0.174458093	-1.35801762	X164.1068.4.299124
row1301	327.07528	4.63563	0.174671829	-1.357344328	X326.068.4.63563
row1302	239.07138	3.2237856	0.174980824	-1.356372043	X238.0641.3.2237856
row1303	156.10268	4.0482206	0.175139242	-1.35587406	X155.0954.4.0482206
row1304	173.12908	2.5088425	0.175166318	-1.355788982	X172.1218.2.5088425
row1305	797.39418	6.660384	0.175223494	-1.355609354	X796.3869.6.660384
row1306	331.19038	6.3210454	0.1754704	1.354834162	X330.1831.6.3210454
row1307	207.04478	1.4950552	0.175850925	-1.353641046	X206.0375.1.4950552
row1308	563.35498	7.363037	0.175887376	-1.353526858	X562.3477.7.363037
row1309	398.19908	6.5762105	0.17599667	-1.353184581	X397.1918.6.5762105
row1310	706.38328	6.6354156	0.176263449	-1.352349772	X705.376.6.6354156
row1311	241.10408	0.6519825	0.176822892	-1.350602211	X240.0968.0.6519825
row1312	354.16778	5.5683374	0.177134247	-1.3496314	X353.1605.5.5683374
row1313	186.12748	5.748377	0.177147955	-1.349588686	X185.1202.5.748377
row1314	172.09728	3.7735443	0.177276621	-1.349187899	X171.09.3.7735443
row1315	137.09598	5.993337	0.177293422	-1.349135579	X136.0887.5.993337
row1316	392.15978	3.2187176	0.177366378	-1.348908437	X391.1525.3.2187176
row1317	248.12888	4.7730803	0.177514005	-1.348449024	X247.1216.4.7730803
row1318	792.41778	6.652142	0.177564906	-1.348290687	X791.4105.6.652142
row1319	301.11778	4.438371	0.177571738	-1.348269438	X300.1105.4.438371
row1320	201.14948	5.993028	0.177889788	-1.347280877	X200.1422.5.993028
row1321	372.21758	6.451083	0.177892451	-1.347272608	X371.2103.6.451083
row1322	249.13058	4.844075	0.177917412	-1.347195082	X248.1233.4.844075
row1323	86.08408	4.2990007	0.178062868	-1.346743466	X85.0768.4.2990007
row1324	123.08088	3.6905818	0.178090875	-1.346656542	X122.0736.3.6905818
row1325	349.21388	5.627225	0.178114837	-1.346582179	X348.2066.5.627225
row1326	517.27648	5.36495	0.178378998	-1.345762886	X516.2692.5.36495
row1327	291.19478	6.3211784	0.178576157	1.34515199	X290.1875.6.3211784
row1328	391.25988	5.8252053	0.178651375	-1.344919057	X390.2526.5.8252053
row1329	390.15988	3.2188148	0.178653856	-1.344911376	X389.1526.3.2188148
row1330	352.16568	3.5748389	0.178702032	1.344762228	X351.1584.3.5748389
row1331	374.06618	4.8454146	0.178770962	-1.344548878	X373.0589.4.8454146
row1332	478.32608	8.626576	0.178855708	1.344286659	X477.3188.8.626576
row1333	528.82248	7.046172	0.178936728	1.344036056	X527.8152.7.046172
row1334	547.35818	7.243273	0.179015783	1.34379161	X546.3509.7.243273
row1335	113.13238	6.7534328	0.1790753	-1.343607634	X112.1251.6.7534328
row1336	311.09798	4.845604	0.179108274	-1.343505724	X310.0907.4.845604
row1337	261.13538	3.2188044	0.179190147	-1.343252747	X260.1281.3.2188044
row1338	170.02108	3.3114667	0.179296613	1.342923912	X169.0138.3.3114667
row1339	425.79398	7.2484627	0.179303669	1.342902123	X424.7867.7.2484627
row1340	123.08048	3.372666	0.179357177	-1.342736914	X122.0732.3.372666
row1341	661.44108	6.8642583	0.179420045	-1.342542853	X660.4338.6.8642583
row1342	270.08388	3.218965	0.179461297	-1.342415545	X269.0766.3.218965
row1343	817.43158	5.735734	0.179773458	-1.341452883	X816.4243.5.735734
row1344	994.25178	6.6532974	0.179785213	1.341416657	X993.2445.6.6532974
row1345	313.16858	7.118368	0.179875409	1.341138749	X312.1613.7.118368
row1346	234.05608	4.9224834	0.179935325	1.340954193	X233.0488.4.9224834
row1347	230.13898	3.1855612	0.179951937	-1.340903033	X229.1317.3.1855612
row1348	721.30798	7.9428005	0.180171092	-1.340228427	X720.3007.7.9428005
row1349	310.20138	4.222037	0.180281862	1.339887685	X309.1941.4.222037
row1350	295.18988	6.742547	0.180622373	1.338841206	X294.1826.6.742547
row1351	566.25758	5.271239	0.180842726	-1.338164785	X565.2503.5.271239
row1352	445.31888	6.762756	0.18115052	-1.337220965	X444.3116.6.762756
row1353	161.00308	1.037005	0.181152512	1.337214863	X159.9958.1.037005
row1354	337.23338	7.121093	0.181385514	1.336501184	X336.2261.7.121093
row1355	127.97918	0.4847739	0.181545045	1.336012935	X126.9719.0.4847739
row1356	802.00328	7.059844	0.181691211	1.335565874	X800.996.7.059844
row1357	436.19488	5.1857247	0.181786739	-1.335273835	X435.1876.5.1857247
row1358	305.08998	6.103966	0.181956388	-1.334755484	X304.0827.6.103966
row1359	468.39128	7.052009	0.182020868	-1.334558563	X467.384.7.052009
row1360	223.09358	3.2229843	0.182168521	-1.334107828	X222.0863.3.2229843
row1361	727.46078	6.941052	0.182389615	-1.333433407	X726.4535.6.941052
row1362	607.32158	6.1227374	0.182586926	-1.332832047	X606.3143.6.1227374
row1363	586.30648	4.681617	0.182742847	-1.332357175	X585.2992.4.681617
row1364	166.07218	1.1521854	0.182798316	1.332188312	X165.0649.1.1521854
row1365	575.38708	6.4780407	0.183166296	-1.331069037	X574.3798.6.4780407
row1366	330.20918	6.2413287	0.183407486	-1.330336318	X329.2019.6.2413287
row1367	317.20718	3.4509652	0.183501733	-1.330050198	X316.1999.3.4509652
row1368	357.20208	4.501005	0.183800575	-1.329143671	X356.1948.4.501005
row1369	172.97728	1.0513636	0.183815271	-1.32909912	X171.97.1.0513636
row1370	404.30118	6.532227	0.183852908	-1.328985032	X403.2939.6.532227
row1371	635.30398	6.2968717	0.183973476	-1.328619679	X634.2967.6.2968717
row1372	334.20018	6.24549	0.184353467	-1.327469367	X333.1929.6.24549
row1373	198.13638	4.137883	0.184428298	-1.327243043	X197.1291.4.137883
row1374	873.49528	6.6617293	0.184429184	-1.327240365	X872.488.6.6617293
row1375	343.02078	0.8514225	0.184536073	1.326917203	X342.0135.0.8514225
row1376	229.07528	3.8086457	0.184562999	-1.326835817	X228.068.3.8086457
row1377	302.24658	7.051939	0.184620428	-1.326662267	X301.2393.7.051939
row1378	177.05608	5.448528	0.184684653	-1.326468227	X176.0488.5.448528
row1379	333.07518	2.6253989	0.184935272	-1.325711515	X332.0679.2.6253989
row1380	683.41148	6.550611	0.184993895	-1.325534618	X682.4042.6.550611
row1381	294.14738	5.4132566	0.185151562	-1.325059065	X293.1401.5.4132566
row1382	287.04488	4.048501	0.185249633	-1.324763414	X286.0376.4.048501
row1383	231.09138	4.88755	0.185878125	-1.322871469	X230.0841.4.88755
row1384	380.20718	5.709447	0.185962345	-1.322618302	X379.1999.5.709447
row1385	129.09088	6.1259294	0.186160266	-1.32202368	X128.0836.6.1259294
row1386	209.11588	6.164805	0.186272737	-1.321685986	X208.1086.6.164805
row1387	205.13188	4.259162	0.186320139	-1.321543708	X204.1246.4.259162
row1388	55.05418	3.9848337	0.186569365	-1.320796086	X54.0469.3.9848337
row1389	979.53338	7.192486	0.186793216	-1.320125212	X978.5261.7.192486
row1390	245.08038	5.448872	0.186837687	-1.319992007	X244.0731.5.448872
row1391	674.48648	7.2750072	0.186898267	-1.319810585	X673.4792.7.2750072
row1392	108.01988	0.88398767	0.187035596	1.319399479	X107.0126.0.88398767
row1393	534.30538	6.678251	0.187130173	-1.319116485	X533.2981.6.678251
row1394	317.16378	7.1186924	0.187191875	1.318931917	X316.1565.7.1186924
row1395	355.28318	7.349177	0.18731548	-1.318562313	X354.2759.7.349177
row1396	375.21348	6.108352	0.187355925	-1.318441413	X374.2062.6.108352
row1397	394.18808	4.87101	0.188001011	-1.316515705	X393.1808.4.87101
row1398	345.04848	4.6356044	0.188044667	-1.316385559	X344.0412.4.6356044
row1399	181.02758	1.2733432	0.188183111	-1.315972983	X180.0203.1.2733432
row1400	441.25478	7.264559	0.1886886	-1.314468475	X440.2475.7.264559
row1401	186.00788	0.9701869	0.188748177	-1.31429135	X185.0006.0.9701869
row1402	308.14688	4.5686574	0.188774424	-1.314213329	X307.1396.4.5686574
row1403	589.29518	5.2192893	0.189035526	-1.313437625	X588.2879.5.2192893
row1404	384.18628	4.944894	0.189083436	-1.313295377	X383.179.4.944894
row1405	223.06428	6.5970416	0.189390808	1.31238339	X222.057.6.5970416
row1406	171.11288	2.684594	0.189474157	-1.31213628	X170.1056.2.684594
row1407	336.19058	4.08923	0.189508907	-1.312033277	X335.1833.4.08923
row1408	627.45958	7.280587	0.190383477	-1.309445531	X626.4523.7.280587
row1409	228.19598	7.347967	0.19061656	-1.308757344	X227.1887.7.347967
row1410	346.29518	6.7966976	0.190846805	1.308078146	X345.2879.6.7966976
row1411	303.19408	6.4020286	0.191204447	-1.307024336	X302.1868.6.4020286
row1412	340.24978	6.492609	0.191454018	-1.306289818	X339.2425.6.492609
row1413	421.23338	6.637187	0.19163033	1.305771338	X420.2261.6.637187
row1414	243.13418	3.2032807	0.191709484	1.305538685	X242.1269.3.2032807
row1415	113.96328	0.99416685	0.191726076	-1.305489925	X112.956.0.99416685
row1416	342.06418	4.5392084	0.192096077	-1.304403399	X341.0569.4.5392084
row1417	561.30268	5.2762384	0.19223243	-1.304003378	X560.2954.5.2762384
row1418	631.42688	7.302638	0.192553342	-1.303062744	X630.4196.7.302638
row1419	540.31808	7.0071683	0.192744443	1.302503145	X539.3108.7.0071683
row1420	431.24108	5.1850157	0.192907915	-1.302024779	X430.2338.5.1850157
row1421	249.11198	4.9589434	0.193055543	-1.301593032	X248.1047.4.9589434
row1422	345.20318	4.912234	0.19340739	-1.30056501	X344.1959.4.912234
row1423	755.54238	7.2576976	0.193538851	-1.300181261	X754.5351.7.2576976
row1424	350.05718	3.1023293	0.193617064	1.299953042	X349.0499.3.1023293
row1425	237.18368	6.1879363	0.193686259	1.29975119	X236.1764.6.1879363
row1426	201.04328	3.1143835	0.193908594	-1.299102969	X200.036.3.1143835
row1427	460.29008	6.632734	0.194030282	-1.298748418	X459.2828.6.632734
row1428	206.02248	3.187145	0.194109209	-1.298518541	X205.0152.3.187145
row1429	235.09528	3.1884768	0.194149284	-1.29840185	X234.088.3.1884768
row1430	669.50838	7.283663	0.19469361	-1.296818598	X668.5011.7.283663
row1431	487.32038	6.457014	0.194713987	-1.296759392	X486.3131.6.457014
row1432	362.23248	6.402199	0.194927951	-1.296137982	X361.2252.6.402199
row1433	775.38688	5.7344556	0.194928588	-1.296136133	X774.3796.5.7344556
row1434	366.18668	7.2784715	0.195097817	1.295645004	X365.1794.7.2784715
row1435	367.24738	6.5358944	0.195433199	1.294672591	X366.2401.6.5358944
row1436	823.47558	6.900308	0.195569695	1.294277182	X822.4683.6.900308
row1437	349.07098	3.1025784	0.195864355	1.293424287	X348.0637.3.1025784
row1438	797.03558	7.236061	0.196960677	1.290259201	X796.0283.7.236061
row1439	343.04818	4.845548	0.196996643	-1.290155586	X342.0409.4.845548
row1440	265.10478	4.84531	0.197358311	-1.289114421	X264.0975.4.84531
row1441	890.50388	7.3876085	0.197388281	-1.289028204	X889.4966.7.3876085
row1442	922.79568	0.5668344	0.197736484	-1.288027232	X921.7884.0.5668344
row1443	88.98988	0.48689857	0.197993097	1.287290374	X87.9826.0.48689857
row1444	285.25428	6.108502	0.198412797	-1.286086724	X284.247.6.108502
row1445	189.09098	5.2648764	0.198645999	-1.28541873	X188.0837.5.2648764
row1446	597.37868	6.6638265	0.198722197	-1.285200591	X596.3714.6.6638265
row1447	163.97698	0.8299644	0.198741268	-1.285146005	X162.9697.0.8299644
row1448	268.15478	5.019844	0.199041349	-1.284287587	X267.1475.5.019844
row1449	315.23818	3.2186427	0.199071322	-1.284201897	X314.2309.3.2186427
row1450	99.04398	6.6621733	0.199097498	-1.284127069	X98.0367.6.6621733
row1451	712.39088	7.105464	0.199232887	-1.283740161	X711.3836.7.105464
row1452	186.12348	4.4540324	0.199362165	-1.283370898	X185.1162.4.4540324
row1453	399.22878	5.977336	0.19936665	-1.283358089	X398.2215.5.977336
row1454	207.16068	4.6882534	0.199523133	-1.282911359	X206.1534.4.6882534
row1455	284.11538	6.39068	0.199758836	-1.282238952	X283.1081.6.39068
row1456	147.07578	0.7643448	0.199834745	-1.282022525	X146.0685.0.7643448
row1457	334.18338	4.9089313	0.199914631	-1.281794822	X333.1761.4.9089313
row1458	454.24478	6.105929	0.199940797	-1.281720254	X453.2375.6.105929
row1459	557.37748	6.583345	0.199966037	-1.281648332	X556.3702.6.583345
row1460	430.29608	6.9509215	0.200546285	-1.279996732	X429.2888.6.9509215
row1461	840.43678	6.3385367	0.200611019	-1.279812693	X839.4295.6.3385367
row1462	59.04938	5.4746633	0.200677214	-1.279624542	X58.0421.5.4746633
row1463	796.07468	8.852728	0.200929797	1.27890703	X795.0674.8.852728
row1464	471.27218	7.0733204	0.201003592	-1.278697524	X470.2649.7.0733204
row1465	409.26998	5.2857127	0.201098878	-1.278427088	X408.2627.5.2857127
row1466	715.48018	7.189894	0.201109196	-1.278397809	X714.4729.7.189894
row1467	118.12298	0.6841213	0.201332171	1.277765362	X117.1157.0.6841213
row1468	261.11118	5.345803	0.201396752	1.27758228	X260.1039.5.345803
row1469	295.11888	6.038766	0.202344803	-1.274899537	X294.1116.6.038766
row1470	264.25288	6.723263	0.202563281	-1.274282599	X263.2456.6.723263
row1471	240.12338	4.4062324	0.202597783	-1.274185216	X239.1161.4.4062324
row1472	198.05188	1.2731884	0.202634093	-1.274082745	X197.0446.1.2731884
row1473	725.55458	8.469198	0.202669469	1.27398292	X724.5473.8.469198
row1474	281.21288	6.7520146	0.202707536	-1.273875517	X280.2056.6.7520146
row1475	724.42628	7.0366807	0.202802	-1.27360906	X723.419.7.0366807
row1476	144.13878	5.2191286	0.203222463	-1.272424136	X143.1315.5.2191286
row1477	390.35818	7.435639	0.203616992	1.27131392	X389.3509.7.435639
row1478	181.05018	5.4486585	0.203619875	-1.271305813	X180.0429.5.4486585
row1479	251.16238	6.348846	0.203652422	-1.271214295	X250.1551.6.348846
row1480	329.24448	6.244701	0.204183509	-1.269722462	X328.2372.6.244701
row1481	443.27088	7.359507	0.204350777	1.269253186	X442.2636.7.359507
row1482	896.79238	0.5681938	0.204604572	-1.268541692	X895.7851.0.5681938
row1483	711.35318	0.5676217	0.204702507	-1.26826731	X710.3459.0.5676217
row1484	141.10268	2.673673	0.204758209	-1.268111292	X140.0954.2.673673
row1485	95.08538	6.7653055	0.204796438	-1.268004235	X94.0781.6.7653055
row1486	271.26448	7.1838055	0.204857231	1.267834017	X270.2572.7.1838055
row1487	890.52698	7.1712847	0.205221963	-1.266813559	X889.5197.7.1712847
row1488	354.19098	5.271512	0.205248958	-1.266738082	X353.1837.5.271512
row1489	229.11978	0.70612174	0.205687366	1.265513349	X228.1125.0.70612174
row1490	452.27668	6.8105597	0.205939815	-1.264808971	X451.2694.6.8105597
row1491	743.47208	6.638475	0.206817278	-1.262365556	X742.4648.6.638475
row1492	273.05488	4.2995925	0.206995618	-1.261869864	X272.0476.4.2995925
row1493	295.04778	4.5120893	0.207302111	-1.261018697	X294.0405.4.5120893
row1494	148.11208	4.911799	0.20732216	-1.260963052	X147.1048.4.911799
row1495	123.08088	4.8458233	0.207857246	-1.259479346	X122.0736.4.8458233
row1496	478.83608	0.58099455	0.207885508	-1.259401055	X477.8288.0.58099455
row1497	273.16908	5.412946	0.208266224	-1.258347185	X272.1618.5.412946
row1498	377.21898	2.489453	0.208417448	-1.257928964	X376.2117.2.489453
row1499	571.39868	6.6791286	0.208445363	-1.257851786	X570.3914.6.6791286
row1500	148.06008	0.82579285	0.208711372	1.257116723	X147.0528.0.82579285
row1501	412.24248	5.1290135	0.208754641	-1.256997224	X411.2352.5.1290135
row1502	544.34148	6.894307	0.208761778	1.256977513	X543.3342.6.894307
row1503	163.03958	5.4488845	0.208865748	-1.256690449	X162.0323.5.4488845
row1504	283.26378	6.8755784	0.209109872	-1.25601682	X282.2565.6.8755784
row1505	368.20768	5.8061256	0.209396731	-1.255225996	X367.2004.5.8061256
row1506	333.24148	5.977868	0.209517635	-1.25489292	X332.2342.5.977868
row1507	124.92298	0.57197773	0.209913607	-1.253803033	X123.9157.0.57197773
row1508	234.97148	0.89978933	0.209988228	-1.25359781	X233.9642.0.89978933
row1509	102.05488	0.62807894	0.210006956	-1.253546312	X101.0476.0.62807894
row1510	265.14338	5.265245	0.210118562	1.253239492	X264.1361.5.265245
row1511	400.30668	6.7526546	0.210144687	-1.253167687	X399.2994.6.7526546
row1512	212.10318	0.7099282	0.210312164	1.252707531	X211.0959.0.7099282
row1513	245.11498	5.3853493	0.210450096	-1.252328752	X244.1077.5.3853493
row1514	74.02368	0.8319032	0.210531425	-1.252105496	X73.0164.0.8319032
row1515	166.10408	3.2187672	0.210984215	-1.250863684	X165.0968.3.2187672
row1516	255.23148	6.240052	0.211062695	-1.250648644	X254.2242.6.240052
row1517	277.00018	2.7263856	0.211310708	1.249969447	X275.9929.2.7263856
row1518	802.21278	6.487156	0.211564861	1.249274037	X801.2055.6.487156
row1519	393.18178	3.2192926	0.211978849	-1.248142576	X392.1745.3.2192926
row1520	325.27138	7.3139787	0.212005098	1.248070889	X324.2641.7.3139787
row1521	819.41238	5.6364803	0.212090904	-1.247836595	X818.4051.5.6364803
row1522	583.39328	6.430552	0.212470998	-1.24679957	X582.386.6.430552
row1523	614.39968	6.6601806	0.212602068	-1.246442279	X613.3924.6.6601806
row1524	123.05498	1.2293925	0.212853312	1.245757839	X122.0477.1.2293925
row1525	195.10288	6.016562	0.212946035	-1.245505391	X194.0956.6.016562
row1526	281.04948	7.126082	0.213190401	-1.244840459	X280.0422.7.126082
row1527	295.22648	6.4383345	0.213202674	1.244807077	X294.2192.6.4383345
row1528	243.09148	3.217593	0.213350736	-1.244404477	X242.0842.3.217593
row1529	347.15998	4.1855173	0.213516272	1.243954602	X346.1527.4.1855173
row1530	669.47468	7.390883	0.213799908	1.24318435	X668.4674.7.390883
row1531	228.12328	6.6109223	0.213837048	-1.243083546	X227.116.6.6109223
row1532	283.10418	1.9807938	0.214066736	1.242460417	X282.0969.1.9807938
row1533	172.13338	0.8575651	0.214116451	1.242325609	X171.1261.0.8575651
row1534	135.10178	2.7858765	0.214231815	-1.242012867	X134.0945.2.7858765
row1535	568.34088	6.88448	0.214248607	-1.241967355	X567.3336.6.88448
row1536	111.11688	4.5655727	0.214305399	-1.241813451	X110.1096.4.5655727
row1537	371.76858	8.471037	0.214597882	1.241021297	X370.7613.8.471037
row1538	643.29438	7.59369	0.21515874	1.239504454	X642.2871.7.59369
row1539	346.18078	7.1179	0.215169708	1.239474819	X345.1735.7.1179
row1540	534.23318	5.1215634	0.215377839	-1.238912677	X533.2259.5.1215634
row1541	549.31478	7.0610447	0.215443232	1.238736135	X548.3075.7.0610447
row1542	490.73138	6.6708446	0.215479623	-1.238637907	X489.7241.6.6708446
row1543	977.56688	7.1603885	0.215978842	-1.237291608	X976.5596.7.1603885
row1544	303.23318	6.7316155	0.216015204	-1.237193636	X302.2259.6.7316155
row1545	201.00768	2.0787764	0.216065287	-1.23705871	X200.0004.2.0787764
row1546	424.36528	7.0518823	0.216393285	-1.236175636	X423.358.7.0518823
row1547	203.01888	2.1405847	0.216472213	1.23596328	X202.0116.2.1405847
row1548	688.52378	7.185381	0.216853397	1.234938489	X687.5165.7.185381
row1549	548.27658	6.8819494	0.217008512	-1.234521846	X547.2693.6.8819494
row1550	673.52658	7.843077	0.217356891	1.233586861	X672.5193.7.843077
row1551	329.15048	7.9358845	0.217482294	-1.233250569	X328.1432.7.9358845
row1552	283.26388	7.10925	0.21774346	-1.232550645	X282.2566.7.10925
row1553	288.21708	4.4222255	0.217848373	1.23226965	X287.2098.4.4222255
row1554	987.49358	6.962818	0.217943057	-1.232016135	X986.4863.6.962818
row1555	114.09148	4.048237	0.218014064	-1.231826066	X113.0842.4.048237
row1556	364.25678	7.117829	0.218112301	-1.231563182	X363.2495.7.117829
row1557	70.06558	4.299379	0.218330204	-1.230980375	X69.0583.4.299379
row1558	260.15138	4.6354127	0.218472794	-1.230599228	X259.1441.4.6354127
row1559	177.09178	5.12073	0.218522041	-1.230467631	X176.0845.5.12073
row1560	195.10288	3.5947075	0.218657957	-1.230104548	X194.0956.3.5947075
row1561	185.12898	2.4642181	0.219124116	1.228860494	X184.1217.2.4642181
row1562	391.26028	5.627274	0.219337239	-1.228292356	X390.253.5.627274
row1563	243.12358	4.845558	0.219446558	-1.228001092	X242.1163.4.845558
row1564	643.36428	0.567315	0.21957529	1.227658237	X642.357.0.567315
row1565	208.13398	0.8656255	0.219583429	-1.227636566	X207.1267.0.8656255
row1566	709.56418	7.7162857	0.21969535	1.227338608	X708.5569.7.7162857
row1567	675.54238	8.104737	0.21981344	1.227024346	X674.5351.8.104737
row1568	121.05048	0.7654368	0.219910539	-1.226766038	X120.0432.0.7654368
row1569	282.04268	3.3716893	0.220137619	-1.226162262	X281.0354.3.3716893
row1570	224.18558	4.6881995	0.220160253	-1.226102107	X223.1783.4.6881995
row1571	167.07038	3.8368094	0.220177679	-1.226055795	X166.0631.3.8368094
row1572	149.06868	2.1357024	0.22036615	-1.225555083	X148.0614.2.1357024
row1573	258.02718	4.048846	0.220407799	-1.225444473	X257.0199.4.048846
row1574	110.09658	4.2993774	0.220446619	-1.225341392	X109.0893.4.2993774
row1575	455.31538	7.9679847	0.220597777	1.224940134	X454.3081.7.9679847
row1576	596.39058	6.659074	0.22120325	-1.223334848	X595.3833.6.659074
row1577	659.27098	7.9389744	0.221297187	-1.223086076	X658.2637.7.9389744
row1578	269.14108	6.164563	0.221402881	1.222806259	X268.1338.6.164563
row1579	392.17298	4.9448113	0.221492813	-1.222568244	X391.1657.4.9448113
row1580	111.11688	4.9103546	0.22185896	-1.221599918	X110.1096.4.9103546
row1581	279.07438	2.318396	0.222032323	-1.221141833	X278.0671.2.318396
row1582	273.16988	6.1160994	0.222324461	1.220370484	X272.1626.6.1160994
row1583	904.77628	0.5730124	0.222595895	-1.219654453	X903.769.0.5730124
row1584	807.07018	8.852106	0.222715595	1.219338888	X806.0629.8.852106
row1585	599.25168	4.319082	0.222879634	1.218906626	X598.2444.4.319082
row1586	437.23628	3.6128418	0.222909386	1.218828252	X436.229.3.6128418
row1587	413.78668	9.7676735	0.223220646	1.218008755	X412.7794.9.7676735
row1588	529.35058	6.678022	0.223325521	-1.217732819	X528.3433.6.678022
row1589	260.15098	4.845624	0.223377624	-1.217595767	X259.1437.4.845624
row1590	661.42788	6.864149	0.223601054	-1.217008311	X660.4206.6.864149
row1591	643.34678	7.03227	0.223654031	-1.216869082	X642.3395.7.03227
row1592	878.45318	6.66508	0.223701989	-1.216743063	X877.4459.6.66508
row1593	125.98568	1.0595393	0.223711314	-1.216718562	X124.9784.1.0595393
row1594	298.27538	5.820482	0.223785347	1.216524071	X297.2681.5.820482
row1595	407.25888	6.222701	0.223870088	-1.216301505	X406.2516.6.222701
row1596	655.41778	7.71645	0.224115471	-1.215657368	X654.4105.7.71645
row1597	175.11178	4.922452	0.22414116	-1.215589963	X174.1045.4.922452
row1598	847.47748	7.4002695	0.224314919	-1.215134181	X846.4702.7.4002695
row1599	802.50348	7.060114	0.224352165	1.215036514	X801.4962.7.060114
row1600	825.54378	8.565839	0.224802898	-1.213855527	X824.5365.8.565839
row1601	322.14938	3.079373	0.224912039	1.213569817	X321.1421.3.079373
row1602	190.02868	0.9810212	0.225013935	1.213303161	X189.0214.0.9810212
row1603	638.39018	7.031748	0.225268734	-1.212636744	X637.3829.7.031748
row1604	115.03728	0.70379573	0.225367614	-1.212378272	X114.03.0.70379573
row1605	287.16038	4.7069373	0.225448793	-1.212166133	X286.1531.4.7069373
row1606	689.35248	5.6368074	0.225521193	-1.21197698	X688.3452.5.6368074
row1607	277.09738	3.625152	0.225748523	1.211383335	X276.0901.3.625152
row1608	181.10898	4.1379247	0.225905948	-1.210972492	X180.1017.4.1379247
row1609	254.24848	6.9478855	0.22594565	-1.21086891	X253.2412.6.9478855
row1610	349.18168	3.2202394	0.225954861	-1.210844879	X348.1744.3.2202394
row1611	323.22598	7.6918335	0.226092442	1.210486046	X322.2187.7.6918335
row1612	163.07578	6.4753537	0.226120786	-1.21041214	X162.0685.6.4753537
row1613	308.27938	6.7265906	0.22616818	-1.210288576	X307.2721.6.7265906
row1614	326.30498	7.1644764	0.226433453	1.209597304	X325.2977.7.1644764
row1615	287.11788	6.1055374	0.227176941	-1.207662935	X286.1106.6.1055374
row1616	540.30378	6.783785	0.227715592	1.206264316	X539.2965.6.783785
row1617	172.09728	2.9579296	0.227983567	-1.205569391	X171.09.2.9579296
row1618	129.05418	0.713074	0.228486533	1.204266649	X128.0469.0.713074
row1619	546.35348	7.2424116	0.228873299	1.203266266	X545.3462.7.2424116
row1620	303.28998	7.3139777	0.228971762	1.203011779	X302.2827.7.3139777
row1621	845.50488	7.40003	0.229011379	-1.202909409	X844.4976.7.40003
row1622	129.12738	4.60168	0.229258086	-1.202272195	X128.1201.4.60168
row1623	151.11178	4.5304728	0.229314852	-1.202125643	X150.1045.4.5304728
row1624	285.22368	6.7973943	0.229362519	1.202002605	X284.2164.6.7973943
row1625	177.12768	4.684459	0.229497534	-1.201654197	X176.1204.4.684459
row1626	549.45818	7.437169	0.229686939	-1.20116568	X548.4509.7.437169
row1627	531.32288	6.918212	0.229703078	1.201124069	X530.3156.6.918212
row1628	529.27438	5.109538	0.229785757	-1.200910923	X528.2671.5.109538
row1629	436.30708	6.7827945	0.229853673	-1.200735875	X435.2998.6.7827945
row1630	647.35828	7.2036066	0.229898073	-1.20062146	X646.351.7.2036066
row1631	309.15148	4.703553	0.229963204	1.200453648	X308.1442.4.703553
row1632	385.29208	7.050117	0.229969669	-1.200436994	X384.2848.7.050117
row1633	340.17598	4.5934215	0.230225558	-1.199778032	X339.1687.4.5934215
row1634	374.25628	6.3001385	0.230676845	-1.198617154	X373.249.6.3001385
row1635	319.22528	6.7714243	0.230747958	1.198434371	X318.218.6.7714243
row1636	379.28448	7.267231	0.230810594	1.198273412	X378.2772.7.267231
row1637	337.27158	7.593234	0.230934547	-1.197954972	X336.2643.7.593234
row1638	557.23828	5.988507	0.23153823	-1.196405824	X556.231.5.988507
row1639	518.32238	7.691464	0.23158259	1.196292102	X517.3151.7.691464
row1640	360.17968	6.4759445	0.231704032	-1.195980849	X359.1724.6.4759445
row1641	201.11188	3.6957815	0.232110795	-1.194939175	X200.1046.3.6957815
row1642	451.23398	6.4616547	0.232202267	-1.194705105	X450.2267.6.4616547
row1643	529.23978	5.4655147	0.232305239	-1.194441686	X528.2325.5.4655147
row1644	699.46308	7.265844	0.232642309	-1.193579979	X698.4558.7.265844
row1645	350.15888	5.021009	0.232878892	-1.192975696	X349.1516.5.021009
row1646	947.45968	5.886722	0.232962877	-1.192761285	X946.4524.5.886722
row1647	723.43198	7.253597	0.233341946	-1.19179421	X722.4247.7.253597
row1648	245.07658	1.3019177	0.233358164	1.191752862	X244.0693.1.3019177
row1649	139.96218	0.48318323	0.233405387	1.191632471	X138.9549.0.48318323
row1650	83.08578	3.9846144	0.233513094	-1.191357948	X82.0785.3.9846144
row1651	804.41838	6.5296493	0.23352504	-1.191327505	X803.4111.6.5296493
row1652	586.43248	7.231193	0.233653168	-1.191001063	X585.4252.7.231193
row1653	588.17608	5.9423404	0.234118709	1.189816027	X587.1688.5.9423404
row1654	407.33728	7.051026	0.234282773	-1.189398799	X406.33.7.051026
row1655	137.05678	2.3238773	0.234490146	-1.188871731	X136.0495.2.3238773
row1656	619.35608	6.74296	0.234617792	-1.188547464	X618.3488.6.74296
row1657	127.11168	5.273652	0.234692846	-1.188356856	X126.1044.5.273652
row1658	537.27028	6.503879	0.235051112	-1.187447605	X536.263.6.503879
row1659	586.30388	4.732258	0.235364108	1.186654048	X585.2966.4.732258
row1660	403.78128	8.854729	0.235568923	1.186135172	X402.774.8.854729
row1661	560.41138	7.0498815	0.235741885	-1.185697241	X559.4041.7.0498815
row1662	257.02658	1.7380322	0.235873479	1.185364201	X256.0193.1.7380322
row1663	849.17958	6.354033	0.235976211	1.1851043	X848.1723.6.354033
row1664	717.46518	7.199227	0.236094562	-1.184804982	X716.4579.7.199227
row1665	362.24288	6.553611	0.236105021	-1.184778537	X361.2356.6.553611
row1666	287.10058	3.1027184	0.23624009	1.184437078	X286.0933.3.1027184
row1667	107.08528	6.0392737	0.236348966	-1.184161938	X106.078.6.0392737
row1668	437.19628	6.2219415	0.236589859	1.183553495	X436.189.6.2219415
row1669	94.06498	0.8602045	0.23659492	-1.183540715	X93.0577.0.8602045
row1670	657.43298	6.6199584	0.236635857	-1.183437362	X656.4257.6.6199584
row1671	257.11278	0.8651998	0.236717181	1.183232084	X256.1055.0.8651998
row1672	159.10198	5.7952113	0.236782647	1.183066869	X158.0947.5.7952113
row1673	182.10278	0.7148049	0.237422839	1.181452937	X181.0955.0.7148049
row1674	245.18718	3.185185	0.237635307	1.180917983	X244.1799.3.185185
row1675	350.20238	3.2151089	0.23799773	-1.180006249	X349.1951.3.2151089
row1676	422.33198	7.1169324	0.238137249	-1.179655527	X421.3247.7.1169324
row1677	242.13938	4.538787	0.238353823	-1.179111391	X241.1321.4.538787
row1678	640.47558	7.431191	0.238910416	1.177714571	X639.4683.7.431191
row1679	265.05128	4.2692075	0.238918493	-1.177694317	X264.044.4.2692075
row1680	198.09738	0.63588953	0.239017604	-1.177445836	X197.0901.0.63588953
row1681	172.16958	5.672493	0.23926886	-1.176816237	X171.1623.5.672493
row1682	293.23028	6.797554	0.239354228	1.176602429	X292.223.6.797554
row1683	619.35478	6.6627975	0.239384877	-1.176525679	X618.3475.6.6627975
row1684	342.15158	3.7267058	0.239433237	-1.176404594	X341.1443.3.7267058
row1685	603.94828	7.183674	0.23950767	1.176218259	X602.941.7.183674
row1686	523.38348	7.185199	0.239867723	1.175317482	X522.3762.7.185199
row1687	487.28328	4.198551	0.239901048	-1.175234157	X486.276.4.198551
row1688	913.19178	6.38768	0.239911751	1.175207399	X912.1845.6.38768
row1689	449.28658	7.398123	0.239997836	-1.1749922	X448.2793.7.398123
row1690	544.37468	7.2424116	0.240017555	1.174942915	X543.3674.7.2424116
row1691	265.25428	7.2660737	0.240448756	1.173865867	X264.247.7.2660737
row1692	283.04408	3.278079	0.240541052	-1.173635508	X282.0368.3.278079
row1693	88.07558	1.8331841	0.240645584	-1.173374686	X87.0683.1.8331841
row1694	209.14028	3.6336288	0.24091817	-1.172694918	X208.133.3.6336288
row1695	246.05738	3.985223	0.241032029	-1.172411141	X245.0501.3.985223
row1696	433.21038	7.183718	0.241049497	1.172367612	X432.2031.7.183718
row1697	144.02348	3.278368	0.241133685	-1.172157856	X143.0162.3.278368
row1698	273.20758	6.7434516	0.241222201	1.171937373	X272.2003.6.7434516
row1699	256.26418	7.1273746	0.241585209	-1.171033755	X255.2569.7.1273746
row1700	393.29848	7.3973875	0.242511273	1.168732873	X392.2912.7.3973875
row1701	311.15298	6.2343583	0.242703031	1.168257207	X310.1457.6.2343583
row1702	195.08858	3.1831343	0.242807428	-1.167998357	X194.0813.3.1831343
row1703	290.17588	5.2576995	0.242919244	-1.167721197	X289.1686.5.2576995
row1704	170.05998	2.4840019	0.243110635	-1.167247001	X169.0527.2.4840019
row1705	292.14948	6.8888597	0.243204562	1.167014381	X291.1422.6.8888597
row1706	631.42718	7.406956	0.243211389	-1.166997475	X630.4199.7.406956
row1707	267.10988	4.8455696	0.243431078	-1.166453649	X266.1026.4.8455696
row1708	184.13398	3.8977776	0.243870702	-1.165366424	X183.1267.3.8977776
row1709	552.39998	6.575098	0.244669622	-1.16339415	X551.3927.6.575098
row1710	230.98238	0.878596	0.245421115	1.161543078	X229.9751.0.878596
row1711	339.27538	7.691921	0.245512971	1.161317093	X338.2681.7.691921
row1712	362.15838	4.594924	0.246104241	-1.159863856	X361.1511.4.594924
row1713	455.33438	7.3644767	0.24617946	1.159679155	X454.3271.7.3644767
row1714	128.08948	2.1352854	0.246235869	-1.159540668	X127.0822.2.1352854
row1715	294.17008	5.4828715	0.24663443	-1.158562822	X293.1628.5.4828715
row1716	166.98528	7.333095	0.246656495	-1.158508721	X165.978.7.333095
row1717	174.11278	3.1877406	0.246717823	-1.158358364	X173.1055.3.1877406
row1718	633.80038	6.040336	0.246796186	-1.15816628	X632.7931.6.040336
row1719	490.33718	6.562167	0.246921462	-1.157859292	X489.3299.6.562167
row1720	437.36018	7.9966683	0.247031261	1.157590322	X436.3529.7.9966683
row1721	291.15958	5.6828814	0.247425319	-1.156625695	X290.1523.5.6828814
row1722	215.02278	3.4094198	0.247915384	-1.155427553	X214.0155.3.4094198
row1723	365.15798	5.8931956	0.24811242	-1.154946293	X364.1507.5.8931956
row1724	196.06078	2.3038523	0.248196254	-1.154741612	X195.0535.2.3038523
row1725	373.16248	5.997963	0.2483922	-1.154263393	X372.1552.5.997963
row1726	341.26828	7.04797	0.249177789	-1.152348758	X340.261.7.04797
row1727	704.43778	7.191126	0.249234962	-1.152209581	X703.4305.7.191126
row1728	460.36348	7.315238	0.249367807	-1.15188628	X459.3562.7.315238
row1729	287.07078	0.56677866	0.249391131	1.15182953	X286.0635.0.56677866
row1730	196.96188	0.52468145	0.249690867	-1.15110056	X195.9546.0.52468145
row1731	249.14708	5.970182	0.250441004	1.149278881	X248.1398.5.970182
row1732	231.14568	0.6350971	0.250442919	1.149274235	X230.1384.0.6350971
row1733	197.12808	3.1257417	0.250489102	-1.149162204	X196.1208.3.1257417
row1734	344.22788	3.1674626	0.250723598	-1.148593598	X343.2206.3.1674626
row1735	364.27448	7.3093157	0.25078914	-1.148434738	X363.2672.7.3093157
row1736	235.04848	2.7271788	0.250938409	1.148073049	X234.0412.2.7271788
row1737	323.13418	5.2383556	0.251174336	-1.147501689	X322.1269.5.2383556
row1738	123.04538	0.834616	0.251324711	1.147137709	X122.0381.0.834616
row1739	299.14158	5.6880193	0.251389033	1.146982066	X298.1343.5.6880193
row1740	247.04968	3.2796237	0.251421667	-1.14690311	X246.0424.3.2796237
row1741	903.46938	5.8175435	0.25157696	-1.146527489	X902.4621.5.8175435
row1742	293.05428	1.7388779	0.251797056	1.145995398	X292.047.1.7388779
row1743	265.11968	3.1036117	0.252072001	1.145331165	X264.1124.3.1036117
row1744	357.30108	6.7279634	0.252219392	1.144975294	X356.2938.6.7279634
row1745	841.58078	7.2364388	0.252535125	-1.144213454	X840.5735.7.2364388
row1746	295.18998	5.948643	0.252567062	1.144136429	X294.1827.5.948643
row1747	141.09108	4.8440337	0.252655574	-1.143922993	X140.0838.4.8440337
row1748	218.99738	3.4982884	0.252663357	-1.143904228	X217.9901.3.4982884
row1749	339.18378	7.4732766	0.252963927	1.14317985	X338.1765.7.4732766
row1750	657.35618	5.300383	0.253030926	-1.143018461	X656.3489.5.300383
row1751	280.01708	4.2693624	0.253128916	-1.142782478	X279.0098.4.2693624
row1752	443.23988	4.9142084	0.253375054	-1.142189994	X442.2326.4.9142084
row1753	161.12668	3.2204282	0.253414759	-1.142094458	X160.1194.3.2204282
row1754	584.47218	7.3039093	0.253920548	-1.140878356	X583.4649.7.3039093
row1755	390.22268	4.946123	0.254062874	-1.140536454	X389.2154.4.946123
row1756	249.06348	4.8873644	0.254455839	-1.139593153	X248.0562.4.8873644
row1757	514.13208	6.0551853	0.254693446	1.139023277	X513.1248.6.0551853
row1758	215.12608	5.125197	0.254870009	1.138600046	X214.1188.5.125197
row1759	276.21758	6.4816775	0.255351488	-1.137446953	X275.2103.6.4816775
row1760	934.02028	7.374479	0.255650661	-1.136731228	X933.013.7.374479
row1761	141.09148	4.6351476	0.255709649	-1.136590175	X140.0842.4.6351476
row1762	780.34098	5.7358723	0.255910677	-1.136109649	X779.3337.5.7358723
row1763	244.15428	2.3993454	0.255971607	1.135964058	X243.147.2.3993454
row1764	549.35078	7.2429204	0.256119919	-1.135609768	X548.3435.7.2429204
row1765	329.15008	5.101867	0.25657862	1.134514918	X328.1428.5.101867
row1766	215.02338	3.114634	0.256933143	-1.133669655	X214.0161.3.114634
row1767	515.34168	6.360811	0.257002704	-1.133503901	X514.3344.6.360811
row1768	405.29828	7.684394	0.257084946	1.133307971	X404.291.7.684394
row1769	385.23708	7.1203747	0.257527304	-1.132254855	X384.2298.7.1203747
row1770	267.05738	0.82789236	0.25780457	1.131595411	X266.0501.0.82789236
row1771	214.91808	0.49492532	0.257850458	-1.131486319	X213.9108.0.49492532
row1772	349.18508	7.397066	0.257867167	1.131446601	X348.1778.7.397066
row1773	788.53298	8.565884	0.257874771	1.131428526	X787.5257.8.565884
row1774	200.12918	3.9314053	0.25798839	-1.131158489	X199.1219.3.9314053
row1775	660.40008	6.5426364	0.258088141	-1.130921481	X659.3928.6.5426364
row1776	111.04438	2.3436933	0.258205532	-1.130642642	X110.0371.2.3436933
row1777	255.11968	3.2203984	0.258304872	-1.130406748	X254.1124.3.2203984
row1778	268.15538	4.9114075	0.258699958	-1.129469195	X267.1481.4.9114075
row1779	738.33128	5.53581	0.25874247	-1.129368371	X737.324.5.53581
row1780	539.28478	6.596078	0.259094508	-1.128533902	X538.2775.6.596078
row1781	441.29958	7.3937783	0.259501703	1.127569666	X440.2923.7.3937783
row1782	231.08388	2.2874422	0.259515994	1.127535846	X230.0766.2.2874422
row1783	315.13528	5.312184	0.259811463	1.12683686	X314.128.5.312184
row1784	249.06358	3.985273	0.259845556	-1.126756243	X248.0563.3.985273
row1785	530.32088	7.101307	0.259956959	-1.126492865	X529.3136.7.101307
row1786	582.32828	6.1889415	0.259962101	-1.126480709	X581.321.6.1889415
row1787	238.12198	4.6919546	0.260307906	1.125663671	X237.1147.4.6919546
row1788	383.22328	3.2191002	0.260630578	-1.124901969	X382.216.3.2191002
row1789	813.54378	8.603512	0.260762873	1.124589859	X812.5365.8.603512
row1790	145.12278	4.4676304	0.260946021	-1.12415796	X144.1155.4.4676304
row1791	111.04418	0.6395839	0.26105857	-1.123892649	X110.0369.0.6395839
row1792	344.27968	5.647444	0.261303597	1.123315325	X343.2724.5.647444
row1793	424.20178	6.612155	0.262334952	-1.12088938	X423.1945.6.612155
row1794	304.01428	2.4844596	0.262993097	1.119344739	X303.007.2.4844596
row1795	281.02168	4.269384	0.263060808	-1.119185974	X280.0144.4.269384
row1796	186.11288	0.7420742	0.263123345	1.119039366	X185.1056.0.7420742
row1797	315.19478	6.6970744	0.263399933	1.118391241	X314.1875.6.6970744
row1798	345.20768	6.265788	0.263636695	-1.117836815	X344.2004.6.265788
row1799	436.39948	7.6079917	0.264163277	1.116604943	X435.3922.7.6079917
row1800	414.22358	4.3096714	0.264215976	-1.116481755	X413.2163.4.3096714
row1801	169.09698	3.5202007	0.264315401	-1.116249385	X168.0897.3.5202007
row1802	269.20958	6.0892835	0.264731219	1.115278213	X268.2023.6.0892835
row1803	291.96948	2.7243235	0.264968468	1.114724571	X290.9622.2.7243235
row1804	58.06518	2.5088105	0.264982277	-1.114692357	X57.0579.2.5088105
row1805	218.13888	4.172135	0.265076268	-1.114473124	X217.1316.4.172135
row1806	268.20248	3.2078586	0.26527841	-1.114001811	X267.1952.3.2078586
row1807	203.08278	4.269001	0.265347183	-1.113841516	X202.0755.4.269001
row1808	638.33538	7.59273	0.265730569	1.112948452	X637.3281.7.59273
row1809	123.11658	6.1822524	0.265949665	-1.112438486	X122.1093.6.1822524
row1810	510.35458	6.574302	0.265970447	-1.112390128	X509.3473.6.574302
row1811	180.13658	5.580873	0.266027497	1.112257394	X179.1293.5.580873
row1812	323.20158	6.7898097	0.266080947	-1.112133054	X322.1943.6.7898097
row1813	391.14418	6.7979198	0.266531261	1.111086167	X390.1369.6.7979198
row1814	732.54638	6.664891	0.266767418	1.11053764	X731.5391.6.664891
row1815	271.15968	6.837627	0.266768131	1.110535984	X270.1524.6.837627
row1816	391.19588	4.8800817	0.266806585	-1.110446696	X390.1886.4.8800817
row1817	206.12958	4.3782496	0.266857284	-1.110328994	X205.1223.4.3782496
row1818	413.16508	7.935744	0.267036627	-1.109912747	X412.1578.7.935744
row1819	101.09598	4.4821324	0.26733391	-1.109223192	X100.0887.4.4821324
row1820	172.04048	0.84929997	0.267589675	-1.108630361	X171.0332.0.84929997
row1821	307.21248	4.7513094	0.267606109	-1.108592282	X306.2052.4.7513094
row1822	158.11778	2.9062576	0.267631409	-1.108533664	X157.1105.2.9062576
row1823	387.09738	4.706533	0.267749081	-1.108261075	X386.0901.4.706533
row1824	240.17128	4.4552627	0.267795373	-1.108153862	X239.164.4.4552627
row1825	735.57488	7.268433	0.268565542	1.106371994	X734.5676.7.268433
row1826	411.23278	6.394831	0.268640923	-1.106197782	X410.2255.6.394831
row1827	71.08548	6.624704	0.268684359	-1.106097411	X70.0782.6.624704
row1828	98.03368	0.8813756	0.26902796	1.105303827	X97.0264.0.8813756
row1829	299.12758	5.4886045	0.269135041	-1.105056654	X298.1203.5.4886045
row1830	228.12358	4.0180874	0.269139932	-1.105045366	X227.1163.4.0180874
row1831	268.05098	4.2990046	0.269534328	-1.104135583	X267.0437.4.2990046
row1832	262.08888	5.746804	0.269546998	-1.104106372	X261.0816.5.746804
row1833	407.27458	7.1803503	0.269940356	1.103199921	X406.2673.7.1803503
row1834	151.09578	1.8341329	0.270204097	-1.102592665	X150.0885.1.8341329
row1835	185.03288	0.6242733	0.270370889	-1.102208842	X184.0256.0.6242733
row1836	185.04178	0.75286907	0.270382505	-1.102182118	X184.0345.0.75286907
row1837	804.49278	7.186415	0.270416552	-1.102103791	X803.4855.7.186415
row1838	430.10078	4.91188	0.270546409	-1.101805108	X429.0935.4.91188
row1839	298.11398	0.87559944	0.270947172	1.100883941	X297.1067.0.87559944
row1840	336.14248	4.46734	0.271011638	-1.100735851	X335.1352.4.46734
row1841	345.20728	5.1799297	0.271114865	-1.10049877	X344.2.5.1799297
row1842	109.10088	6.1832304	0.271219376	1.100258805	X108.0936.6.1832304
row1843	613.41138	7.1292076	0.271316063	1.100036857	X612.4041.7.1292076
row1844	771.46898	6.990552	0.271417491	1.099804088	X770.4617.6.990552
row1845	615.24908	4.3194137	0.27142944	1.099776669	X614.2418.4.3194137
row1846	913.36458	6.0381618	0.271532454	-1.099540328	X912.3573.6.0381618
row1847	236.08978	3.7736735	0.271730039	-1.099087186	X235.0825.3.7736735
row1848	662.40938	6.623773	0.271882208	-1.098738355	X661.4021.6.623773
row1849	389.14858	6.7979827	0.272863898	1.096491141	X388.1413.6.7979827
row1850	143.10628	4.412429	0.272888231	-1.09643551	X142.099.4.412429
row1851	248.03598	3.1140072	0.272961908	-1.096267087	X247.0287.3.1140072
row1852	287.20048	5.185245	0.273258341	-1.095589768	X286.1932.5.185245
row1853	167.10508	3.8009481	0.27326378	-1.095577347	X166.0978.3.8009481
row1854	704.38388	6.5701356	0.273422778	-1.095214265	X703.3766.6.5701356
row1855	573.14738	7.3277354	0.273480969	-1.095081416	X572.1401.7.3277354
row1856	157.01678	0.4938338	0.273486545	-1.095068688	X156.0095.0.4938338
row1857	330.07698	0.878076	0.273612417	-1.094781401	X329.0697.0.878076
row1858	230.17588	5.186265	0.27369538	1.094592095	X229.1686.5.186265
row1859	364.33888	7.317049	0.273769243	1.09442359	X363.3316.7.317049
row1860	245.17588	6.442339	0.273867028	-1.094200555	X244.1686.6.442339
row1861	377.22068	7.3970137	0.274021326	1.093848735	X376.2134.7.3970137
row1862	411.77068	8.854648	0.27403674	1.093813595	X410.7634.8.854648
row1863	465.31918	7.3200197	0.274367669	-1.093059516	X464.3119.7.3200197
row1864	300.21628	4.3011694	0.274588088	-1.0925576	X299.209.4.3011694
row1865	183.07948	4.4599495	0.274678255	-1.092352359	X182.0722.4.4599495
row1866	371.26618	8.47062	0.274806548	1.092060413	X370.2589.8.47062
row1867	254.02378	4.182405	0.275023509	1.091566907	X253.0165.4.182405
row1868	387.25248	5.994006	0.275044029	-1.091520243	X386.2452.5.994006
row1869	387.14748	6.797875	0.275121341	1.09134446	X386.1402.6.797875
row1870	593.13238	5.9420857	0.275730037	1.089961652	X592.1251.5.9420857
row1871	246.13438	3.5518045	0.276355364	-1.088543228	X245.1271.3.5518045
row1872	354.19218	7.396991	0.276412565	1.088413588	X353.1849.7.396991
row1873	628.19488	7.174555	0.276642484	-1.087892688	X627.1876.7.174555
row1874	363.25368	7.1155477	0.277038064	-1.086997161	X362.2464.7.1155477
row1875	330.21718	5.6005487	0.277208394	-1.086611832	X329.2099.5.6005487
row1876	164.11978	4.7520666	0.277312027	-1.086377467	X163.1125.4.7520666
row1877	634.53978	7.196848	0.277584189	-1.085762256	X633.5325.7.196848
row1878	248.16898	4.8836446	0.277872141	1.085111803	X247.1617.4.8836446
row1879	297.24058	7.038947	0.278224858	-1.084315673	X296.2333.7.038947
row1880	485.36118	6.574673	0.27843457	-1.083842652	X484.3539.6.574673
row1881	469.16618	5.000893	0.278540782	-1.083603176	X468.1589.5.000893
row1882	523.80248	6.9926476	0.27859795	1.083474306	X522.7952.6.9926476
row1883	367.14988	1.8265312	0.278683582	1.083281302	X366.1426.1.8265312
row1884	255.15788	5.9941425	0.278737465	-1.083159879	X254.1506.5.9941425
row1885	468.30748	6.6425147	0.278961999	-1.082654066	X467.3002.6.6425147
row1886	347.22118	5.0869107	0.278969635	-1.082636871	X346.2139.5.0869107
row1887	952.41378	5.886527	0.279026675	-1.082508423	X951.4065.5.886527
row1888	546.31668	6.416393	0.279118828	-1.082300942	X545.3094.6.416393
row1889	379.13508	5.635428	0.279133727	-1.082267401	X378.1278.5.635428
row1890	332.23148	5.8025036	0.279255824	-1.081992583	X331.2242.5.8025036
row1891	517.36958	7.0519557	0.279576802	-1.081270508	X516.3623.7.0519557
row1892	129.12708	3.9848733	0.279608732	-1.081198709	X128.1198.3.9848733
row1893	240.00898	4.2488694	0.279776665	-1.080821181	X239.0017.4.2488694
row1894	373.05748	0.85303074	0.280109872	1.080072555	X372.0502.0.85303074
row1895	411.24608	7.691537	0.280515084	1.079162969	X410.2388.7.691537
row1896	88.96758	0.48356026	0.280596535	1.078980244	X87.9603.0.48356026
row1897	895.50048	7.208774	0.280629612	-1.078906049	X894.4932.7.208774
row1898	197.15348	5.140907	0.281199651	-1.077628337	X196.1462.5.140907
row1899	260.07388	3.409677	0.281258477	-1.077496582	X259.0666.3.409677
row1900	478.29338	6.906396	0.281260519	1.077492008	X477.2861.6.906396
row1901	109.10118	3.8069355	0.282019632	-1.075793472	X108.0939.3.8069355
row1902	666.33188	4.2507052	0.282042394	1.07574259	X665.3246.4.2507052
row1903	419.31678	7.396792	0.282078116	-1.075662742	X418.3095.7.396792
row1904	323.25388	6.8747573	0.282357188	-1.075039179	X322.2466.6.8747573
row1905	447.34958	8.116376	0.282391202	1.074963205	X446.3423.8.116376
row1906	421.21298	5.977486	0.282418825	-1.074901513	X420.2057.5.977486
row1907	203.97278	0.89999306	0.282564174	-1.074576954	X202.9655.0.89999306
row1908	342.12278	7.9359293	0.283119881	-1.073337132	X341.1155.7.9359293
row1909	285.24298	6.582374	0.283593573	1.072281589	X284.2357.6.582374
row1910	424.77738	9.173471	0.283688347	1.072070547	X423.7701.9.173471
row1911	197.98538	0.89950866	0.283738403	-1.0719591	X196.9781.0.89950866
row1912	581.25018	6.3765187	0.28375228	1.071928206	X580.2429.6.3765187
row1913	201.04388	3.4094715	0.283783926	-1.071857757	X200.0366.3.4094715
row1914	959.53448	6.673552	0.284245083	-1.070831762	X958.5272.6.673552
row1915	315.13498	5.2107778	0.284375559	1.070541678	X314.1277.5.2107778
row1916	807.45378	7.206598	0.284533164	-1.070191402	X806.4465.7.206598
row1917	801.57928	7.4452724	0.284887439	1.069404503	X800.572.7.4452724
row1918	515.81798	6.99201	0.284891641	1.069395175	X514.8107.6.99201
row1919	94.04508	0.92072403	0.285257511	1.068583225	X93.0378.0.92072403
row1920	274.18098	5.7571754	0.285281694	-1.068529582	X273.1737.5.7571754
row1921	377.26758	7.36216	0.285326353	-1.068430528	X376.2603.7.36216
row1922	176.97118	0.48552132	0.28544462	-1.068168258	X175.9639.0.48552132
row1923	424.26968	8.852873	0.285852345	-1.067264652	X423.2624.8.852873
row1924	172.03658	2.8505175	0.285945142	-1.067059116	X171.0293.2.8505175
row1925	100.07518	0.8627179	0.286117963	-1.066676455	X99.0679.0.8627179
row1926	286.16628	4.4221277	0.286173051	-1.066554511	X285.159.4.4221277
row1927	251.08858	4.1536856	0.286288897	-1.066298126	X250.0813.4.1536856
row1928	690.02308	7.185091	0.286323371	1.066221841	X689.0158.7.185091
row1929	296.22258	6.3425694	0.286574877	1.065665504	X295.2153.6.3425694
row1930	304.24898	6.797372	0.286663019	1.06547061	X303.2417.6.797372
row1931	174.95538	0.9477385	0.286699635	-1.065389657	X173.9481.0.9477385
row1932	250.10578	4.0176196	0.287128538	-1.06444195	X249.0985.4.0176196
row1933	631.27448	5.9932547	0.287766144	-1.063034857	X630.2672.5.9932547
row1934	448.27068	6.6506343	0.287852518	-1.062844406	X447.2634.6.6506343
row1935	135.11678	6.234096	0.287904759	1.062729235	X134.1095.6.234096
row1936	301.17848	6.3423634	0.288167064	-1.062151168	X300.1712.6.3423634
row1937	307.09798	5.1583	0.28833201	-1.061787842	X306.0907.5.1583
row1938	297.05868	3.2783895	0.288357572	-1.06173155	X296.0514.3.2783895
row1939	185.12758	3.3898177	0.288794454	-1.060769967	X184.1203.3.3898177
row1940	113.03378	1.3020526	0.288798392	1.060761303	X112.0265.1.3020526
row1941	461.24188	7.3648143	0.289340505	1.059569478	X460.2346.7.3648143
row1942	316.14038	7.935965	0.289457044	-1.059313466	X315.1331.7.935965
row1943	410.99668	0.76655614	0.289594446	1.059011712	X409.9894.0.76655614
row1944	233.06458	3.279441	0.289755485	-1.058658169	X232.0573.3.279441
row1945	415.21178	5.853623	0.289841785	1.058468761	X414.2045.5.853623
row1946	217.10618	2.3184814	0.290239001	-1.05759746	X216.0989.2.3184814
row1947	524.30398	6.9904633	0.290423041	1.057194037	X523.2967.6.9904633
row1948	285.07378	3.2212222	0.290766376	-1.05644189	X284.0665.3.2212222
row1949	365.10578	0.6648396	0.290800163	1.056367905	X364.0985.0.6648396
row1950	345.20358	5.019329	0.291218936	-1.055451378	X344.1963.5.019329
row1951	624.37258	6.636938	0.291350837	-1.055162882	X623.3653.6.636938
row1952	530.34788	6.6780286	0.291427554	-1.054995127	X529.3406.6.6780286
row1953	292.26228	7.141259	0.291473054	1.054895646	X291.255.7.141259
row1954	844.22438	6.224428	0.291739862	1.054312512	X843.2171.6.224428
row1955	633.29868	6.040549	0.291784941	-1.054214024	X632.2914.6.040549
row1956	204.97868	1.7385405	0.292082536	1.053564092	X203.9714.1.7385405
row1957	431.20978	7.1837425	0.292309234	1.053069295	X430.2025.7.1837425
row1958	132.08028	2.4840655	0.292312961	-1.053061163	X131.073.2.4840655
row1959	88.02188	5.1604705	0.292444335	1.052774543	X87.0146.5.1604705
row1960	365.32318	7.3800592	0.292606911	1.052419969	X364.3159.7.3800592
row1961	119.08708	5.8525696	0.29299389	-1.051576509	X118.0798.5.8525696
row1962	225.14858	5.6155386	0.293049616	-1.051455111	X224.1413.5.6155386
row1963	356.29338	7.386215	0.293207061	-1.051112201	X355.2861.7.386215
row1964	130.04978	0.62473017	0.294308383	-1.048717011	X129.0425.0.62473017
row1965	581.24038	7.9335456	0.294506185	-1.048287461	X580.2331.7.9335456
row1966	260.07178	4.8859434	0.294829667	-1.0475854	X259.0645.4.8859434
row1967	635.37778	7.2065697	0.295132148	-1.046929385	X634.3705.7.2065697
row1968	483.18678	6.0582156	0.295178384	1.046829149	X482.1795.6.0582156
row1969	232.97768	2.8031824	0.295560817	1.046000466	X231.9704.2.8031824
row1970	157.08398	2.7865973	0.296155836	-1.044712565	X156.0767.2.7865973
row1971	535.30188	6.6784983	0.29633508	-1.044324935	X534.2946.6.6784983
row1972	465.25108	6.632958	0.29658523	-1.043784228	X464.2438.6.632958
row1973	115.04948	0.84222037	0.29664746	1.043649765	X114.0422.0.84222037
row1974	440.35778	6.7621093	0.296967184	-1.042959212	X439.3505.6.7621093
row1975	446.80238	7.2177615	0.296983859	1.042923209	X445.7951.7.2177615
row1976	285.12408	6.390079	0.297004904	-1.042877775	X284.1168.6.390079
row1977	771.96818	6.990715	0.297252815	1.042342714	X770.9609.6.990715
row1978	155.10648	4.962338	0.297267962	-1.042310033	X154.0992.4.962338
row1979	298.20958	6.79802	0.297477815	1.041857362	X297.2023.6.79802
row1980	395.25638	7.1812167	0.297790567	1.041183122	X394.2491.7.1812167
row1981	755.40938	7.1002927	0.29839342	-1.039884811	X754.4021.7.1002927
row1982	192.11568	1.8620175	0.2987537	-1.039109744	X191.1084.1.8620175
row1983	443.27118	7.477204	0.298948516	-1.038690897	X442.2639.7.477204
row1984	284.17008	2.981245	0.299074152	-1.038420882	X283.1628.2.981245
row1985	438.30048	7.097016	0.299448659	1.037616445	X437.2932.7.097016
row1986	309.17018	5.6600437	0.299451621	-1.037610085	X308.1629.5.6600437
row1987	97.06458	2.323365	0.299556482	-1.037384966	X96.0573.2.323365
row1988	593.20928	6.227237	0.299688674	-1.037101247	X592.202.6.227237
row1989	293.20878	6.5827174	0.299770729	1.036925178	X292.2015.6.5827174
row1990	183.13708	4.7948627	0.29998322	1.036469373	X182.1298.4.7948627
row1991	268.15398	4.568007	0.30027766	-1.035838143	X267.1467.4.568007
row1992	193.01618	4.248711	0.300701539	-1.034930138	X192.0089.4.248711
row1993	365.13568	6.475248	0.300813939	-1.034689504	X364.1284.6.475248
row1994	378.29748	6.2443314	0.300922865	1.034456367	X377.2902.6.2443314
row1995	131.08558	4.8265247	0.300933652	-1.034433282	X130.0783.4.8265247
row1996	114.12788	3.5018556	0.301060114	-1.034162687	X113.1206.3.5018556
row1997	143.03388	0.5067975	0.301265366	1.033723665	X142.0266.0.5067975
row1998	948.80648	0.5604009	0.301301798	1.03364576	X947.7992.0.5604009
row1999	435.20668	7.1853533	0.301417092	1.033399261	X434.1994.7.1853533
[truncated: 2,713 more rows]
