# Supplementary material for: Cord blood metabolic signatures predictive of childhood overweight and rapid growth
Source: Int J Obes (Lond). 2021 Jul 12;45(10):2252–60. doi: 10.1038/s41366-021-00888-1 (PMC8455328; doi:10.1038/s41366-021-00888-1)
Supplement: Supplementary file 2 — Supporting information 2 [file 41366_2021_888_MOESM2_ESM.zip › tables/ListOfEmpiricalCompounds.tsv]

EID	massfeature_rows	str_row_ion	compounds	compound_names
E1	row4684	row4684_M+H[1+]	C05635;C16596	5-Hydroxyindoleacetate$5-Phenyl-1,3-oxazinane-2,4-dione
E2	row1623	row1623_M+H[1+]	C02576	Perillyl aldehyde; Perillaldehyde
E3	row3697	row3697_M+Na[1+]	C00431;C00183;C00719	5-Aminopentanoate; 5-Aminopentanoic acid; 5-Aminovaleric acid$L-Valine$Glycine betaine
E4	row3500	row3500_M+H[1+]	C06205	1,2-Dihydronaphthalene-1,2-diol
E5	row697	row697_M+H[1+]	CE2577
E6	row3145	row3145_M+Na[1+]	C16361;C02076	1,3,7-Trimethyluric acid$sedoheptulose
E7	row303	row303_M+H[1+]	C00785	Urocanate
E8	row4449	row4449_M+H[1+]	C03681;C01953;C04042;C05479	5alpha-Pregnane-3,20-dione$Pregnenolone; 5-Pregnen-3beta-ol-20-one; 3beta-Hydroxypregn-5-en-20-one$20alpha-Hydroxy-4-pregnen-3-one; 20alpha-Hydroxypregn-4-en-3-one; 20alpha-Hydroxyprogesterone$5beta-Pregnane-3,20-dione
E9	row3009	row3009_M+H[1+]	CE2061
E10	row2129;row3816;row505	row2129_M+H[1+];row3816_M+H[1+];row505_M+Na[1+]	C00135	L-Histidine
E11	row3050	row3050_M+H[1+]	C05301;CE2179;hestratriol;C05141	2-Hydroxyestradiol-17beta; 2-OH-Estradiol$4-hydroxy-17beta-estradiol$4,17 dihydroxy estradiol$Estriol; 1,3,5(10)-Estratriene-3,16-alpha,17beta-triol
E12	row2062	row2062_M+H[1+]	C09640;CE4890	(-)-Salsoline$N-methylsalsolinol
E13	row73	row73_M+Na[1+]	C08261
E14	row2882	row2882_M+H[1+]	C05332;C02846	Phenethylamine$N,N-Dimethylaniline; Dimethylaminobenzene; N,N-Dimethylbenzenamine
E15	row1879	row1879_M+H[1+]	C14762;C14825;C14826	13(S)-HODE; (13S)-Hydroxyoctadecadienoic acid; (9Z, 11E)-(13S)-13-Hydroxyoctadeca-9,11-dienoic acid$9(10)-EpOME; (9R,10S)-(12Z)-9,10-Epoxyoctadecenoic acid$12(13)-EpOME; (12R,13S)-(9Z)-12,13-Epoxyoctadecenoic acid
E16	row3174	row3174_M+H[1+]	C00500	Biliverdin; Biliverdin IXalpha
E17	row4366	row4366_M+Na[1+]	C01188;C03197;C06001;C01089;C00989;C05984	3-Hydroxy-2-methylpropanoate; 3-Hydroxyisobutyrate; 3-Hydroxyisobutyric acid$(S)-3-Hydroxybutanoate$(S)-3-Hydroxyisobutyrate$(R)-3-Hydroxybutanoate; (R)-3-Hydroxybutanoic acid; (R)-3-Hydroxybutyric acid$4-Hydroxybutanoic acid; 4-Hydroxybutanoate; 4-Hydroxybutyric acid$2-Hydroxybutyrate
E18	row737	row737_M+H[1+]	C04742;C14770;C14749;C14748;C14769;C14768;CE5016;C14778;C14779;C14771;C04805	(15S)-15-Hydroxy-5,8,11-cis-13-trans-eicosatetraenoate; (15S)-15-Hydroxy-5,8,11-cis-13-trans-icosatetraenoate; (5Z,8Z,11Z,13E)-(15S)-15-Hydroxyicosa-5,8,11,13-tetraenoic acid; 15(S)-HETE$11,12-EET$19(S)-HETE; (19S)-Hydroxyeicosatetraenoic acid; (19S)-Hydroxyicosatetraenoic acid; (19S)-Hydroxy arachidonic acid$20-Hydroxyeicosatetraenoic acid$8,9-EET; (5Z,11Z,14Z)-8,9-Epoxyeicosa-5,11,14-trienoic a…
E19	row2536	row2536_M+H[1+]	CE1343	18-Oxocortisol
E20	row3127	row3127_M+H[1+]	C01246	Dolichyl beta-D-glucosyl phosphate
E21	row315	row315_M+Na[1+]	C06424	tetradecanoate (n-C14:0)
E22	row3148	row3148_M+H[1+]	C00468	Estrone; 3-Hydroxy-1,3,5(10)-estratrien-17-one
E23	row3290	row3290_M+Na[1+]	CE4968;CE4970	isovalerylglycine$2-methylbutyrylglycine
E24	row2984	row2984_M+Na[1+]	C00588;C05594	Choline phosphate$3-Methoxy-4-hydroxyphenylethyleneglycol
E25	row4025	row4025_M+H[1+]	C01829	O-(4-Hydroxy-3,5-diidophenyl)-3,5-diiodo-L-tyrosine; L-Thyroxine; 3,5,3'5'-Tetraiodo-L-thyronine; Levothyroxin; T4
E26	row701	row701_M+H[1+]	C04814;C02477	4beta-Hydroxymethyl-4alpha-methyl-5alpha-cholest-7-en-3beta-ol$alpha-Tocopherol; Vitamin E
E27	row1422	row1422_M+H[1+]	CE1349;C05490	19-oxo-deoxycorticosterone$11-Dehydrocorticosterone
E28	row2787;row3234	row2787_M+H[1+];row3234_M+Na[1+]	C00078;C00525	L-Tryptophan$D-Tryptophan
E29	row3527	row3527_M+H[1+]	C05828	3-Methylimidazoleacetic acid
E30	row2430;row3629;row4295	row2430_M+H[1+];row3629_M+H[1+];row4295_M+H[1+]	C11924	Perillic acid
E31	row3893	row3893_M+H[1+]	C01419	Cys-Gly
E32	row1790;row2430;row3629;row4295;row4369	row1790_M+H[1+];row2430_M+Na[1+];row3629_M+Na[1+];row4295_M+Na[1+];row4369_M+H[1+]	C06423	Octanoic acid; Caprylic acid; Octylic acid
E33	row3990	row3990_M+H[1+]	C00380;C05522	Cytosine$Cytosine (in DNA)
E34	row655	row655_M+H[1+]	C00777;C15493	Retinoate$9-cis-Retinoic acid
E35	row1286	row1286_M+H[1+]	C01419	Cys-Gly
E36	row65	row65_M+Na[1+]	C05504	16-Glucuronide-estriol; 16alpha,17beta-Estriol 16-(beta-D-glucuronide)
E37	row306;row882	row306_M+H[1+];row882_M+Na[1+]	C00430;C03440;C01165;C03341;C01157;C01110	5-Aminolevulinate; 5-Amino-4-oxopentanoate; 5-Amino-4-oxovaleric acid$cis-4-Hydroxy-D-proline$L-Glutamate 5-semialdehyde; L-Glutamate gamma-semialdehyde$2-Amino-4-oxopentanoic acid; 2-Amino-4-oxopentanoate$trans-4-Hydroxy-L-proline$5-Amino-2-oxopentanoic acid; 5-Amino-2-oxopentanoate; 2-Oxo-5-amino-pentanoate; 2-Oxo-5-aminopentanoate; alpha-Keto-delta-aminopentanoate; 2-Oxo-5-aminovalerate
E38	row1218;row625	row1218_M+Na[1+];row625_M+H[1+]	C00590	Coniferyl alcohol; Coniferol; 4-(3-Hydroxy-1-propenyl)-2-methoxyphenol
E39	row3336	row3336_M+H[1+]	C06205	1,2-Dihydronaphthalene-1,2-diol
E40	row2170	row2170_M+H[1+]	CE1918;CE5629	5-hydroxytryptophol$1,2-dehydrosalsolinol
E41	row2469	row2469_M+H[1+]	C07073	Lidocaine
E42	row2022;row4445	row2022_M+Na[1+];row4445_M+Na[1+]	C05302;C05284;C05290;CE2186;CE2183;CE2182;C05140	2-Methoxyestradiol-17beta$11beta-Hydroxyandrost-4-ene-3,17-dione; Androst-4-ene-3,17-dione-11beta-ol; 4-Androsten-11beta-ol-3,17-dione$19-Hydroxyandrost-4-ene-3,17-dione; 19-Hydroxyandrostenedione$4-methoxy-17beta-estradiol$2-hydroxy-3-methoxy-17beta-estradiol$2-methoxy-17beta-estradiol$16alpha-Hydroxyandrost-4-ene-3,17-dione; 4-Androsten-16alpha-ol-3,17-dione
E43	row4140	row4140_M+H[1+]	C00166;C02763;C05838;C00811	Phenylpyruvate$enol-Phenylpyruvate$cis-2-Hydroxycinnamate; 2-Coumarinate$4-Coumarate; p-Coumaric acid; trans-4-Hydroxycinnamate; trans-p-Hydroxycinnamate; 4-Hydroxycinnamic acid; 4-Hydroxycinnamate
E44	row801	row801_M+H[1+]	C00065;C00740	L-Serine$D-Serine
E45	row495	row495_M+H[1+]	CE6205	5-methoxytryptophol
E46	row903	row903_M+H[1+]	C12448;egme	Ecgonine methyl ester; Methyl ecgonine$ecgonine methyl ester
E47	row2284;row234	row2284_M+Na[1+];row234_M+Na[1+]	C17335;CE2205;CE2202	$1alpha,24R,25-trihydroxyvitamin D3$23S,25,26-trihydroxyvitamin D3
E48	row4663	row4663_M+H[1+]	C00250	Pyridoxal
E49	row3212	row3212_M+Na[1+]	arachcrn	arachidyl carnitine
E50	row1192	row1192_M+Na[1+]	C00364	dTMP
E51	row1052	row1052_M+Na[1+]	C00831	Pantetheine; (R)-Pantetheine
E52	row251	row251_M+Na[1+]	CE6234;CE5924;CE5929;CE4989;CE5931;CE7093;CE5663;C08012;CE5828	prostaglandin H1$$$20-OH-10,11-dihydro-leukotriene B4$$13,14-dihydro-15-oxo-PGE1$13,14-dihydro- lipoxin A4$Levomethadyl acetate; LAAM$
E53	row1253	row1253_M+H[1+]	C02646	4-Coumaryl alcohol; 4-Hydroxycinnamyl alcohol; p-Coumaryl alcohol
E54	row1568;row335	row1568_M+H[1+];row335_M+H[1+]	C15587	Purine
E55	row1720;row4441	row1720_M+H[1+];row4441_M+H[1+]	C05446;CE1272;CE0232	3alpha,7alpha,12alpha,26-Tetrahydroxy-5beta-cholestane$5beta-cholestane-3alpha,7alpha,12alpha,25-tetrol$5beta-cholestane-3alpha,7alpha,12alpha,27-tetraol
E56	row21	row21_M+H[1+]	CE5547	5-S-glutathionyl-noradrenochrome hydroquinone
E57	row17	row17_M+Na[1+]	C01250	N-Acetyl-L-glutamate 5-semialdehyde; 2-Acetamido-5-oxopentanoate
E58	row2845	row2845_M+H[1+]	C01595	linoleic acid (all cis C18:2) n-6
E59	row1798	row1798_M+H[1+]	CE1349;C05490	19-oxo-deoxycorticosterone$11-Dehydrocorticosterone
E60	row3326	row3326_M+H[1+]	C00864	(R)-Pantothenate
E61	row4016	row4016_M+H[1+]	dlnlcgcrn	dihomo-gamma-linolenyl carnitine
E62	row2548;row4137	row2548_M+Na[1+];row4137_M+H[1+]	C01019	6-Deoxy-L-galactose; L-Fucose
E63	row724	row724_M+Na[1+]	CE1918;CE5629	5-hydroxytryptophol$1,2-dehydrosalsolinol
E64	row302	row302_M+H[1+]	CE2054;CE5976	20-carboxy-leukotriene-B4$12-oxo-10,11-dihydro-20-COOH-LTB4
E65	row3973;row4706	row3973_M+Na[1+];row4706_M+H[1+]	CE2122	methyl indole-3-acetate
E66	row415	row415_M+Na[1+]	C17335;CE2205;CE2202	$1alpha,24R,25-trihydroxyvitamin D3$23S,25,26-trihydroxyvitamin D3
E67	row582	row582_M+H[1+]	CE1349;C05490	19-oxo-deoxycorticosterone$11-Dehydrocorticosterone
E68	row4538;row4591	row4538_M+H[1+];row4591_M+H[1+]	C00106	Uracil
E69	row4151	row4151_M+Na[1+]	C05298;C05300;CE5253;CE5254;CE5250;CE5249;CE2180	2-Hydroxyestrone$16alpha-Hydroxyestrone$17beta-estradiol-3,4-semiquinone$17beta-estradiol-2,3-semiquinone$17beta-estradiol-2,3-quinone$17beta-estradiol-3,4-quinone$4-hydroxyestrone
E70	row3715	row3715_M+H[1+]	C16014	cis-Stilbene oxide
E71	row603	row603_M+H[1+]	C00219	arachidonic acid
E72	row3375	row3375_M+H[1+]	C01041
E73	row2410	row2410_M+Na[1+]	CE5526;CE5527;C14765	$$13-OxoODE; 13-KODE; (9Z,11E)-13-Oxooctadeca-9,11-dienoic acid
E74	row4421	row4421_M+H[1+]	CE5072	21-hydroxyallopregnanolone
E75	row386	row386_M+H[1+]	C16300	Stearidonic acid; 6,9,12,15-Octadecatetraenoic acid; (6Z,9Z,12Z,15Z)-Octadecatetraenoic acid
E76	row2143	row2143_M+Na[1+]	CE2886;CE2887	3,3',5'-triiodothyroacetate-beta-D-glucuronoside$3,5,3'-triiodothyroacetate-beta-D-glucuronoside
E77	row4289	row4289_M+H[1+]	C14089;C02909	1-Hydroxymethylnaphthalene; 1-Naphthalenemethanol$(2-Naphthyl)methanol; 2-Naphthalenemethanol; 2-Hydroxymethylnaphthalene
E78	row2614	row2614_M+H[1+]	C00831	Pantetheine; (R)-Pantetheine
E79	row383;row426	row383_M+H[1+];row426_M+Na[1+]	C06429	(4Z,7Z,10Z,13Z,16Z,19Z)-Docosahexaenoic acid; 4,7,10,13,16,19-Docosahexaenoic acid; Docosahexaenoic acid
E80	row1940	row1940_M+H[1+]	C00106	Uracil
E81	row2447	row2447_M+Na[1+]	C01595	linoleic acid (all cis C18:2) n-6
E82	row1030	row1030_M+Na[1+]	C00461	Chitin (monomer)
E83	row1001	row1001_M+Na[1+]	C06427;C06426	(9Z,12Z,15Z)-Octadecatrienoic acid; alpha-Linolenic acid; 9,12,15-Octadecatrienoic acid; Linolenate; alpha-Linolenate$(6Z,9Z,12Z)-Octadecatrienoic acid; 6,9,12-Octadecatrienoic acid; gamma-Linolenic acid; Gamolenic acid
E84	row789	row789_M+H[1+]	CE4968;CE4970	isovalerylglycine$2-methylbutyrylglycine
E85	row4309	row4309_M+H[1+]	C00385	Xanthine
E86	row4054	row4054_M+H[1+]	C00643	5-Hydroxy-L-tryptophan
E87	row2102	row2102_M+Na[1+]	C00780	Serotonin
E88	row3096	row3096_M+H[1+]	C00079;CE2172	L-Phenylalanine$
E89	row3031	row3031_M+H[1+]	C05350;C01179;C01197	2-Hydroxy-3-(4-hydroxyphenyl)propenoate; 4-Hydroxy-enol-phenylpyruvate$3-(4-Hydroxyphenyl)pyruvate$Caffeate; Caffeic acid; 3,4-Dihydroxy-trans-cinnamate; trans-Caffeate
E90	row2338;row3223	row2338_M+H[1+];row3223_M+H[1+]	C00735;C05469;C05473;C01124	Cortisol; Hydrocortisone; 11beta,17alpha,21-Trihydroxy-4-pregnene-3,20-dione; Kendall's compound F; Reichstein's substance M$17alpha,21-Dihydroxy-5beta-pregnane-3,11,20-trione; 5beta-Pregnane-17alpha,21-diol-3,11,20-trione; 4,5beta-Dihydrocortisone$11beta,21-Dihydroxy-3,20-oxo-5beta-pregnan-18-al$18-Hydroxycorticosterone
E91	row4308	row4308_M+H[1+]	C00399	Ubiquinone
E92	row4701	row4701_M+H[1+]	C05543	3-Dehydroxycarnitine
E93	row2581	row2581_M+H[1+]	CE4995	10,11-dihydro-12R-hydroxy-leukotriene E4
E94	row321	row321_M+H[1+]	C01026;C01205;C02356;C00334;C03284;C05145	N,N-Dimethylglycine; Dimethylglycine$D-3-Amino-isobutanoate$(S)-2-Aminobutanoate; (S)-2-Aminobutanoic acid; (S)-2-Aminobutyric acid$4-Aminobutanoate$L-3-Amino-isobutanoate$3-Aminoisobutyric acid; 3-Aminoisobutanoate; 3-Amino-2-methylpropanoate
E95	row631	row631_M+Na[1+]	CE4968;CE4970	isovalerylglycine$2-methylbutyrylglycine
E96	row3311	row3311_M+H[1+]	C00166;C02763;C05838;C00811	Phenylpyruvate$enol-Phenylpyruvate$cis-2-Hydroxycinnamate; 2-Coumarinate$4-Coumarate; p-Coumaric acid; trans-4-Hydroxycinnamate; trans-p-Hydroxycinnamate; 4-Hydroxycinnamic acid; 4-Hydroxycinnamate
E97	row3463	row3463_M+H[1+]	C04317	1-Alkyl-2-lyso-sn-glycero-3-phosphocholine
E98	row325	row325_M+H[1+]	C00430;C03440;C01165;C03341;C01157;C01110	5-Aminolevulinate; 5-Amino-4-oxopentanoate; 5-Amino-4-oxovaleric acid$cis-4-Hydroxy-D-proline$L-Glutamate 5-semialdehyde; L-Glutamate gamma-semialdehyde$2-Amino-4-oxopentanoic acid; 2-Amino-4-oxopentanoate$trans-4-Hydroxy-L-proline$5-Amino-2-oxopentanoic acid; 5-Amino-2-oxopentanoate; 2-Oxo-5-amino-pentanoate; 2-Oxo-5-aminopentanoate; alpha-Keto-delta-aminopentanoate; 2-Oxo-5-aminovalerate
E99	row4319	row4319_M+H[1+]	C14772;C14773;C14774;C14775	5,6-DHET; (8Z,11Z,14Z)-5,6-Dihydroxyeicosa-8,11,14-trienoic acid; (8Z,11Z,14Z)-5,6-Dihydroxyicosa-8,11,14-trienoic acid$8,9-DHET; (5Z,11Z,14Z)-8,9-Dihydroxyeicosa-5,11,14-trienoic acid; (5Z,11Z,14Z)-8,9-Dihydroxyicosa-5,11,14-trienoic acid$11,12-DHET$14,15-DHET; (5Z,8Z,11Z)-14,15-Dihydroxyeicosa-5,8,11-trienoic acid; (5Z,8Z,11Z)-14,15-Dihydroxyicosa-5,8,11-trienoic acid
E100	row1819	row1819_M+H[1+]	C02373	4-Methylpentanal; Isocaproaldehyde; Isohexanal
E101	row3544	row3544_M+H[1+]	C00184;C00256;C00186;C01013;C00577	Dihydroxyacetone$D-Lactate$L-Lactate$3-Hydroxypropanoate; 3-Hydroxypropanoic acid; 3-Hydroxypropionate; 3-Hydroxypropionic acid; Hydracrylic acid$D-Glyceraldehyde
E102	row2410	row2410_M+H[1+]	C16680;C16677;C16679	all-trans-5,6-Epoxyretinoic acid; all-trans-5,6-Epoxy-5,6-dihydroretinoic acid$all-trans-4-Hydroxyretinoic acid$all-trans-18-Hydroxyretinoic acid
E103	row690	row690_M+H[1+]	C00134	Putrescine
E104	row310	row310_M+H[1+]	C04221	trans-1,2-Dihydrobenzene-1,2-diol
E105	row580	row580_M+H[1+]	C01921	glycocholate
E106	row3408	row3408_M+H[1+]	C00259;C00310;C00508;C00312;C00181;C00309;C00121	L-Arabinose$D-Xylulose$L-Ribulose; L-erythro-Pentulose; L-Arabinoketose; L-Arabinulose; L-Riboketose$L-Xylulose$D-Xylose$D-Ribulose; D-erythro-2-Pentulose; D-Arabinoketose; D-Arabinulose; D-Riboketose$D-Ribose
E107	row2264;row2866	row2264_M+H[1+];row2866_M+Na[1+]	C00318	L-Carnitine
E108	row3272;row3382	row3272_M+H[1+];row3382_M+H[1+]	C11409;C02452;C00964;C02759	(+)-trans-Carveol; (4S,6R)-trans-Carveol$Perillyl alcohol; (-)-Perillyl alcohol; p-Mentha-1,8-dien-7-ol; (-)-Perillylalcohol$(-)-trans-Carveol$
E109	row4541	row4541_M+Na[1+]	CE5851	9'-carboxy-alpha-tocotrienol
E110	row1480	row1480_M+Na[1+]	C03242	(8Z,11Z,14Z)-Icosatrienoic acid; Dihomo-gamma-linolenic acid; (Z,Z,Z)-8,11,14-Eicosatrienoic acid; (Z,Z,Z)-8,11,14-Icosatrienoic acid; (Z,Z,Z)-8,11,14-Eicosatrienoate; (Z,Z,Z)-8,11,14-Icosatrienoate; 8,11,14-Eicosatrienoate; 8,11,14-Icosatrienoate
E111	row4212	row4212_M+H[1+]	C00328;C05647	L-Kynurenine$Formyl-5-hydroxykynurenamine
E112	row2974	row2974_M+H[1+]	C06206	Benzoyl phosphate
E113	row474	row474_M+H[1+]	C00294	Inosine
E114	row651	row651_M+H[1+]	dlnlcgcrn	dihomo-gamma-linolenyl carnitine
E115	row1997	row1997_M+Na[1+]	C15587	Purine
E116	row190	row190_M+H[1+]	C00180;C00633	Benzoate; Benzoic acid; Benzenecarboxylic acid; Phenylformic acid; Dracylic acid$4-Hydroxybenzaldehyde; p-Hydroxybenzaldehyde
E117	row4303;row4690	row4303_M+H[1+];row4690_M+Na[1+]	C00079;CE2172	L-Phenylalanine$
E118	row353	row353_M+H[1+]	C00777;C15493	Retinoate$9-cis-Retinoic acid
E119	row1316	row1316_M+Na[1+]	CE6031;5adtststerones	androsterone sulfate$5alpha-Dihydrotestosterone sulfate
E120	row3105	row3105_M+Na[1+]	CE1554	N-acetyl-L-alanine
E121	row1805	row1805_M+H[1+]	pcrn	propionyl-carnitine
E122	row2568;row4367	row2568_M+H[1+];row4367_M+Na[1+]	C04281;C04282;C02238;C01879	L-1-Pyrroline-3-hydroxy-5-carboxylate$1-Pyrroline-4-hydroxy-2-carboxylate$5-Oxo-L-proline$5-Oxoproline
E123	row2853	row2853_M+Na[1+]	eicostetcrn;arachdcrn	Eicosatetranoyl carnitine$C20:4 carnitine
E124	row18;row24	row18_M+H[1+];row24_M+Na[1+]	C00280;andrstndn	Androst-4-ene-3,17-dione; Androstenedione; 4-Androstene-3,17-dione$Androstenedione
E125	row3309	row3309_M+H[1+]	C00534	Pyridoxamine
E126	row2977	row2977_M+H[1+]	C01019	6-Deoxy-L-galactose; L-Fucose
E127	row4237	row4237_M+H[1+]	C03793	N6,N6,N6-Trimethyl-L-lysine
E128	row2389;row3934	row2389_M+Na[1+];row3934_M+H[1+]	C00407;C00123	L-Isoleucine$L-Leucine
E129	row563	row563_M+H[1+]	C01595	linoleic acid (all cis C18:2) n-6
E130	row1274	row1274_M+H[1+]	C05842;C05843	N1-Methyl-2-pyridone-5-carboxamide; N'-Methyl-2-pyridone-5-carboxamide; 1-Methyl-5-carboxylamide-2-pyridone$N1-Methyl-4-pyridone-5-carboxamide; N'-Methyl-4-pyridone-5-carboxamide; 1-Methyl-4-pyridone-3-carboximide
E131	row2142	row2142_M+H[1+]	lnlccrn;lneldccrn	Linoleyl carnitine$Linoelaidyl carnitine
E132	row492	row492_M+H[1+]	C11509	3beta-Hydroxy-4beta-methyl-5alpha-cholest-7-ene-4alpha-carbaldehyde
E133	row4550	row4550_M+H[1+]	CE1918;CE5629	5-hydroxytryptophol$1,2-dehydrosalsolinol
E134	row1742	row1742_M+Na[1+]	CE5274
E135	row1679	row1679_M+H[1+]	C14799
E136	row512	row512_M+H[1+]	C14827;C04717	9(S)-HPODE; 9(S)-HPOD; (10E,12Z)-(9S)-9-Hydroperoxyoctadeca-10,12-dienoic acid$(9Z,11E)-(13S)-13-Hydroperoxyoctadeca-9,11-dienoic acid; (9Z,11E)-(13S)-13-Hydroperoxyoctadeca-9,11-dienoate; 13(S)-HPODE; 13S-Hydroperoxy-9Z,11E-octadecadienoic acid
E137	row3246	row3246_M+H[1+]	C14860
E138	row3013	row3013_M+H[1+]	C00214	Thymidine
E139	row3214	row3214_M+Na[1+]	C01132;C01074;C00140;C00645	N-Acetyl-D-galactosamine$N-Acetylgalactosamine; N-Acetylchondrosamine; 2-Acetamido-2-deoxygalactose; GalNAc$N-Acetyl-D-glucosamine$N-Acetyl-D-mannosamine; 2-Acetamido-2-deoxy-D-mannose
E140	row780	row780_M+H[1+]	C00777;C15493	Retinoate$9-cis-Retinoic acid
E141	row2334;row2500	row2334_M+H[1+];row2500_M+Na[1+]	C01780;C00762	Aldosterone; 11beta,21-Dihydroxy-3,20-dioxo-4-pregnen-18-al$Cortisone; 17alpha,21-Dihydroxy-4-pregnene-3,11,20-trione; Kendall's compound E; Reichstein's substance Fa
E142	row4473	row4473_M+H[1+]	C00165	Diacylglycerol; Diglyceride
E143	row1635;row2341	row1635_M+Na[1+];row2341_M+H[1+]	C14762;C14825;C14826	13(S)-HODE; (13S)-Hydroxyoctadecadienoic acid; (9Z, 11E)-(13S)-13-Hydroxyoctadeca-9,11-dienoic acid$9(10)-EpOME; (9R,10S)-(12Z)-9,10-Epoxyoctadecenoic acid$12(13)-EpOME; (12R,13S)-(9Z)-12,13-Epoxyoctadecenoic acid
E144	row3199;row3314	row3199_M+H[1+];row3314_M+H[1+]	C05936;C00408	N4-Acetylaminobutanal$L-Pipecolate; Pipecolinic acid; Pipecolic acid; 2-Piperidinecarboxylic acid
E145	row1575;row411	row1575_M+Na[1+];row411_M+H[1+]	C17335;CE2205;CE2202	$1alpha,24R,25-trihydroxyvitamin D3$23S,25,26-trihydroxyvitamin D3
E146	row4665	row4665_M+H[1+]	C11821	5-Hydroxyisourate
E147	row3975;row912	row3975_M+Na[1+];row912_M+H[1+]	C00300	Creatine; alpha-Methylguanidino acetic acid; Methylglycocyamine
E148	row1060	row1060_M+H[1+]	C02712	N-Acetylmethionine
E149	row4232;row4305	row4232_M+H[1+];row4305_M+Na[1+]	C01620;C00262	$Hypoxanthine
E150	row3396	row3396_M+H[1+]	C05634;C00954	5-Hydroxyindoleacetaldehyde$Indole-3-acetate
E151	row75;row91	row75_M+Na[1+];row91_M+H[1+]	C00410	Progesterone; 4-Pregnene-3,20-dione
E152	row4122	row4122_M+Na[1+]	C06427;C06426	(9Z,12Z,15Z)-Octadecatrienoic acid; alpha-Linolenic acid; 9,12,15-Octadecatrienoic acid; Linolenate; alpha-Linolenate$(6Z,9Z,12Z)-Octadecatrienoic acid; 6,9,12-Octadecatrienoic acid; gamma-Linolenic acid; Gamolenic acid
E153	row56	row56_M+H[1+]	nrpphrsf	Sulfate derivative of norepinephrine
E154	row511	row511_M+H[1+]	C02838	L-Octanoylcarnitine
E155	row2184	row2184_M+Na[1+]	prgnlones	pregnenolone sulfate
E156	row3357	row3357_M+H[1+]	C00065;C00740	L-Serine$D-Serine
E157	row946	row946_M+H[1+]	C05332;C02846	Phenethylamine$N,N-Dimethylaniline; Dimethylaminobenzene; N,N-Dimethylbenzenamine
E158	row1700	row1700_M+H[1+]	C02528;C04483;C15517	Chenodeoxycholate; Chenodeoxycholic acid; 3alpha,7alpha-Dihydroxy-5beta-cholanic acid; Chenodiol$3alpha,12alpha-Dihydroxy-5beta-cholanate; Deoxycholic acid; Deoxycholate; 3alpha,12alpha-Dihydroxy-5beta-cholanic acid$Hyodeoxycholate; 6alpha-Hydroxylithocholate; 3alpha,6alpha-Dihydroxy-5beta-cholanic acid
E159	row298	row298_M+H[1+]	C00387	Guanosine
E160	row2594	row2594_M+H[1+]	C02727	N6-Acetyl-L-lysine
E161	row1130	row1130_M+Na[1+]	C00268;C04244;C02953	6,7-Dihydrobiopterin$6-Lactoyl-5,6,7,8-tetrahydropterin$7,8-Dihydrobiopterin
E162	row2456	row2456_M+Na[1+]	CE5626	salsolinol 1-carboxylate
E163	row2221	row2221_M+H[1+]	CE2176	3-O-methyldopa
E164	row4587	row4587_M+H[1+]	CE5665	leukoaminochrome
E165	row1110;row402	row1110_M+Na[1+];row402_M+H[1+]	C05576	3,4-Dihydroxyphenylethyleneglycol
E166	row3035	row3035_M+H[1+]	C01152	N(pi)-Methyl-L-histidine; 1-Methylhistidine; N-pros-Methyl-L-histidine
E167	row2583	row2583_M+Na[1+]	C06526	Quinine
E168	row1098;row110;row3622	row1098_M+H[1+];row110_M+Na[1+];row3622_M+H[1+]	C02325	Sinapyl alcohol; Sinapoyl alcohol
E169	row2347;row3052	row2347_M+Na[1+];row3052_M+H[1+]	C11821	5-Hydroxyisourate
E170	row3375	row3375_M+Na[1+]	C00632	3-Hydroxyanthranilate
E171	row2799	row2799_M+H[1+]	C13856	2-Arachidonoylglycerol; 2-Arachidonoyl-sn-glycerol
E172	row1553;row412	row1553_M+H[1+];row412_M+Na[1+]	C02838	L-Octanoylcarnitine
E173	row3826	row3826_M+Na[1+]	dmhptcrn	2,6 dimethylheptanoyl carnitine
E174	row3480;row4287	row3480_M+Na[1+];row4287_M+H[1+]	C00763;CE4788;C00148	D-Proline$acetamidopropanal$L-Proline
E175	row1693	row1693_M+H[1+]	C00555	4-Aminobutanal; 4-Aminobutyraldehyde; Butyraldehyde, 4-amino-
E176	row4556	row4556_M+H[1+]	C14785;C03012	$Naphthalene-1,2-diol; 1,2-Naphthalenediol; beta-Naphthohydroquinone; 1,2-Dihydroxynaphthalene
E177	row927	row927_M+H[1+]	CE5665	leukoaminochrome
E178	row2943	row2943_M+Na[1+]	CE1943	spermidine dialdehyde
E179	row2427	row2427_M+H[1+]	C00785	Urocanate
E180	row1007	row1007_M+H[1+]	C05332;C02846	Phenethylamine$N,N-Dimethylaniline; Dimethylaminobenzene; N,N-Dimethylbenzenamine
E181	row46	row46_M+H[1+]	C00735;C05469;C05473;C01124	Cortisol; Hydrocortisone; 11beta,17alpha,21-Trihydroxy-4-pregnene-3,20-dione; Kendall's compound F; Reichstein's substance M$17alpha,21-Dihydroxy-5beta-pregnane-3,11,20-trione; 5beta-Pregnane-17alpha,21-diol-3,11,20-trione; 4,5beta-Dihydrocortisone$11beta,21-Dihydroxy-3,20-oxo-5beta-pregnan-18-al$18-Hydroxycorticosterone
E182	row3545	row3545_M+H[1+]	C03626	Nomega,Nomega'-Dimethyl-L-arginine; NG,NG-Dimethyl-L-arginine
E183	row1978	row1978_M+H[1+]	CE2577
E184	row8	row8_M+Na[1+]	C11409;C02452;C00964;C02759	(+)-trans-Carveol; (4S,6R)-trans-Carveol$Perillyl alcohol; (-)-Perillyl alcohol; p-Mentha-1,8-dien-7-ol; (-)-Perillylalcohol$(-)-trans-Carveol$
E185	row393	row393_M+Na[1+]	C01601
E186	row4331	row4331_M+Na[1+]	C01595	linoleic acid (all cis C18:2) n-6
E187	row3813;row899	row3813_M+Na[1+];row899_M+H[1+]	C12448;egme	Ecgonine methyl ester; Methyl ecgonine$ecgonine methyl ester
E188	row2056;row652	row2056_M+Na[1+];row652_M+Na[1+]	C05472	Urocortisol; 5beta-Pregnane-3alpha,11beta,17alpha,21-tetrol-20-one
E189	row3946	row3946_M+Na[1+]	C05650	Tetrahydropteridine; 5,6,7,8-Tetrahydropteridine
E190	row639	row639_M+Na[1+]	C03087	5-Acetamidopentanoate
E191	row1504	row1504_M+H[1+]	C01712;C00712	(9E)-Octadecenoic acid; 9-Octadecenoic acid, (E)-; (E)-Oleic acid; D9-trans-Octadecenoic acid; 9-trans-Octadecenoic acid; trans-D9-Octadecenoic acid; trans-9-Octadecenoic acid; trans-Elaidic acid; trans-Oleic acid; Elaidic acid; Acide elaidique; Elaidinsaure$(9Z)-Octadecenoic acid; (Z)-Octadec-9-enoic acid; Oleate; Oleic acid
E192	row531	row531_M+H[1+]	CE1342	18-Hydroxycortisol
E193	row3591	row3591_M+Na[1+]	C05519;C00188	L-Allo-threonine$L-Threonine
E194	row2487	row2487_M+H[1+]	C00450;C04092	2,3,4,5-Tetrahydropyridine-2-carboxylate; delta1-Piperideine-6-L-carboxylate$delta1-Piperideine-2-carboxylate; 1,2-Didehydropiperidine-2-carboxylate
E195	row3864	row3864_M+H[1+]	C01246	Dolichyl beta-D-glucosyl phosphate
E196	row61	row61_M+H[1+]	CE2204	25-hydroxyvitamin D3-26,23-lactone
E197	row3344	row3344_M+H[1+]	C16595;C16587	4-Hydroxy-5-phenyltetrahydro-1,3-oxazin-2-one$3-Carbamoyl-2-phenylpropionaldehyde
E198	row1399	row1399_M+Na[1+]	C02617;C14783	$
E199	row4561	row4561_M+H[1+]	C02325	Sinapyl alcohol; Sinapoyl alcohol
E200	row4064	row4064_M+H[1+]	C05928	10-Formyltetrahydrofolyl L-glutamate; 10-Formyl-THF-L-glutamate
E201	row1964	row1964_M+H[1+]	C04281;C04282;C02238;C01879	L-1-Pyrroline-3-hydroxy-5-carboxylate$1-Pyrroline-4-hydroxy-2-carboxylate$5-Oxo-L-proline$5-Oxoproline
E202	row4511;row655	row4511_M+H[1+];row655_M+Na[1+]	C06427;C06426	(9Z,12Z,15Z)-Octadecatrienoic acid; alpha-Linolenic acid; 9,12,15-Octadecatrienoic acid; Linolenate; alpha-Linolenate$(6Z,9Z,12Z)-Octadecatrienoic acid; 6,9,12-Octadecatrienoic acid; gamma-Linolenic acid; Gamolenic acid
E203	row535	row535_M+H[1+]	C02325	Sinapyl alcohol; Sinapoyl alcohol
E204	row3622	row3622_M+Na[1+]	C08261
E205	row4472	row4472_M+H[1+]	CE4753	dynorphin B (10-13)
E206	row884	row884_M+H[1+]	CE2054;CE5976	20-carboxy-leukotriene-B4$12-oxo-10,11-dihydro-20-COOH-LTB4
E207	row3416	row3416_M+Na[1+]	elaidcrn;vacccrn;odecrn	Elaidic carnitine$Vaccenyl carnitine$octadecenoyl carnitine
E208	row1344;row3187	row1344_M+H[1+];row3187_M+H[1+]	CE2441	2E,4Z,7Z,10Z-hexadecatetraenoyl-CoA
E209	row91	row91_M+Na[1+]	CE2209	5alpha-androstane-3alpha,17beta-diol
E210	row1943	row1943_M+Na[1+]	C01346	dUDP
E211	row4036	row4036_M+H[1+]	C04281;C04282;C02238;C01879	L-1-Pyrroline-3-hydroxy-5-carboxylate$1-Pyrroline-4-hydroxy-2-carboxylate$5-Oxo-L-proline$5-Oxoproline
E212	row1784	row1784_M+H[1+]	C00647	Pyridoxamine 5'-phosphate
E213	row1701;row4258	row1701_M+H[1+];row4258_M+H[1+]	C16608	Demethylcitalopram
E214	row2732	row2732_M+H[1+]	C06423	Octanoic acid; Caprylic acid; Octylic acid
E215	row1997	row1997_M+H[1+]	CE5068	2-methylglutaconic acid
E216	row4157	row4157_M+H[1+]	C00590	Coniferyl alcohol; Coniferol; 4-(3-Hydroxy-1-propenyl)-2-methoxyphenol
E217	row4666	row4666_M+H[1+]	CE1938	spermic acid 2
E218	row480	row480_M+H[1+]	C17337;CE2206;CE2203	7alpha-Hydroxy-3-oxo-4-cholestenoate$24-oxo-1alpha,25-dihydroxyvitamin D3$25-hydroxyvitamin D3-26,23-lactol
E219	row5	row5_M+H[1+]	C00535;C03772;C00674;dhea;C01227	Testosterone$5beta-Androstane-3,17-dione$5alpha-Androstane-3,17-dione; Androstanedione$Dehydroepiandrosterone$3beta-Hydroxyandrost-5-en-17-one; Dehydroepiandrosterone; Dehydroisoandrosterone; DHA; DHEA
E220	row4429	row4429_M+H[1+]	C04225	(Z)-But-2-ene-1,2,3-tricarboxylate; cis-2-Methylaconitate
E221	row1025	row1025_M+H[1+]	C11134;tststeroneglc	Testosterone glucuronide; Testosterone 17beta-(beta-D-glucuronide)$testosterone glucuronide
E222	row1852	row1852_M+H[1+]	C00280;andrstndn	Androst-4-ene-3,17-dione; Androstenedione; 4-Androstene-3,17-dione$Androstenedione
E223	row3464;row698	row3464_M+H[1+];row698_M+Na[1+]	CE2577
E224	row3630	row3630_M+Na[1+]	C00756	1-Octanol
E225	row744	row744_M+H[1+]	C00449	N6-(L-1,3-Dicarboxypropyl)-L-lysine; Saccharopine; L-Saccharopine; N-[(S)-5-Amino-5-carboxypentyl]-L-glutamic acid
E226	row1268	row1268_M+Na[1+]	C06103	6-Hydroxyhexanoic acid; 6-Hydroxyhexanoate
E227	row3005	row3005_M+H[1+]	C00642;C04043;C05852;C13636	4-Hydroxyphenylacetate$3,4-Dihydroxyphenylacetaldehyde; Protocatechuatealdehyde$2-Hydroxyphenylacetate$4-Hydroxyphenyl acetate
E228	row3082	row3082_M+Na[1+]	estradiolglc;C05503	estradiol glucuronide$Estradiol-17beta 3-glucuronide; 17beta-Estradiol 3-(beta-D-glucuronide)
E229	row2963	row2963_M+H[1+]	C00295	Orotate
E230	row3271	row3271_M+H[1+]	C00366	Urate
E231	row1462	row1462_M+H[1+]	C00207;C00479	Acetone; Dimethyl ketone; 2-Propanone$
E232	row2656	row2656_M+H[1+]	C02642;C00152	N-Carbamoyl-beta-alanine$L-Asparagine
E233	row3788	row3788_M+H[1+]	C00082;CE2174	L-Tyrosine$
E234	row4309	row4309_M+Na[1+]	CE1554	N-acetyl-L-alanine
E235	row721	row721_M+H[1+]	CE6193	18-carboxy-dinor-LTE4
E236	row3887;row4096	row3887_M+H[1+];row4096_M+Na[1+]	C05462;C05466	Chenodeoxyglycocholate$
E237	row2255;row3929	row2255_M+Na[1+];row3929_M+H[1+]	C00906	5,6-Dihydrothymine
E238	row2875	row2875_M+H[1+]	C00486	Bilirubin
E239	row3893	row3893_M+Na[1+]	C14099;C14090	2-Naphthaldehyde; 2-Naphthalenecarboxaldehyde$1-Naphthaldehyde; 1-Formylnaphthalene
E240	row2591;row2760	row2591_M+H[1+];row2760_M+Na[1+]	C00819;C00064;C05100	D-Glutamine; D-2-Aminoglutaramic acid$L-Glutamine$3-Ureidoisobutyrate
E241	row1648	row1648_M+H[1+]	C00299	Uridine
E242	row2521	row2521_M+H[1+]	C00164;C06002;C00109;C00349;C00232	Acetoacetate$(S)-Methylmalonate semialdehyde$2-Oxobutanoate$2-Methyl-3-oxopropanoate; 3-Oxo-2-methylpropanoate; Methylmalonate semialdehyde$Succinate semialdehyde; Succinic semialdehyde; 4-Oxobutanoate
E243	row2344	row2344_M+Na[1+]	CE4968;CE4970	isovalerylglycine$2-methylbutyrylglycine
E244	row2859	row2859_M+H[1+]	CE1356;CE1358;C05294;C18075;C18045;C14497;C05139	2beta-hydroxytestosterone$11beta-hydroxytestosterone$19-Hydroxytestosterone; 17beta,19-Dihydroxyandrost-4-en-3-one$$$6beta-Hydroxytestosterone; 6beta,17beta-Dihydroxyandrost-4-en-3-one$16alpha-Hydroxydehydroepiandrosterone; 5-Androstene-3beta,16alpha-diol-17-one
E245	row163	row163_M+H[1+]	C03413	N1,N12-Diacetylspermine
E246	row4146	row4146_M+H[1+]	CE1944	1-pyrroline
E247	row3958	row3958_M+H[1+]	C14796;C14797;C14798	$$
E248	row1500	row1500_M+H[1+]	C00302;C00217;C05938;C00025	DL-Glutamate; DL-Glutaminic acid; 2-Aminoglutaric acid; Glutamate$D-Glutamate; D-Glutamic acid; D-Glutaminic acid; D-2-Aminoglutaric acid$L-4-Hydroxyglutamate semialdehyde$L-Glutamate
E249	row3693	row3693_M+H[1+]	C02229;C01888;C05665	3-Aminopropanal$Aminoacetone$beta-Aminopropion aldehyde
E250	row1131	row1131_M+Na[1+]	CE4969	isobutyrylglycine
E251	row2094	row2094_M+Na[1+]	C14039	1,1-Dichloroethylene; Vinylidene chloride
E252	row1113	row1113_M+H[1+]	C00160	Glycolate
E253	row1;row2	row1_M+H[1+];row2_M+Na[1+]	C01802;C00599;C01164;C05439;C05437;C05443	Desmosterol; 24-Dehydrocholesterol; Cholesta-5,24-dien-3beta-ol$Cholest-4-en-3-one; Cholestenone; 4-Cholesten-3-one$Cholesta-5,7-dien-3beta-ol; 7-Dehydrocholesterol; Provitamin D3$5alpha-Cholesta-7,24-dien-3beta-ol$Zymosterol; delta8,24-Cholestadien-3beta-ol; 5alpha-Cholesta-8,24-dien-3beta-ol$Vitamin D3; Cholecalciferol
E254	row1724	row1724_M+H[1+]	C00822;C05604	Dopaquinone$2-Carboxy-2,3-dihydro-5,6-dihydroxyindole; Leucodopachrome
E255	row383	row383_M+Na[1+]	C03242	(8Z,11Z,14Z)-Icosatrienoic acid; Dihomo-gamma-linolenic acid; (Z,Z,Z)-8,11,14-Eicosatrienoic acid; (Z,Z,Z)-8,11,14-Icosatrienoic acid; (Z,Z,Z)-8,11,14-Eicosatrienoate; (Z,Z,Z)-8,11,14-Icosatrienoate; 8,11,14-Eicosatrienoate; 8,11,14-Icosatrienoate
E256	row1179	row1179_M+H[1+]	dmnoncrn	4,8 dimethylnonanoyl carnitine
E257	row2452	row2452_M+H[1+]	C11409;C02452;C00964;C02759	(+)-trans-Carveol; (4S,6R)-trans-Carveol$Perillyl alcohol; (-)-Perillyl alcohol; p-Mentha-1,8-dien-7-ol; (-)-Perillylalcohol$(-)-trans-Carveol$
E258	row780	row780_M+Na[1+]	C06427;C06426	(9Z,12Z,15Z)-Octadecatrienoic acid; alpha-Linolenic acid; 9,12,15-Octadecatrienoic acid; Linolenate; alpha-Linolenate$(6Z,9Z,12Z)-Octadecatrienoic acid; 6,9,12-Octadecatrienoic acid; gamma-Linolenic acid; Gamolenic acid
E259	row761	row761_M+H[1+]	C16561	Monoethylglycinexylidide
E260	row3662	row3662_M+H[1+]	CE5526;CE5527;C14765	$$13-OxoODE; 13-KODE; (9Z,11E)-13-Oxooctadeca-9,11-dienoic acid
E261	row4112	row4112_M+H[1+]	C00500	Biliverdin; Biliverdin IXalpha
E262	row646	row646_M+Na[1+]	CN0016	Dibenzo[a,l]pyrene
E263	row1472	row1472_M+Na[1+]	C05634;C00954	5-Hydroxyindoleacetaldehyde$Indole-3-acetate
E264	row2399	row2399_M+H[1+]	C16680;C16677;C16679	all-trans-5,6-Epoxyretinoic acid; all-trans-5,6-Epoxy-5,6-dihydroretinoic acid$all-trans-4-Hydroxyretinoic acid$all-trans-18-Hydroxyretinoic acid
E265	row3385	row3385_M+H[1+]	C11409;C02452;C00964;C02759	(+)-trans-Carveol; (4S,6R)-trans-Carveol$Perillyl alcohol; (-)-Perillyl alcohol; p-Mentha-1,8-dien-7-ol; (-)-Perillylalcohol$(-)-trans-Carveol$
E266	row1820;row3059	row1820_M+Na[1+];row3059_M+H[1+]	C00073	L-Methionine
E267	row3587	row3587_M+Na[1+]	CE5343;CE6474;CE6246;CE6240;CE2445;CE6251;CE5815;CE2446;CE7096;CE5944;CE7172;CE5179;CE2449	6,7-dihydro-5-oxo-12-epi-LTB4$$5,12-DiHETE$9-deoxy-delta12-PGD2$6-trans-leukotriene B4$12,20-DiHETE$20-hydroxy-5S-HETE$6E-12-epi-LTB4$5,15-DiHETE$10,11-dihydro-12-oxo-LTB4$14,15-DiHETE$6,7-dihydro-5-oxo-leukotriene B4$11,12-dihydroxy-5(E),7(E),9(E),14(Z)-eicosatetraenoate
E268	row1636	row1636_M+H[1+]	C13856	2-Arachidonoylglycerol; 2-Arachidonoyl-sn-glycerol
E269	row2864	row2864_M+H[1+]	C14786;C11713;C11714;C14787	(1R,2S)-Naphthalene 1,2-oxide; (1R,2S)-Naphthalene epoxide$beta-Naphthol; 2-Naphthol$$(1S,2R)-Naphthalene 1,2-oxide; (1S,2R)-Naphthalene epoxide
E270	row368	row368_M+H[1+]	C11509	3beta-Hydroxy-4beta-methyl-5alpha-cholest-7-ene-4alpha-carbaldehyde
E271	row4679	row4679_M+H[1+]	C00079;CE2172	L-Phenylalanine$
E272	row3484	row3484_M+H[1+]	C05476	Tetrahydrocorticosterone
E273	row958	row958_M+H[1+]	C00212;C00330	Adenosine$Deoxyguanosine
E274	row1270	row1270_M+H[1+]	C04079	N-((R)-Pantothenoyl)-L-cysteine; D-Pantothenoyl-L-cysteine; N-Pantothenoylcysteine
E275	row760	row760_M+Na[1+]	C00795;C13747;C00221;C00095;C00267;C07480;C00031;C00137;C00738;C00962;C00247;C00984;C00159;C00936;C01582;C02336;C00293;C00124	D-Tagatose; lyxo-Hexulose$1,7-Dimethylxanthine; Paraxanthine$beta-D-Glucose$D-Fructose$alpha-D-Glucose$$D-Glucose$myo-Inositol$D-Hexose$beta-D-Galactose$L-Sorbose; L-xylo-Hexulose$alpha-D-Galactose$D-Mannose$$Galactose$beta-D-Fructose; beta-Fruit sugar; beta-D-arabino-Hexulose; beta-Levulose; Fructose$Glucose$D-Galactose
E276	row3728	row3728_M+H[1+]	C06145	3-Butyn-1-al
E277	row336	row336_M+H[1+]	C00847	4-Pyridoxate; 4-Pyridoxic acid
E278	row17	row17_M+H[1+]	C00822;C05604	Dopaquinone$2-Carboxy-2,3-dihydro-5,6-dihydroxyindole; Leucodopachrome
E279	row4678	row4678_M+Na[1+]	CE7145	13'-carboxy-alpha-tocotrienol
E280	row4016	row4016_M+Na[1+]	stcrn	stearoylcarnitine
E281	row2306	row2306_M+H[1+]	C00831	Pantetheine; (R)-Pantetheine
E282	row2994	row2994_M+H[1+]	CE1926	gama-carboxyethyl-hydroxychroman
E283	row2036	row2036_M+Na[1+]	CE5274
E284	row4053	row4053_M+Na[1+]	C04756	1-alkenyl 2-acylglycerol 3-phosphoethanolamine plasmalogen
E285	row133	row133_M+Na[1+]	CE1356;CE1358;C05294;C18075;C18045;C14497;C05139	2beta-hydroxytestosterone$11beta-hydroxytestosterone$19-Hydroxytestosterone; 17beta,19-Dihydroxyandrost-4-en-3-one$$$6beta-Hydroxytestosterone; 6beta,17beta-Dihydroxyandrost-4-en-3-one$16alpha-Hydroxydehydroepiandrosterone; 5-Androstene-3beta,16alpha-diol-17-one
E286	row3631	row3631_M+H[1+]	C06205	1,2-Dihydronaphthalene-1,2-diol
E287	row3574	row3574_M+Na[1+]	C05650	Tetrahydropteridine; 5,6,7,8-Tetrahydropteridine
E288	row154	row154_M+H[1+]	C00101	5,6,7,8-Tetrahydrofolate
E289	row2598	row2598_M+H[1+]	C00486	Bilirubin
E290	row2783	row2783_M+Na[1+]	C01601
E291	row1147;row1349	row1147_M+Na[1+];row1349_M+Na[1+]	C02838	L-Octanoylcarnitine
E292	row2229	row2229_M+Na[1+]	CE5274
E293	row2749;row3312	row2749_M+H[1+];row3312_M+H[1+]	C01026;C01205;C02356;C00334;C03284;C05145	N,N-Dimethylglycine; Dimethylglycine$D-3-Amino-isobutanoate$(S)-2-Aminobutanoate; (S)-2-Aminobutanoic acid; (S)-2-Aminobutyric acid$4-Aminobutanoate$L-3-Amino-isobutanoate$3-Aminoisobutyric acid; 3-Aminoisobutanoate; 3-Amino-2-methylpropanoate
E294	row1478	row1478_M+H[1+]	C05350;C01179;C01197	2-Hydroxy-3-(4-hydroxyphenyl)propenoate; 4-Hydroxy-enol-phenylpyruvate$3-(4-Hydroxyphenyl)pyruvate$Caffeate; Caffeic acid; 3,4-Dihydroxy-trans-cinnamate; trans-Caffeate
E295	row3135	row3135_M+Na[1+]	C00143	5,10-Methylenetetrahydrofolate
E296	row158	row158_M+Na[1+]	ttdcrn	tetradecanoyl carnitine
E297	row1275;row1420	row1275_M+Na[1+];row1420_M+Na[1+]	CE5730
E298	row200	row200_M+H[1+]	C01029;C00612	$N1-Acetylspermidine
E299	row2372	row2372_M+Na[1+]	C16361	1,3,7-Trimethyluric acid
E300	row4103	row4103_M+H[1+]	C07644	4-Ketocyclophosphamide
E301	row3110	row3110_M+H[1+]	hdcecrn;hdd2crn	Hexadecenoyl carnitine$trans-Hexadec-2-enoyl carnitine
E302	row2033	row2033_M+H[1+]	C06114	gamma-Glutamyl-beta-aminopropiononitrile; gamma-Glutamyl-3-aminopropiononitrile
E303	row3416	row3416_M+H[1+]	eicostetcrn;arachdcrn	Eicosatetranoyl carnitine$C20:4 carnitine
E304	row1073	row1073_M+H[1+]	C06459	N-Trimethyl-2-aminoethylphosphonate; 2-Trimethylaminoethylphosphonate
E305	row1936	row1936_M+H[1+]	C05285;C05299;CE2184;CE2189	Adrenosterone$2-Methoxyestrone$2-hydroxy-3-methoxyestrone$4-methoxyestrone
E306	row3169	row3169_M+H[1+]	C07644	4-Ketocyclophosphamide
E307	row2191	row2191_M+H[1+]	C00255	Riboflavin
E308	row2768;row3061	row2768_M+Na[1+];row3061_M+H[1+]	C00792;C00062	D-Arginine; D-2-Amino-5-guanidinovaleric acid$L-Arginine
E309	row39	row39_M+H[1+]	estroneglc;C11133	estrone glucuronide$Estrone glucuronide; Estrone 3-glucuronide; Estrone beta-D-glucuronide
E310	row1791	row1791_M+H[1+]	C00530;C00090	p-Benzenediol; Hydroquinone; 1,4-Benzenediol; 1,4-Dihydroxybenzene; Benzene-1,4-diol; Quinol; 4-Hydroxyphenol$Catechol; 1,2-Benzenediol; o-Benzenediol; 1,2-Dihydroxybenzene; Brenzcatechin; Pyrocatechol
E311	row4468	row4468_M+H[1+]	C04373;C03917;C00523;C04295;C05293	3alpha-Hydroxy-5beta-androstan-17-one; Etiocholan-3alpha-ol-17-one; 3alpha-Hydroxyetiocholan-17-one$5alpha-Dihydrotestosterone$Androsterone$Androst-5-ene-3beta,17beta-diol; 3beta,17beta-Dihydroxyandrost-5-ene; 3beta,17beta-Dihydroxy-5-androstene; Androstenediol$5beta-Dihydrotestosterone
E312	row4413;row4567	row4413_M+Na[1+];row4567_M+H[1+]	C00431;C00183;C00719	5-Aminopentanoate; 5-Aminopentanoic acid; 5-Aminovaleric acid$L-Valine$Glycine betaine
E313	row3942;row4601	row3942_M+Na[1+];row4601_M+H[1+]	C14827;C04717	9(S)-HPODE; 9(S)-HPOD; (10E,12Z)-(9S)-9-Hydroperoxyoctadeca-10,12-dienoic acid$(9Z,11E)-(13S)-13-Hydroperoxyoctadeca-9,11-dienoic acid; (9Z,11E)-(13S)-13-Hydroperoxyoctadeca-9,11-dienoate; 13(S)-HPODE; 13S-Hydroperoxy-9Z,11E-octadecadienoic acid
E314	row4487	row4487_M+H[1+]	CE2061
E315	row1776	row1776_M+H[1+]	C00530;C00090	p-Benzenediol; Hydroquinone; 1,4-Benzenediol; 1,4-Dihydroxybenzene; Benzene-1,4-diol; Quinol; 4-Hydroxyphenol$Catechol; 1,2-Benzenediol; o-Benzenediol; 1,2-Dihydroxybenzene; Brenzcatechin; Pyrocatechol
E316	row3436;row4128	row3436_M+Na[1+];row4128_M+H[1+]	C03087	5-Acetamidopentanoate
E317	row3582	row3582_M+H[1+]	C00155	L-Homocysteine
E318	row2221	row2221_M+Na[1+]	CE2153
E319	row3290;row3703	row3290_M+H[1+];row3703_M+Na[1+]	C00795;C13747;C00221;C00095;CE5541;C00267;C07480;C00031;C00137;C00738;C00962;C00247;C00984;C00159;C00936;C01582;C02336;C00293;C00124	D-Tagatose; lyxo-Hexulose$1,7-Dimethylxanthine; Paraxanthine$beta-D-Glucose$D-Fructose$adrenochrome o-semiquinone$alpha-D-Glucose$$D-Glucose$myo-Inositol$D-Hexose$beta-D-Galactose$L-Sorbose; L-xylo-Hexulose$alpha-D-Galactose$D-Mannose$$Galactose$beta-D-Fructose; beta-Fruit sugar; beta-D-arabino-Hexulose; beta-Levulose; Fructose$Glucose$D-Galactose
E320	row3150	row3150_M+H[1+]	C16300	Stearidonic acid; 6,9,12,15-Octadecatetraenoic acid; (6Z,9Z,12Z,15Z)-Octadecatetraenoic acid
E321	row2050;row2330	row2050_M+H[1+];row2330_M+Na[1+]	C06205	1,2-Dihydronaphthalene-1,2-diol
E322	row2030	row2030_M+H[1+]	C00077;C01602;C03943;C00515	Ornithine$Ornithine; 2,5-Diaminovaleric acid; 2,5-Diaminopentanoic acid; 2,5-Diaminopentanoate$(2R,4S)-2,4-Diaminopentanoate; D-threo-2,4-Diaminopentanoate; 2,4-Diaminopentanoate$D-Ornithine
E323	row2571	row2571_M+H[1+]	C05842;C05843	N1-Methyl-2-pyridone-5-carboxamide; N'-Methyl-2-pyridone-5-carboxamide; 1-Methyl-5-carboxylamide-2-pyridone$N1-Methyl-4-pyridone-5-carboxamide; N'-Methyl-4-pyridone-5-carboxamide; 1-Methyl-4-pyridone-3-carboximide
E324	row2696	row2696_M+Na[1+]	C05634;C00954	5-Hydroxyindoleacetaldehyde$Indole-3-acetate
E325	row3931;row4017	row3931_M+H[1+];row4017_M+Na[1+]	C02325	Sinapyl alcohol; Sinapoyl alcohol
E326	row2509	row2509_M+H[1+]	C14860
E327	row2060;row4069	row2060_M+H[1+];row4069_M+Na[1+]	C03239;C04076;C02946	6-Amino-2-oxohexanoate; 2-Oxo-6-aminocaproate$L-2-Aminoadipate 6-semialdehyde; 2-Aminoadipate 6-semialdehyde$4-Acetamidobutanoate
E328	row4169	row4169_M+Na[1+]	C05011;C16544;C16545	Hydroxytamoxifen; 4-Hydroxytamoxifen$alpha-Hydroxytamoxifen$
E329	row4668	row4668_M+Na[1+]	C02838	L-Octanoylcarnitine
E330	row1980;row428	row1980_M+H[1+];row428_M+H[1+]	C15646	1-(1-Alkenyl)-sn-glycero-3-phosphate
E331	row1170	row1170_M+H[1+]	C00410	Progesterone; 4-Pregnene-3,20-dione
E332	row1016	row1016_M+H[1+]	C00588;C05594	Choline phosphate$3-Methoxy-4-hydroxyphenylethyleneglycol
E333	row498	row498_M+H[1+]	C16361	1,3,7-Trimethyluric acid
E334	row1319	row1319_M+Na[1+]	C00831	Pantetheine; (R)-Pantetheine
E335	row3377	row3377_M+Na[1+]	C00047	L-Lysine
E336	row4088	row4088_M+H[1+]	CE5665	leukoaminochrome
E337	row3021	row3021_M+H[1+]	C00207;C00479	Acetone; Dimethyl ketone; 2-Propanone$
E338	row742	row742_M+H[1+]	C16560	3-Hydroxylidocaine
E339	row925	row925_M+H[1+]	C00735;C05469;C05473;C01124	Cortisol; Hydrocortisone; 11beta,17alpha,21-Trihydroxy-4-pregnene-3,20-dione; Kendall's compound F; Reichstein's substance M$17alpha,21-Dihydroxy-5beta-pregnane-3,11,20-trione; 5beta-Pregnane-17alpha,21-diol-3,11,20-trione; 4,5beta-Dihydrocortisone$11beta,21-Dihydroxy-3,20-oxo-5beta-pregnan-18-al$18-Hydroxycorticosterone
E340	row1036	row1036_M+H[1+]	C00632	3-Hydroxyanthranilate
E341	row1880;row632	row1880_M+Na[1+];row632_M+Na[1+]	CE5840;CE5838	$
E342	row4313	row4313_M+H[1+]	C05936;C00408	N4-Acetylaminobutanal$L-Pipecolate; Pipecolinic acid; Pipecolic acid; 2-Piperidinecarboxylic acid
E343	row2708	row2708_M+Na[1+]	C00422	triacylglycerol
E344	row728	row728_M+H[1+]	C00472	p-Benzoquinone; Quinone; Chinone; 2,5-Cyclohexadiene-1,4-dione; 1,4-Benzoquinone
E345	row3741	row3741_M+H[1+]	CE2061
E346	row244;row2770;row3407;row3684;row4580;row500	row244_M+H[1+];row2770_M+H[1+];row3407_M+Na[1+];row3684_M+Na[1+];row4580_M+H[1+];row500_M+H[1+]	CE2006;CE6506	$
E347	row866	row866_M+Na[1+]	stcrn	stearoylcarnitine
E348	row3525	row3525_M+Na[1+]	CE1352	17alpha-hydroxypregnenolone sulfate
E349	row246;row254	row246_M+Na[1+];row254_M+H[1+]	C05634;C00954	5-Hydroxyindoleacetaldehyde$Indole-3-acetate
E350	row984	row984_M+H[1+]	C00327	L-Citrulline; 2-Amino-5-ureidovaleric acid; Citrulline
E351	row2527	row2527_M+H[1+]	C08012	Levomethadyl acetate; LAAM
E352	row3526	row3526_M+H[1+]	C00500	Biliverdin; Biliverdin IXalpha
E353	row866	row866_M+H[1+]	dlnlcgcrn	dihomo-gamma-linolenyl carnitine
E354	row1078	row1078_M+H[1+]	C04281;C04282;C02238;C01879	L-1-Pyrroline-3-hydroxy-5-carboxylate$1-Pyrroline-4-hydroxy-2-carboxylate$5-Oxo-L-proline$5-Oxoproline
E355	row4639	row4639_M+H[1+]	C00246	Butanoic acid; Butanoate; Butyrate; Butyric acid
E356	row770	row770_M+H[1+]	CE5311;CE5323	6(R)-hydroxy-tetradeca-2E,4E,8Z-trienoate$6(S)-hydroxy-tetradeca-2E,4E,8Z-trienoate
E357	row3474	row3474_M+H[1+]	C00319;C02934	Sphingosine$3-Dehydrosphinganine
E358	row934	row934_M+H[1+]	C11149
E359	row2220	row2220_M+Na[1+]	C06428;C02075;CE5932;CE5013	(5Z,8Z,11Z,14Z,17Z)-Icosapentaenoic acid; (5Z,8Z,11Z,14Z,17Z)-Eicosapentaenoic acid; Eicosapentaenoic acid; 5,8,11,14,17-Icosapentaenoic acid; (5Z,8Z,11Z,14Z,17Z)-Eicosapentaenoate$Retinyl ester; all-trans-Retinyl ester$13,14-epoxy-retinol$
E360	row1344;row3187	row1344_M+Na[1+];row3187_M+Na[1+]	CE0784;CE5941	cis-myrist-7-enoyl-CoA$(2S,6R,10R)-trimethyl-2E-hendecenoyl-CoA
E361	row1544;row2447	row1544_M+H[1+];row2447_M+H[1+]	C06428;C02075;CE5932;CE5013	(5Z,8Z,11Z,14Z,17Z)-Icosapentaenoic acid; (5Z,8Z,11Z,14Z,17Z)-Eicosapentaenoic acid; Eicosapentaenoic acid; 5,8,11,14,17-Icosapentaenoic acid; (5Z,8Z,11Z,14Z,17Z)-Eicosapentaenoate$Retinyl ester; all-trans-Retinyl ester$13,14-epoxy-retinol$
E362	row2821	row2821_M+H[1+]	C00836	Sphinganine
E363	row1832	row1832_M+Na[1+]	C00268;C04244;C02953	6,7-Dihydrobiopterin$6-Lactoyl-5,6,7,8-tetrahydropterin$7,8-Dihydrobiopterin
E364	row1841	row1841_M+H[1+]	CE1349;C05490	19-oxo-deoxycorticosterone$11-Dehydrocorticosterone
E365	row2217	row2217_M+Na[1+]	C00047	L-Lysine
E366	row4331	row4331_M+H[1+]	C06428;C02075;CE5932;CE5013	(5Z,8Z,11Z,14Z,17Z)-Icosapentaenoic acid; (5Z,8Z,11Z,14Z,17Z)-Eicosapentaenoic acid; Eicosapentaenoic acid; 5,8,11,14,17-Icosapentaenoic acid; (5Z,8Z,11Z,14Z,17Z)-Eicosapentaenoate$Retinyl ester; all-trans-Retinyl ester$13,14-epoxy-retinol$
E367	row4502	row4502_M+H[1+]	CE1342	18-Hydroxycortisol
E368	row1840	row1840_M+H[1+]	C04540	N4-(Acetyl-beta-D-glucosaminyl)asparagine
E369	row4333	row4333_M+H[1+]	CE5840;CE5838	$
E370	row3867	row3867_M+H[1+]	ttdcrn	tetradecanoyl carnitine
E371	row3085	row3085_M+H[1+]	C03681;C01953;C04042;C05479	5alpha-Pregnane-3,20-dione$Pregnenolone; 5-Pregnen-3beta-ol-20-one; 3beta-Hydroxypregn-5-en-20-one$20alpha-Hydroxy-4-pregnen-3-one; 20alpha-Hydroxypregn-4-en-3-one; 20alpha-Hydroxyprogesterone$5beta-Pregnane-3,20-dione
E372	row3694	row3694_M+H[1+]	C01119	Oxidized dithiothreitol
E373	row4435	row4435_M+H[1+]	C02646	4-Coumaryl alcohol; 4-Hydroxycinnamyl alcohol; p-Coumaryl alcohol
E374	row2087	row2087_M+Na[1+]	CE2961	4-hydroxy-all-trans-retinyl acetate
E375	row929	row929_M+Na[1+]	CE5869	lysyl-proline
E376	row465	row465_M+Na[1+]	C05962;C05956	$Prostaglandin G2; PGG2
E377	row1857	row1857_M+Na[1+]	C14796;C14797;C14798	$$
E378	row4336	row4336_M+H[1+]	C00108	Anthranilate
E379	row328	row328_M+H[1+]	CE1347;C02140;C05488;C05477;C05497	19-Hydroxydeoxycorticosterone$Corticosterone; 11beta,21-Dihydroxy-4-pregnene-3,20-dione; Kendall's compound B; Reichstein's substance H$11-Deoxycortisol; Cortodoxone$21-Hydroxy-5beta-pregnane-3,11,20-trione$21-Deoxycortisol; 4-Pregnene-11beta,17alpha-diol-3,20-dione; 11beta,17alpha-Dihydroxyprogesterone
E380	row4306	row4306_M+Na[1+]	C00517	Hexadecanal
E381	row2454;row3639	row2454_M+H[1+];row3639_M+Na[1+]	C03214;C00441;C03508	2-Amino-3-oxobutanoate; 2-Amino-acetoacetate$L-Aspartate 4-semialdehyde; Aspartate beta-semialdehyde; L-Aspartic 4-semialdehyde$L-2-Amino-3-oxobutanoic acid; L-2-Amino-3-oxobutanoate; L-2-Amino-acetoacetate; (S)-2-Amino-3-oxobutanoic acid
E382	row273	row273_M+Na[1+]	C05301;CE2179;hestratriol;C05141	2-Hydroxyestradiol-17beta; 2-OH-Estradiol$4-hydroxy-17beta-estradiol$4,17 dihydroxy estradiol$Estriol; 1,3,5(10)-Estratriene-3,16-alpha,17beta-triol
E383	row4432	row4432_M+H[1+]	dmhptcoa	2,6 dimethylheptanoyl-CoA
E384	row583	row583_M+H[1+]	C00899;retinol-cis-13;retinol-cis-11;CE5590;C00473;CE1754	cis-11-retinol$cis-13-retinol$cis-11-retinol$13-cis-retinol$Retinol$9-cis-retinol
E385	row4439	row4439_M+H[1+]	C00500	Biliverdin; Biliverdin IXalpha
E386	row58	row58_M+Na[1+]	C04373;C03917;C00523;C04295;C05293	3alpha-Hydroxy-5beta-androstan-17-one; Etiocholan-3alpha-ol-17-one; 3alpha-Hydroxyetiocholan-17-one$5alpha-Dihydrotestosterone$Androsterone$Androst-5-ene-3beta,17beta-diol; 3beta,17beta-Dihydroxyandrost-5-ene; 3beta,17beta-Dihydroxy-5-androstene; Androstenediol$5beta-Dihydrotestosterone
E387	row359	row359_M+H[1+]	C05936;C00408	N4-Acetylaminobutanal$L-Pipecolate; Pipecolinic acid; Pipecolic acid; 2-Piperidinecarboxylic acid
E388	row2390;row4293	row2390_M+H[1+];row4293_M+Na[1+]	C01921	glycocholate
E389	row2896;row4090	row2896_M+H[1+];row4090_M+H[1+]	C14802;C14800;C01717	1-Nitronaphthalene-7,8-oxide$1-Nitronaphthalene-5,6-oxide$4-Hydroxy-2-quinolinecarboxylic acid
E390	row1183	row1183_M+H[1+]	C02646	4-Coumaryl alcohol; 4-Hydroxycinnamyl alcohol; p-Coumaryl alcohol
E391	row1225	row1225_M+H[1+]	C00643	5-Hydroxy-L-tryptophan
E392	row353	row353_M+Na[1+]	C06427;C06426	(9Z,12Z,15Z)-Octadecatrienoic acid; alpha-Linolenic acid; 9,12,15-Octadecatrienoic acid; Linolenate; alpha-Linolenate$(6Z,9Z,12Z)-Octadecatrienoic acid; 6,9,12-Octadecatrienoic acid; gamma-Linolenic acid; Gamolenic acid
E393	row1338;row2567	row1338_M+Na[1+];row2567_M+H[1+]	C05579	Indole-5,6-quinone
E394	row4003	row4003_M+Na[1+]	C01921	glycocholate
E395	row1411	row1411_M+H[1+]	C05302;C05284;C05290;CE2186;CE2183;CE2182;C05140	2-Methoxyestradiol-17beta$11beta-Hydroxyandrost-4-ene-3,17-dione; Androst-4-ene-3,17-dione-11beta-ol; 4-Androsten-11beta-ol-3,17-dione$19-Hydroxyandrost-4-ene-3,17-dione; 19-Hydroxyandrostenedione$4-methoxy-17beta-estradiol$2-hydroxy-3-methoxy-17beta-estradiol$2-methoxy-17beta-estradiol$16alpha-Hydroxyandrost-4-ene-3,17-dione; 4-Androsten-16alpha-ol-3,17-dione
E396	row2092	row2092_M+Na[1+]	C05122;C15516	taurocholic acid$Taurohyocholate; N-(3alpha,6alpha,7alpha-Trihydroxy-5beta-cholan-24-oyl)taurine
E397	row1669	row1669_M+H[1+]	C00292	Aniline; Phenylamine; Benzenamine; Arylamine
E398	row4087	row4087_M+Na[1+]	C01134	Pantetheine 4'-phosphate
E399	row2026	row2026_M+H[1+]	C03740	5-L-Glutamyl-L-alanine
E400	row4561	row4561_M+Na[1+]	C08261
E401	row3062	row3062_M+H[1+]	C09642	(-)-Salsolinol; 6,7-Isoquinolinediol, 1,2,3,4-tetrahydro-1-methyl-, (S)-; Salsolinol
E402	row1774;row2065	row1774_M+H[1+];row2065_M+Na[1+]	C12448;egme	Ecgonine methyl ester; Methyl ecgonine$ecgonine methyl ester
E403	row3046	row3046_M+H[1+]	C16549;C16547	alpha-Hydroxy-N-desmethyltamoxifen$4-Hydroxy-N-desmethyltamoxifen; Endoxifen
E404	row4398	row4398_M+H[1+]	C00207;C00479	Acetone; Dimethyl ketone; 2-Propanone$
E405	row4593	row4593_M+H[1+]	C02990	L-Palmitoylcarnitine
E406	row1197	row1197_M+H[1+]	CE2061
E407	row3942	row3942_M+H[1+]	CE5928;CE5925;CE5535;CE5537;C05953;C05957;C05954;C05955	$$$$Prostaglandin A2; PGA2; Medullin$Prostaglandin J2; PGJ2$Prostaglandin B2; PGB2$Prostaglandin C2; PGC2
E408	row4343	row4343_M+H[1+]	C14853	Benzo[a]pyrene-7,8-dihydrodiol-9,10-oxide; 7,8-Dihydro-7,8-dihydroxybenzo[a]pyrene 9,10-oxide
E409	row2145;row671	row2145_M+H[1+];row671_M+H[1+]	C05302;C05284;C05290;CE2186;CE2183;CE2182;C05140	2-Methoxyestradiol-17beta$11beta-Hydroxyandrost-4-ene-3,17-dione; Androst-4-ene-3,17-dione-11beta-ol; 4-Androsten-11beta-ol-3,17-dione$19-Hydroxyandrost-4-ene-3,17-dione; 19-Hydroxyandrostenedione$4-methoxy-17beta-estradiol$2-hydroxy-3-methoxy-17beta-estradiol$2-methoxy-17beta-estradiol$16alpha-Hydroxyandrost-4-ene-3,17-dione; 4-Androsten-16alpha-ol-3,17-dione
E410	row3430	row3430_M+Na[1+]	CE5840;CE5838	$
E411	row2177	row2177_M+H[1+]	C07294	Methylarsonate; Methylarsonic acid
E412	row2944	row2944_M+H[1+]	C00037	Glycine
E413	row1367	row1367_M+Na[1+]	CE5526;CE5527;C14765	$$13-OxoODE; 13-KODE; (9Z,11E)-13-Oxooctadeca-9,11-dienoic acid
E414	row3391	row3391_M+Na[1+]	C02637	3-Dehydroshikimate
E415	row2795;row3637	row2795_M+H[1+];row3637_M+H[1+]	C00407;C00123	L-Isoleucine$L-Leucine
E416	row140;row363	row140_M+Na[1+];row363_M+H[1+]	C03681;C01953;C04042;C05479	5alpha-Pregnane-3,20-dione$Pregnenolone; 5-Pregnen-3beta-ol-20-one; 3beta-Hydroxypregn-5-en-20-one$20alpha-Hydroxy-4-pregnen-3-one; 20alpha-Hydroxypregn-4-en-3-one; 20alpha-Hydroxyprogesterone$5beta-Pregnane-3,20-dione
E417	row880	row880_M+Na[1+]	CE5082	N-acetyl-L-cystathionine
E418	row1081	row1081_M+H[1+]	C14790
E419	row3282	row3282_M+H[1+]	C00246	Butanoic acid; Butanoate; Butyrate; Butyric acid
E420	row1435	row1435_M+H[1+]	C05472	Urocortisol; 5beta-Pregnane-3alpha,11beta,17alpha,21-tetrol-20-one
E421	row1285	row1285_M+H[1+]	C06144	3-Butynoate
E422	row3253	row3253_M+Na[1+]	C00486	Bilirubin
E423	row293;row334	row293_M+Na[1+];row334_M+H[1+]	C03681;C01953;C04042;C05479	5alpha-Pregnane-3,20-dione$Pregnenolone; 5-Pregnen-3beta-ol-20-one; 3beta-Hydroxypregn-5-en-20-one$20alpha-Hydroxy-4-pregnen-3-one; 20alpha-Hydroxypregn-4-en-3-one; 20alpha-Hydroxyprogesterone$5beta-Pregnane-3,20-dione
E424	row455	row455_M+H[1+]	C16595;C16587	4-Hydroxy-5-phenyltetrahydro-1,3-oxazin-2-one$3-Carbamoyl-2-phenylpropionaldehyde
E425	row1756	row1756_M+H[1+]	C00647	Pyridoxamine 5'-phosphate
E426	row145	row145_M+H[1+]	C00847	4-Pyridoxate; 4-Pyridoxic acid
E427	row751	row751_M+H[1+]	CE2934	o-methylhippurate
E428	row1552	row1552_M+H[1+]	C01712;C00712	(9E)-Octadecenoic acid; 9-Octadecenoic acid, (E)-; (E)-Oleic acid; D9-trans-Octadecenoic acid; 9-trans-Octadecenoic acid; trans-D9-Octadecenoic acid; trans-9-Octadecenoic acid; trans-Elaidic acid; trans-Oleic acid; Elaidic acid; Acide elaidique; Elaidinsaure$(9Z)-Octadecenoic acid; (Z)-Octadec-9-enoic acid; Oleate; Oleic acid
E429	row4443	row4443_M+H[1+]	C00328;C05647	L-Kynurenine$Formyl-5-hydroxykynurenamine
E430	row1966	row1966_M+Na[1+]	CE2847	fructoseglycine
E431	row1056	row1056_M+Na[1+]	CE4968;CE4970	isovalerylglycine$2-methylbutyrylglycine
E432	row2720	row2720_M+H[1+]	C01152	N(pi)-Methyl-L-histidine; 1-Methylhistidine; N-pros-Methyl-L-histidine
E433	row4226	row4226_M+H[1+]	C00864	(R)-Pantothenate
E434	row1944;row2198	row1944_M+Na[1+];row2198_M+Na[1+]	C16361;C02076	1,3,7-Trimethyluric acid$sedoheptulose
E435	row2366	row2366_M+H[1+]	C03415	N2-Succinyl-L-ornithine; (2S)-5-Amino-2-(3-carboxypropanoylamino)pentanoic acid
E436	row3913	row3913_M+H[1+]	C03239;C04076;C02946	6-Amino-2-oxohexanoate; 2-Oxo-6-aminocaproate$L-2-Aminoadipate 6-semialdehyde; 2-Aminoadipate 6-semialdehyde$4-Acetamidobutanoate
E437	row4596	row4596_M+Na[1+]	c226crn	cervonyl carnitine
E438	row147	row147_M+H[1+]	ttdcrn	tetradecanoyl carnitine
E439	row1124	row1124_M+H[1+]	C16551	Alcophosphamide
E440	row2415	row2415_M+H[1+]	CE1950	cyanosulfurous acid anion
E441	row142	row142_M+H[1+]	C16633	5-Fluorouridine
E442	row1398	row1398_M+Na[1+]	C00364	dTMP
E443	row4184	row4184_M+H[1+]	C04742;C14770;C14749;C14748;C14769;C14768;CE5016;C14778;C14779;C14771;C04805	(15S)-15-Hydroxy-5,8,11-cis-13-trans-eicosatetraenoate; (15S)-15-Hydroxy-5,8,11-cis-13-trans-icosatetraenoate; (5Z,8Z,11Z,13E)-(15S)-15-Hydroxyicosa-5,8,11,13-tetraenoic acid; 15(S)-HETE$11,12-EET$19(S)-HETE; (19S)-Hydroxyeicosatetraenoic acid; (19S)-Hydroxyicosatetraenoic acid; (19S)-Hydroxy arachidonic acid$20-Hydroxyeicosatetraenoic acid$8,9-EET; (5Z,11Z,14Z)-8,9-Epoxyeicosa-5,11,14-trienoic a…
E444	row1456	row1456_M+H[1+]	C00819;C00064;C05100	D-Glutamine; D-2-Aminoglutaramic acid$L-Glutamine$3-Ureidoisobutyrate
E445	row1635;row2832	row1635_M+H[1+];row2832_M+Na[1+]	C00909	Leukotriene A4
E446	row3377	row3377_M+H[1+]	C00534	Pyridoxamine
E447	row3330	row3330_M+H[1+]	C12205	5-Hydroxyconiferyl alcohol
E448	row4436	row4436_M+H[1+]	C05851
E449	row1557	row1557_M+H[1+]	CE1944	1-pyrroline
E450	row809	row809_M+H[1+]	C00184;C00256;C00186;C01013;C00577	Dihydroxyacetone$D-Lactate$L-Lactate$3-Hydroxypropanoate; 3-Hydroxypropanoic acid; 3-Hydroxypropionate; 3-Hydroxypropionic acid; Hydracrylic acid$D-Glyceraldehyde
E451	row941	row941_M+H[1+]	C00642;C04043;C05852;C13636	4-Hydroxyphenylacetate$3,4-Dihydroxyphenylacetaldehyde; Protocatechuatealdehyde$2-Hydroxyphenylacetate$4-Hydroxyphenyl acetate
E452	row2701	row2701_M+Na[1+]	C00431;C00183;C00719	5-Aminopentanoate; 5-Aminopentanoic acid; 5-Aminovaleric acid$L-Valine$Glycine betaine
E453	row3087	row3087_M+H[1+]	C04722	3alpha,7alpha,12alpha-Trihydroxy-5beta-cholestanoate
E454	row2009;row4509	row2009_M+H[1+];row4509_M+Na[1+]	C00078;C00525	L-Tryptophan$D-Tryptophan
E455	row2824	row2824_M+H[1+]	C00099;C00213;C00133;C00041	beta-Alanine$Sarcosine; N-Methylglycine$D-Alanine$L-Alanine
E456	row607	row607_M+H[1+]	C00534	Pyridoxamine
E457	row3816	row3816_M+Na[1+]	CE1395
E458	row752	row752_M+H[1+]	C04598	Platelet-activating factor
E459	row2933	row2933_M+H[1+]	C16612	Citalopram aldehyde
E460	row4511	row4511_M+Na[1+]	C00249	Hexadecanoate (n-C16:0)
E461	row909	row909_M+H[1+]	CE1347;C02140;C05488;C05477;C05497	19-Hydroxydeoxycorticosterone$Corticosterone; 11beta,21-Dihydroxy-4-pregnene-3,20-dione; Kendall's compound B; Reichstein's substance H$11-Deoxycortisol; Cortodoxone$21-Hydroxy-5beta-pregnane-3,11,20-trione$21-Deoxycortisol; 4-Pregnene-11beta,17alpha-diol-3,20-dione; 11beta,17alpha-Dihydroxyprogesterone
E462	row1100	row1100_M+H[1+]	pcrn	propionyl-carnitine
E463	row125	row125_M+Na[1+]	CE2209	5alpha-androstane-3alpha,17beta-diol
E464	row535	row535_M+Na[1+]	C08261
E465	row374	row374_M+Na[1+]	C00431;C00183;C00719	5-Aminopentanoate; 5-Aminopentanoic acid; 5-Aminovaleric acid$L-Valine$Glycine betaine
E466	row4683	row4683_M+H[1+]	C12455	5-Aminopentanal
E467	row1824	row1824_M+H[1+]	CE5313;CE5312;CE5324;CE5325	6(R)-hydroxy-tetradeca-4E,8Z-dienoate$6(R)-hydroxy-tetradeca-2E,8Z-dienoate$6(S)-hydroxy-tetradeca-2E,8Z-dienoate$6(S)-hydroxy-tetradeca-4E,8Z-dienoate
E468	row3846	row3846_M+Na[1+]	CE5854	gama-CEHC-glucuronide
E469	row2043	row2043_M+H[1+]	C00153	Nicotinamide
E470	row2624	row2624_M+H[1+]	C07644	4-Ketocyclophosphamide
E471	row3739	row3739_M+Na[1+]	C04441	Peptide 2-(3-carboxy-3-aminopropyl)-L-histidine
E472	row1624	row1624_M+H[1+]	C16681;C00376;CE5589;retinal-11-cis;C02110;retinal-cis-9;CE5575	cis-9-retinal$Retinal$13-cis-retinal$cis-11-retinal$11-cis-Retinal; 11-cis-Vitamin A aldehyde; 11-cis-Retinene$cis-9-retinal$9-cis-retinal
E473	row2745;row3470	row2745_M+Na[1+];row3470_M+Na[1+]	dcsptn1crn;clpndcrn	docosa-4,7,10,13,16-pentaenoyl carnitine$clupanodonyl carnitine
E474	row2610	row2610_M+H[1+]	CE5665	leukoaminochrome
E475	row4429	row4429_M+Na[1+]	C05412;C05411;CE5542;C16358;C16353	$$noradrenochrome o-semiquinone$1-Methylxanthine$
E476	row2393	row2393_M+H[1+]	C02714	N-Acetylputrescine
E477	row965	row965_M+H[1+]	C05643;CE2119	6-Hydroxymelatonin$
E478	row2272;row4120	row2272_M+H[1+];row4120_M+H[1+]	C09640;CE4890	(-)-Salsoline$N-methylsalsolinol
E479	row111;row125	row111_M+Na[1+];row125_M+H[1+]	C00410	Progesterone; 4-Pregnene-3,20-dione
E480	row145;row3128	row145_M+Na[1+];row3128_M+H[1+]	C00956	L-2-Aminoadipate; L-alpha-Aminoadipate; L-alpha-Aminoadipic acid; L-2-Aminoadipic acid; L-2-Aminohexanedioate
E481	row1233	row1233_M+H[1+]	C05963
E482	row3250	row3250_M+H[1+]	C02218	2-Aminoacrylate; Dehydroalanine
E483	row1886	row1886_M+H[1+]	CE1347;C02140;C05488;C05477;C05497	19-Hydroxydeoxycorticosterone$Corticosterone; 11beta,21-Dihydroxy-4-pregnene-3,20-dione; Kendall's compound B; Reichstein's substance H$11-Deoxycortisol; Cortodoxone$21-Hydroxy-5beta-pregnane-3,11,20-trione$21-Deoxycortisol; 4-Pregnene-11beta,17alpha-diol-3,20-dione; 11beta,17alpha-Dihydroxyprogesterone
E484	row2042	row2042_M+H[1+]	pcrn	propionyl-carnitine
E485	row1387	row1387_M+H[1+]	C02571	O-Acetylcarnitine
E486	row409	row409_M+H[1+]	C12448;egme	Ecgonine methyl ester; Methyl ecgonine$ecgonine methyl ester
E487	row127	row127_M+H[1+]	chsterols;C01921	cholesterol sulfate$glycocholate
E488	row8	row8_M+H[1+]	C00437	N2-Acetyl-L-ornithine
E489	row2353	row2353_M+H[1+]	C00829	Naphthalene
E490	row2928;row343	row2928_M+Na[1+];row343_M+H[1+]	C05660	5-Methoxyindoleacetate
E491	row502	row502_M+H[1+]	C00207;C00479	Acetone; Dimethyl ketone; 2-Propanone$
E492	row2079;row557	row2079_M+Na[1+];row557_M+H[1+]	CE2576
E493	row2766	row2766_M+Na[1+]	C00390	Ubiquinol
E494	row2866	row2866_M+H[1+]	C05589;C00788	L-Normetanephrine$L-Adrenaline; (R)-(-)-Adrenaline; (R)-(-)-Epinephrine; (R)-(-)-Epirenamine; (R)-(-)-Adnephrine; 4-[(1R)-1-Hydroxy-2-(methylamino)ethyl]-1,2-benzenediol
E495	row2759	row2759_M+H[1+]	C16595;C16587	4-Hydroxy-5-phenyltetrahydro-1,3-oxazin-2-one$3-Carbamoyl-2-phenylpropionaldehyde
E496	row2021	row2021_M+H[1+]	C03232	3-Phosphohydroxypyruvate
E497	row290;row629	row290_M+H[1+];row629_M+Na[1+]	C04230	Lysophosphatidylcholine
E498	row1209;row2031	row1209_M+H[1+];row2031_M+H[1+]	CE5707	11-hydroxyeicosatetraenoate glyceryl ester
E499	row2239	row2239_M+Na[1+]	C02576	Perillyl aldehyde; Perillaldehyde
E500	row4164	row4164_M+H[1+]	C02528;C04483;C15517	Chenodeoxycholate; Chenodeoxycholic acid; 3alpha,7alpha-Dihydroxy-5beta-cholanic acid; Chenodiol$3alpha,12alpha-Dihydroxy-5beta-cholanate; Deoxycholic acid; Deoxycholate; 3alpha,12alpha-Dihydroxy-5beta-cholanic acid$Hyodeoxycholate; 6alpha-Hydroxylithocholate; 3alpha,6alpha-Dihydroxy-5beta-cholanic acid
E501	row1480	row1480_M+H[1+]	C06429	(4Z,7Z,10Z,13Z,16Z,19Z)-Docosahexaenoic acid; 4,7,10,13,16,19-Docosahexaenoic acid; Docosahexaenoic acid
E502	row3440;row4329	row3440_M+H[1+];row4329_M+Na[1+]	C00047	L-Lysine
E503	row1950	row1950_M+H[1+]	CE1349;C05490	19-oxo-deoxycorticosterone$11-Dehydrocorticosterone
E504	row73	row73_M+H[1+]	C02325	Sinapyl alcohol; Sinapoyl alcohol
E505	row3123	row3123_M+H[1+]	C02505;C02558	2-Phenylacetamide$N-Acetylarylamine
E506	row730	row730_M+H[1+]	CE5014	anhydroretinol
E507	row2545	row2545_M+Na[1+]	C06526	Quinine
E508	row1244	row1244_M+H[1+]	stcrn	stearoylcarnitine
E509	row588	row588_M+Na[1+]	C05356;C14813;C14781;C00959;C04685;C04686;C05966;C02165;C05965;C04849	5-Hydroperoxy-6-trans-8,11,14-cis-eicosatetraenoate$11H-14,15-EETA; 11-Hydroxy-14,15-EETA; 11-Hydroxy-14,15-epoxyeicosatrienoic acid; (5Z,8Z,12E)-14,15-Epoxy-11-hydroxyeicosa-5,8,12-trienoic acid; (5Z,8Z,12E)-14,15-Epoxy-11-hydroxyicosa-5,8,12-trienoic acid$15H-11,12-EETA; 15-Hydroxy-11,12-epoxyeicosatrienoic acid; (5Z,8Z,13E)-(15S)-11,12-Epoxy-15-hydroxyeicosa-5,8,13-trienoic acid; (5Z,8Z,13E)-(…
E510	row4113	row4113_M+Na[1+]	CE2510
E511	row2085	row2085_M+H[1+]	CE2061
E512	row1048	row1048_M+H[1+]	CE5586;C00315	dehydrospermidine$Spermidine
E513	row2369;row3010	row2369_M+Na[1+];row3010_M+Na[1+]	tetpent3crn;tetpent6crn	tetracosapentaenoyl carnitine$tetracosapentaenoyl carnitine
E514	row4193	row4193_M+H[1+]	C01620;C00262	$Hypoxanthine
E515	row771	row771_M+H[1+]	C01183;C02735;C00483	N,N-Dimethylaniline N-oxide$Phenylethanolamine; 2-Amino-1-phenylethanol$Tyramine
E516	row3309	row3309_M+Na[1+]	C00047	L-Lysine
E517	row3307	row3307_M+Na[1+]	C01211	Procollagen 5-hydroxy-L-lysine
E518	row603	row603_M+Na[1+]	C01712;C00712	(9E)-Octadecenoic acid; 9-Octadecenoic acid, (E)-; (E)-Oleic acid; D9-trans-Octadecenoic acid; 9-trans-Octadecenoic acid; trans-D9-Octadecenoic acid; trans-9-Octadecenoic acid; trans-Elaidic acid; trans-Oleic acid; Elaidic acid; Acide elaidique; Elaidinsaure$(9Z)-Octadecenoic acid; (Z)-Octadec-9-enoic acid; Oleate; Oleic acid
E519	row3772	row3772_M+H[1+]	elaidcrn;vacccrn;odecrn	Elaidic carnitine$Vaccenyl carnitine$octadecenoyl carnitine
E520	row1571;row2861	row1571_M+H[1+];row2861_M+Na[1+]	C05581	3-Methoxy-4-hydroxyphenylacetaldehyde
E521	row3038	row3038_M+H[1+]	C01449	Queuine; Base Q
E522	row423	row423_M+H[1+]	C00899;retinol-cis-13;retinol-cis-11;CE5590;C00473;CE1754	cis-11-retinol$cis-13-retinol$cis-11-retinol$13-cis-retinol$Retinol$9-cis-retinol
E523	row1131	row1131_M+H[1+]	C05412;C05411;CE5542;C16358;C16353	$$noradrenochrome o-semiquinone$1-Methylxanthine$
E524	row4686	row4686_M+Na[1+]	C00108	Anthranilate
E525	row4190	row4190_M+H[1+]	C02505;C02558	2-Phenylacetamide$N-Acetylarylamine
E526	row1162	row1162_M+H[1+]	CE1918;CE5629	5-hydroxytryptophol$1,2-dehydrosalsolinol
E527	row1011;row1202;row3818	row1011_M+H[1+];row1202_M+Na[1+];row3818_M+H[1+]	C04518;C18038;C05485;C05138	17alpha,20alpha-Dihydroxypregn-4-en-3-one$$21-Hydroxypregnenolone$17alpha-Hydroxypregnenolone
E528	row4125	row4125_M+Na[1+]	C11924	Perillic acid
E529	row1283	row1283_M+Na[1+]	hpdcacrn	heptadecanoyl carnitine
E530	row2773	row2773_M+H[1+]	C05350;C01179;C01197	2-Hydroxy-3-(4-hydroxyphenyl)propenoate; 4-Hydroxy-enol-phenylpyruvate$3-(4-Hydroxyphenyl)pyruvate$Caffeate; Caffeic acid; 3,4-Dihydroxy-trans-cinnamate; trans-Caffeate
E531	row4134	row4134_M+H[1+]	C06099;C06306;C06078;C00521	(+)-Limonene; (+)-(R)-Limonene; (+)-(4R)-Limonene$$$(-)-Limonene; (-)-(S)-Limonene; (-)-(4S)-Limonene
E532	row3224	row3224_M+Na[1+]	CE5820	histidyl-prolinamide
E533	row2544	row2544_M+H[1+]	C16681;C00376;CE5589;retinal-11-cis;C02110;retinal-cis-9;CE5575	cis-9-retinal$Retinal$13-cis-retinal$cis-11-retinal$11-cis-Retinal; 11-cis-Vitamin A aldehyde; 11-cis-Retinene$cis-9-retinal$9-cis-retinal
E534	row2815	row2815_M+Na[1+]	C16300	Stearidonic acid; 6,9,12,15-Octadecatetraenoic acid; (6Z,9Z,12Z,15Z)-Octadecatetraenoic acid
E535	row2002	row2002_M+H[1+]	C00906	5,6-Dihydrothymine
E536	row596	row596_M+H[1+]	CE2577
E537	row1506	row1506_M+H[1+]	C04518;C18038;C05485;C05138	17alpha,20alpha-Dihydroxypregn-4-en-3-one$$21-Hydroxypregnenolone$17alpha-Hydroxypregnenolone
E538	row1885;row3418	row1885_M+Na[1+];row3418_M+Na[1+]	tmndnccrn	Timnodonyl carnitine
E539	row96	row96_M+H[1+]	C00280;andrstndn	Androst-4-ene-3,17-dione; Androstenedione; 4-Androstene-3,17-dione$Androstenedione
E540	row1524	row1524_M+H[1+]	C00153	Nicotinamide
E541	row1608;row516	row1608_M+H[1+];row516_M+Na[1+]	CE6316	N,N-dimethyldopaminequinone
E542	row2789;row3992	row2789_M+H[1+];row3992_M+H[1+]	C00086	Urea
E543	row4318	row4318_M+Na[1+]	C06178	1-Methylpyrrolinium
E544	row1853	row1853_M+H[1+]	C11924	Perillic acid
E545	row3537	row3537_M+H[1+]	C00135	L-Histidine
E546	row1612	row1612_M+H[1+]	C06205	1,2-Dihydronaphthalene-1,2-diol
E547	row2816	row2816_M+H[1+]	C06459	N-Trimethyl-2-aminoethylphosphonate; 2-Trimethylaminoethylphosphonate
E548	row126;row80	row126_M+H[1+];row80_M+Na[1+]	CE5536;C01586	adrenochrome$Hippurate; Hippuric acid; N-Benzoylglycine; Benzoylaminoacetic acid
E549	row1568;row3325;row4189	row1568_M+H[1+];row3325_M+Na[1+];row4189_M+Na[1+]	C02045;CE5985	$
E550	row2344;row3745	row2344_M+H[1+];row3745_M+Na[1+]	C00795;C13747;C00221;C00095;CE5541;C00267;C07480;C00031;C00137;C00738;C00962;C00247;C00984;C00159;C00936;C01582;C02336;C00293;C00124	D-Tagatose; lyxo-Hexulose$1,7-Dimethylxanthine; Paraxanthine$beta-D-Glucose$D-Fructose$adrenochrome o-semiquinone$alpha-D-Glucose$$D-Glucose$myo-Inositol$D-Hexose$beta-D-Galactose$L-Sorbose; L-xylo-Hexulose$alpha-D-Galactose$D-Mannose$$Galactose$beta-D-Fructose; beta-Fruit sugar; beta-D-arabino-Hexulose; beta-Levulose; Fructose$Glucose$D-Galactose
E551	row251	row251_M+H[1+]	CE6467;CE6464;CE6465;CE6462;CE6463;CE6460;CE6461;CE6466;CE6459;CE6458;CE6457;CE6456;CE6455;CE6454;CE6453;CE6452	$$$$$$$$$$$$$$$
E552	row3142	row3142_M+H[1+]	C00292	Aniline; Phenylamine; Benzenamine; Arylamine
E553	row4422	row4422_M+H[1+]	C00399	Ubiquinone
E554	row1899	row1899_M+Na[1+]	C03684;C00835;CE2847	6-Pyruvoyl-5,6,7,8-tetrahydropterin$Sepiapterin$fructoseglycine
E555	row1702	row1702_M+Na[1+]	CE2152
E556	row1604	row1604_M+Na[1+]	C00116	Glycerol
E557	row519	row519_M+Na[1+]	C06103	6-Hydroxyhexanoic acid; 6-Hydroxyhexanoate
E558	row1056	row1056_M+H[1+]	C13747;CE5541;C07480	1,7-Dimethylxanthine; Paraxanthine$adrenochrome o-semiquinone$
E559	row2941;row4520	row2941_M+Na[1+];row4520_M+Na[1+]	ptdcacrn	pendtadenoyl carnitine
E560	row48	row48_M+Na[1+]	CE2054;CE5976	20-carboxy-leukotriene-B4$12-oxo-10,11-dihydro-20-COOH-LTB4
E561	row4132	row4132_M+Na[1+]	C16300	Stearidonic acid; 6,9,12,15-Octadecatetraenoic acid; (6Z,9Z,12Z,15Z)-Octadecatetraenoic acid
E562	row324	row324_M+Na[1+]	CE1925	3'-carboxy-alpha-chromanol
E563	row4347;row4363	row4347_M+H[1+];row4363_M+Na[1+]	C00791
E564	row2058	row2058_M+H[1+]	C12448;egme	Ecgonine methyl ester; Methyl ecgonine$ecgonine methyl ester
E565	row2876;row3133	row2876_M+Na[1+];row3133_M+H[1+]	C00431;C00183;C00719	5-Aminopentanoate; 5-Aminopentanoic acid; 5-Aminovaleric acid$L-Valine$Glycine betaine
E566	row3158	row3158_M+Na[1+]	C05645	4-(2-Amino-3-hydroxyphenyl)-2,4-dioxobutanoate
E567	row489	row489_M+H[1+]	alpam	S-aminomethyldihydrolipoamide
E568	row4191	row4191_M+H[1+]	C12214;C00352;C06377	Aminofructose 6-phosphate; Amino-D-fructose 6-phosphate$D-Glucosamine 6-phosphate$D-Galactosamine 6-phosphate
E569	row3220	row3220_M+H[1+]	C05543	3-Dehydroxycarnitine
E570	row3642;row4285	row3642_M+Na[1+];row4285_M+H[1+]	C03748;CE1353;C01176;CE5888;17ahprgstrn;C05498;C03205	16alpha-Hydroxyprogesterone; 16-alpha-Hydroxyprogesterone$6beta-hydroxyprogesterone$17alpha-Hydroxyprogesterone; 17alpha-Hydroxy-4-pregnene-3,20-dione; Pregn-4-ene-3,20-dione-17-ol; 17alpha-Hydroxy-progesterone$2beta-hydroxyprogesterone$17alpha-Hydroxyprogesterone$11beta-Hydroxyprogesterone$11-Deoxycorticosterone; Deoxycorticosterone; Cortexone; 21-Hydroxy-4-pregnene-3,20-dione; Desoxycortone; DOC
E571	row4162	row4162_M+Na[1+]	CE2615	2-hydroxyamino-3,8-dimethylimidazo[4,5-f]quinoxaline
E572	row2477;row3566	row2477_M+Na[1+];row3566_M+H[1+]	C00794;C01697;C01507	D-Sorbitol$Galactitol$L-Iditol
E573	row1396	row1396_M+Na[1+]	C04654;C06314;C00696;C00427;C02198;C06315;C04853;C04671;C01312;C00584	(13E)-11alpha-Hydroxy-9,15-dioxoprost-13-enoate$Lipoxin A4; LXA4; 5S,6R,15S-Trihydroxy-7E,9E,11Z,13E-eicosatetraenoic acid; (7E,9E,11Z,13E)-(5S,6R,15S)-5,6,15-Trihydroxyicosa-7,9,11,13-tetraenoic acid$Prostaglandin D2$Prostaglandin H2$Thromboxane A2; (5Z,13E)-(15S)-9alpha,11alpha-Epoxy-15-hydroxythromboxa-5,13-dienoate; (5Z,9alpha,11alpha,13E,15S)-9,11-Epoxy-15-hydroxythromboxa-5,13-dien-1-oic ac…
E574	row2972	row2972_M+Na[1+]	C00385	Xanthine
E575	row1973	row1973_M+H[1+]	C00429;C02512	5,6-dihydrouracil$Beta cyanoalanine
E576	row1723	row1723_M+H[1+]	C02999	N-Acetylmuramoyl-Ala; N-Acetyl-D-muramoyl-L-alanine
E577	row3603	row3603_M+Na[1+]	C16550	Dechloroethylcyclophosphamide; 3-Dechloroethylifosfamide
E578	row2602	row2602_M+H[1+]	C05489;C05471;C05470;C05474	11beta,17alpha,21-Trihydroxypregnenolone$11beta,17alpha,21-Trihydroxy-5beta-pregnane-3,20-dione; 5beta-Pregnane-11beta,17alpha,21-triol-3,20-dione$Urocortisone$3alpha,11beta,21-Trihydroxy-20-oxo-5beta-pregnan-18-al
E579	row2971;row3749	row2971_M+Na[1+];row3749_M+H[1+]	C03748;CE1353;C01176;CE5888;17ahprgstrn;C05498;C03205	16alpha-Hydroxyprogesterone; 16-alpha-Hydroxyprogesterone$6beta-hydroxyprogesterone$17alpha-Hydroxyprogesterone; 17alpha-Hydroxy-4-pregnene-3,20-dione; Pregn-4-ene-3,20-dione-17-ol; 17alpha-Hydroxy-progesterone$2beta-hydroxyprogesterone$17alpha-Hydroxyprogesterone$11beta-Hydroxyprogesterone$11-Deoxycorticosterone; Deoxycorticosterone; Cortexone; 21-Hydroxy-4-pregnene-3,20-dione; Desoxycortone; DOC
E580	row2503	row2503_M+Na[1+]	C03413	N1,N12-Diacetylspermine
E581	row2072	row2072_M+H[1+]	C00319;C02934	Sphingosine$3-Dehydrosphinganine
E582	row1527;row2399	row1527_M+H[1+];row2399_M+Na[1+]	CE5526;CE5527;C14765	$$13-OxoODE; 13-KODE; (9Z,11E)-13-Oxooctadeca-9,11-dienoic acid
E583	row1368;row322	row1368_M+Na[1+];row322_M+Na[1+]	CE5928;CE5925;CE5535;CE5537;C05953;C05957;C05954;C05955	$$$$Prostaglandin A2; PGA2; Medullin$Prostaglandin J2; PGJ2$Prostaglandin B2; PGB2$Prostaglandin C2; PGC2
E584	row651	row651_M+Na[1+]	stcrn	stearoylcarnitine
E585	row3821;row4082	row3821_M+H[1+];row4082_M+Na[1+]	C00082;CE2174	L-Tyrosine$
E586	row607	row607_M+Na[1+]	C00047	L-Lysine
E587	row3646	row3646_M+H[1+]	C02505;C02558	2-Phenylacetamide$N-Acetylarylamine
E588	row4160	row4160_M+H[1+]	C00086	Urea
E589	row2181	row2181_M+H[1+]	pcrn	propionyl-carnitine
E590	row3611	row3611_M+Na[1+]	C14789;C00637	$Indole-3-acetaldehyde
E591	row3410	row3410_M+H[1+]	CE5526;CE5527;C14765	$$13-OxoODE; 13-KODE; (9Z,11E)-13-Oxooctadeca-9,11-dienoic acid
E592	row471	row471_M+H[1+]	CE4968;CE4970	isovalerylglycine$2-methylbutyrylglycine
E593	row3042	row3042_M+H[1+]	C00246	Butanoic acid; Butanoate; Butyrate; Butyric acid
E594	row4085;row4216	row4085_M+H[1+];row4216_M+Na[1+]	C16576;C01516	Norcodeine; N-Desmethylcodeine$Morphine
E595	row1972	row1972_M+H[1+]	C11134;tststeroneglc	Testosterone glucuronide; Testosterone 17beta-(beta-D-glucuronide)$testosterone glucuronide
E596	row3356	row3356_M+Na[1+]	C03242	(8Z,11Z,14Z)-Icosatrienoic acid; Dihomo-gamma-linolenic acid; (Z,Z,Z)-8,11,14-Eicosatrienoic acid; (Z,Z,Z)-8,11,14-Icosatrienoic acid; (Z,Z,Z)-8,11,14-Eicosatrienoate; (Z,Z,Z)-8,11,14-Icosatrienoate; 8,11,14-Eicosatrienoate; 8,11,14-Icosatrienoate
E597	row1263	row1263_M+Na[1+]	C14153	alpha-Tocotrienol
E598	row3796	row3796_M+Na[1+]	C04742;C14770;C14749;C14748;C14769;C14768;CE5016;C14778;C14779;C14771;C04805	(15S)-15-Hydroxy-5,8,11-cis-13-trans-eicosatetraenoate; (15S)-15-Hydroxy-5,8,11-cis-13-trans-icosatetraenoate; (5Z,8Z,11Z,13E)-(15S)-15-Hydroxyicosa-5,8,11,13-tetraenoic acid; 15(S)-HETE$11,12-EET$19(S)-HETE; (19S)-Hydroxyeicosatetraenoic acid; (19S)-Hydroxyicosatetraenoic acid; (19S)-Hydroxy arachidonic acid$20-Hydroxyeicosatetraenoic acid$8,9-EET; (5Z,11Z,14Z)-8,9-Epoxyeicosa-5,11,14-trienoic a…
E599	row4031	row4031_M+H[1+]	C00365	dUMP
E600	row4038	row4038_M+H[1+]	C00207;C00479	Acetone; Dimethyl ketone; 2-Propanone$
E601	row1949	row1949_M+Na[1+]	C00897;C00252;C01083;C00089;C00243;C00185;C05400;C05402;C01235;C06373;C00208	alpha-Maltose; alpha-Malt sugar$Isomaltose; Brachiose$Trehalose$Sucrose$Lactose$Cellobiose$Epimelibiose$Melibiose$1-alpha-D-Galactosyl-myo-inositol; 1-O-alpha-D-Galactosyl-D-myo-inositol; Galactinol$beta-D-Gal-(1->4)-D-Glc$Maltose
E602	row1666;row1743	row1666_M+Na[1+];row1743_M+H[1+]	C05642;C04148	Formyl-N-acetyl-5-methoxykynurenamine$alpha-N-Phenylacetyl-L-glutamine
E603	row3162;row4272	row3162_M+Na[1+];row4272_M+H[1+]	C00245	Taurine
E604	row1001	row1001_M+H[1+]	C00777;C15493	Retinoate$9-cis-Retinoic acid
E605	row4012	row4012_M+Na[1+]	CE5843	13'-carboxy-alpha-tocopherol
E606	row3249	row3249_M+H[1+]	C05635;C16596	5-Hydroxyindoleacetate$5-Phenyl-1,3-oxazinane-2,4-dione
E607	row4037	row4037_M+H[1+]	C00500	Biliverdin; Biliverdin IXalpha
E608	row1801;row2217	row1801_M+H[1+];row2217_M+H[1+]	C00534	Pyridoxamine
E609	row2988	row2988_M+Na[1+]	C04598	Platelet-activating factor
E610	row4277	row4277_M+H[1+]	C05931	N-Succinyl-L-glutamate; (2S)-2-(3-Carboxypropanoylamino)pentanedioic acid
E611	row364;row4644	row364_M+H[1+];row4644_M+Na[1+]	C00329	D-Glucosamine
E612	row2348	row2348_M+Na[1+]	C02617;C14783	$
E613	row825	row825_M+H[1+]	C17337;CE2206;CE2203	7alpha-Hydroxy-3-oxo-4-cholestenoate$24-oxo-1alpha,25-dihydroxyvitamin D3$25-hydroxyvitamin D3-26,23-lactol
E614	row631	row631_M+H[1+]	C00795;C13747;C00221;C00095;CE5541;C00267;C07480;C00031;C00137;C00738;C00962;C00247;C00984;C00159;C00936;C01582;C02336;C00293;C00124	D-Tagatose; lyxo-Hexulose$1,7-Dimethylxanthine; Paraxanthine$beta-D-Glucose$D-Fructose$adrenochrome o-semiquinone$alpha-D-Glucose$$D-Glucose$myo-Inositol$D-Hexose$beta-D-Galactose$L-Sorbose; L-xylo-Hexulose$alpha-D-Galactose$D-Mannose$$Galactose$beta-D-Fructose; beta-Fruit sugar; beta-D-arabino-Hexulose; beta-Levulose; Fructose$Glucose$D-Galactose
E615	row2277	row2277_M+H[1+]	C14789;C00637	$Indole-3-acetaldehyde
E616	row2856	row2856_M+H[1+]	C14040	1-Nitronaphthalene
E617	row1770;row740	row1770_M+Na[1+];row740_M+H[1+]	C00299	Uridine
E618	row2733	row2733_M+Na[1+]	C13856	2-Arachidonoylglycerol; 2-Arachidonoyl-sn-glycerol
E619	row1924	row1924_M+Na[1+]	CE4888;C05578	dopaminochrome$5,6-Dihydroxyindole; DHI
E620	row3403	row3403_M+Na[1+]	C01962	Thiocysteine
E621	row2395	row2395_M+Na[1+]	C06199	Hordenine; 4-[2-(Dimethylamino)ethyl]phenol
E622	row1037	row1037_M+Na[1+]	C00534	Pyridoxamine
E623	row932	row932_M+H[1+]	C05587;C07453	3-Methoxytyramine$Epinine; Deoxyepinephrine
E624	row3607	row3607_M+H[1+]	C00366	Urate
E625	row1266	row1266_M+H[1+]	CE5947	20-COOH-10,11-dihydro-LTB4
E626	row2130;row3445	row2130_M+H[1+];row3445_M+H[1+]	C06205	1,2-Dihydronaphthalene-1,2-diol
E627	row1853	row1853_M+Na[1+]	C06423	Octanoic acid; Caprylic acid; Octylic acid
