# Supplementary material for: Cord blood metabolic signatures predictive of childhood overweight and rapid growth
Source: Int J Obes (Lond). 2021 Jul 12;45(10):2252–60. doi: 10.1038/s41366-021-00888-1 (PMC8455328; doi:10.1038/s41366-021-00888-1)
Supplement: Supplementary file 2 — Supporting information 2 [file 41366_2021_888_MOESM2_ESM.zip › tables/mcg_pathwayanalysis_rg.tsv]

pathway	overlap_size	pathway_size	p-value	overlap_EmpiricalCompounds (id)	overlap_features (id)	overlap_features (name)
C21-steroid hormone biosynthesis and metabolism	15	58	8.40265523906e-05	E285,E479,E151,E423,E487,E124,E181,E309,E386,E539,E219,E382,E379,E416,E36	CE1356/CE1358/C05294/C18075/C18045/C14497/C05139,C00410,C00410,C03681/C01953/C04042/C05479,chsterols/C01921,C00280/andrstndn,C00735/C05469/C05473/C01124,estroneglc/C11133,C04373/C03917/C00523/C04295/C05293,C00280/andrstndn,C00535/C03772/C00674/dhea/C01227,C05301/CE2179/hestratriol/C05141,CE1347/C02140/C05488/C05477/C05497,C03681/C01953/C04042/C05479,C05504	2beta-hydroxytestosterone/11beta-hydroxytestosterone/19-Hydroxytestosterone; 17beta,19-Dihydroxyandrost-4-en-3-one///6beta-Hydroxytestosterone; 6beta,17beta-Dihydroxyandrost-4-en-3-one/16alpha-Hydroxydehydroepiandrosterone; 5-Androstene-3beta,16alpha-diol-17-one$Progesterone; 4-Pregnene-3,20-dione$Progesterone; 4-Pregnene-3,20-dione$5alpha-Pregnane-3,20-dione/Pregnenolone; 5-Pregnen-3beta-ol-20-o…
Androgen and estrogen biosynthesis and metabolism	12	30	8.40265523906e-05	E285,E386,E36,E423,E124,E416,E309,E219,E539,E463,E209,E382	CE1356/CE1358/C05294/C18075/C18045/C14497/C05139,C04373/C03917/C00523/C04295/C05293,C05504,C03681/C01953/C04042/C05479,C00280/andrstndn,C03681/C01953/C04042/C05479,estroneglc/C11133,C00535/C03772/C00674/dhea/C01227,C00280/andrstndn,CE2209,CE2209,C05301/CE2179/hestratriol/C05141	2beta-hydroxytestosterone/11beta-hydroxytestosterone/19-Hydroxytestosterone; 17beta,19-Dihydroxyandrost-4-en-3-one///6beta-Hydroxytestosterone; 6beta,17beta-Dihydroxyandrost-4-en-3-one/16alpha-Hydroxydehydroepiandrosterone; 5-Androstene-3beta,16alpha-diol-17-one$3alpha-Hydroxy-5beta-androstan-17-one; Etiocholan-3alpha-ol-17-one; 3alpha-Hydroxyetiocholan-17-one/5alpha-Dihydrotestosterone/Androster…
Urea cycle/amino group metabolism	8	34	0.00680615074363	E288,E387,E94,E57,E488,E98,E548,E37	C00101,C05936/C00408,C01026/C01205/C02356/C00334/C03284/C05145,C01250,C00437,C00430/C03440/C01165/C03341/C01157/C01110,CE5536/C01586,C00430/C03440/C01165/C03341/C01157/C01110	5,6,7,8-Tetrahydrofolate$N4-Acetylaminobutanal/L-Pipecolate; Pipecolinic acid; Pipecolic acid; 2-Piperidinecarboxylic acid$N,N-Dimethylglycine; Dimethylglycine/D-3-Amino-isobutanoate/(S)-2-Aminobutanoate; (S)-2-Aminobutanoic acid; (S)-2-Aminobutyric acid/4-Aminobutanoate/L-3-Amino-isobutanoate/3-Aminoisobutyric acid; 3-Aminoisobutanoate; 3-Amino-2-methylpropanoate$N-Acetyl-L-glutamate 5-semialdeh…
Vitamin D3 (cholecalciferol) metabolism	3	7	0.00941097386774	E47,E196,E253	C17335/CE2205/CE2202,CE2204,C01802/C00599/C01164/C05439/C05437/C05443	/1alpha,24R,25-trihydroxyvitamin D3/23S,25,26-trihydroxyvitamin D3$25-hydroxyvitamin D3-26,23-lactone$Desmosterol; 24-Dehydrocholesterol; Cholesta-5,24-dien-3beta-ol/Cholest-4-en-3-one; Cholestenone; 4-Cholesten-3-one/Cholesta-5,7-dien-3beta-ol; 7-Dehydrocholesterol; Provitamin D3/5alpha-Cholesta-7,24-dien-3beta-ol/Zymosterol; delta8,24-Cholestadien-3beta-ol; 5alpha-Cholesta-8,24-dien-3beta-ol/Vi…
Drug metabolism - other enzymes	1	1	0.04604655071	E441	C16633	5-Fluorouridine
Prostaglandin formation from dihomo gama-linoleic acid	1	1	0.04604655071	E52	CE6234/CE5924/CE5929/CE4989/CE5931/CE7093/CE5663/C08012/CE5828	prostaglandin H1///20-OH-10,11-dihydro-leukotriene B4//13,14-dihydro-15-oxo-PGE1/13,14-dihydro- lipoxin A4/Levomethadyl acetate; LAAM/
Vitamin D	1	1	0.04604655071	E253	C01802/C00599/C01164/C05439/C05437/C05443	Desmosterol; 24-Dehydrocholesterol; Cholesta-5,24-dien-3beta-ol/Cholest-4-en-3-one; Cholestenone; 4-Cholesten-3-one/Cholesta-5,7-dien-3beta-ol; 7-Dehydrocholesterol; Provitamin D3/5alpha-Cholesta-7,24-dien-3beta-ol/Zymosterol; delta8,24-Cholestadien-3beta-ol; 5alpha-Cholesta-8,24-dien-3beta-ol/Vitamin D3; Cholecalciferol
Leukotriene metabolism	3	14	0.0860431896479	E52,E560,E64	CE6234/CE5924/CE5929/CE4989/CE5931/CE7093/CE5663/C08012/CE5828,,	prostaglandin H1///20-OH-10,11-dihydro-leukotriene B4//13,14-dihydro-15-oxo-PGE1/13,14-dihydro- lipoxin A4/Levomethadyl acetate; LAAM/$$
Squalene and cholesterol biosynthesis	1	2	0.096378455592	E253	C01802/C00599/C01164/C05439/C05437/C05443	Desmosterol; 24-Dehydrocholesterol; Cholesta-5,24-dien-3beta-ol/Cholest-4-en-3-one; Cholestenone; 4-Cholesten-3-one/Cholesta-5,7-dien-3beta-ol; 7-Dehydrocholesterol; Provitamin D3/5alpha-Cholesta-7,24-dien-3beta-ol/Zymosterol; delta8,24-Cholestadien-3beta-ol; 5alpha-Cholesta-8,24-dien-3beta-ol/Vitamin D3; Cholecalciferol
D4&E4-neuroprostanes formation	1	2	0.096378455592	E551
Histidine metabolism	2	9	0.118897571633	E288,E7	C00101,	5,6,7,8-Tetrahydrofolate$
Omega-3 fatty acid metabolism	2	9	0.118897571633	E75,E392	,	$
De novo fatty acid biosynthesis	4	24	0.122846819595	E79,E255,E392,E21	,,,	$$$
Vitamin B6 (pyridoxine) metabolism	2	10	0.140156289387	E277,E426	,	$
Aspartate and asparagine metabolism	7	50	0.141584740778	E387,E298,E488,E94,E98,E37,E245	C05936/C00408,,C00437,C01026/C01205/C02356/C00334/C03284/C05145,C00430/C03440/C01165/C03341/C01157/C01110,C00430/C03440/C01165/C03341/C01157/C01110,	N4-Acetylaminobutanal/L-Pipecolate; Pipecolinic acid; Pipecolic acid; 2-Piperidinecarboxylic acid$$N2-Acetyl-L-ornithine$N,N-Dimethylglycine; Dimethylglycine/D-3-Amino-isobutanoate/(S)-2-Aminobutanoate; (S)-2-Aminobutanoic acid; (S)-2-Aminobutyric acid/4-Aminobutanoate/L-3-Amino-isobutanoate/3-Aminoisobutyric acid; 3-Aminoisobutanoate; 3-Amino-2-methylpropanoate$5-Aminolevulinate; 5-Amino-4-oxope…
Porphyrin metabolism	2	11	0.154440803294	E98,E37	C00430/C03440/C01165/C03341/C01157/C01110,C00430/C03440/C01165/C03341/C01157/C01110	5-Aminolevulinate; 5-Amino-4-oxopentanoate; 5-Amino-4-oxovaleric acid/cis-4-Hydroxy-D-proline/L-Glutamate 5-semialdehyde; L-Glutamate gamma-semialdehyde/2-Amino-4-oxopentanoic acid; 2-Amino-4-oxopentanoate/trans-4-Hydroxy-L-proline/5-Amino-2-oxopentanoic acid; 5-Amino-2-oxopentanoate; 2-Oxo-5-amino-pentanoate; 2-Oxo-5-aminopentanoate; alpha-Keto-delta-aminopentanoate; 2-Oxo-5-aminovalerate$5-Amin…
Linoleate metabolism	5	37	0.169145449962	E185,E497,E346,E392,E13	,,,,	$$$$
Valine, leucine and isoleucine degradation	2	13	0.18805142425	E465,E94	,C01026/C01205/C02356/C00334/C03284/C05145	$N,N-Dimethylglycine; Dimethylglycine/D-3-Amino-isobutanoate/(S)-2-Aminobutanoate; (S)-2-Aminobutanoic acid; (S)-2-Aminobutyric acid/4-Aminobutanoate/L-3-Amino-isobutanoate/3-Aminoisobutyric acid; 3-Aminoisobutanoate; 3-Amino-2-methylpropanoate
Fatty acid activation	3	23	0.208385849929	E21,E255,E392	,,	$$
Arginine and Proline Metabolism	3	23	0.208385849929	E98,E37,E387	C00430/C03440/C01165/C03341/C01157/C01110,C00430/C03440/C01165/C03341/C01157/C01110,C05936/C00408	5-Aminolevulinate; 5-Amino-4-oxopentanoate; 5-Amino-4-oxovaleric acid/cis-4-Hydroxy-D-proline/L-Glutamate 5-semialdehyde; L-Glutamate gamma-semialdehyde/2-Amino-4-oxopentanoic acid; 2-Amino-4-oxopentanoate/trans-4-Hydroxy-L-proline/5-Amino-2-oxopentanoic acid; 5-Amino-2-oxopentanoate; 2-Oxo-5-amino-pentanoate; 2-Oxo-5-aminopentanoate; alpha-Keto-delta-aminopentanoate; 2-Oxo-5-aminovalerate$5-Amin…
Glycine, serine, alanine and threonine metabolism	5	42	0.225779346273	E288,E98,E37,E465,E94	C00101,C00430/C03440/C01165/C03341/C01157/C01110,C00430/C03440/C01165/C03341/C01157/C01110,,C01026/C01205/C02356/C00334/C03284/C05145	5,6,7,8-Tetrahydrofolate$5-Aminolevulinate; 5-Amino-4-oxopentanoate; 5-Amino-4-oxovaleric acid/cis-4-Hydroxy-D-proline/L-Glutamate 5-semialdehyde; L-Glutamate gamma-semialdehyde/2-Amino-4-oxopentanoic acid; 2-Amino-4-oxopentanoate/trans-4-Hydroxy-L-proline/5-Amino-2-oxopentanoic acid; 5-Amino-2-oxopentanoate; 2-Oxo-5-amino-pentanoate; 2-Oxo-5-aminopentanoate; alpha-Keto-delta-aminopentanoate; 2-O…
Prostaglandin formation from arachidonate	2	15	0.227207797664	E583,E52	,CE6234/CE5924/CE5929/CE4989/CE5931/CE7093/CE5663/C08012/CE5828	$prostaglandin H1///20-OH-10,11-dihydro-leukotriene B4//13,14-dihydro-15-oxo-PGE1/13,14-dihydro- lipoxin A4/Levomethadyl acetate; LAAM/
Vitamin B9 (folate) metabolism	1	7	0.267624569364	E288	C00101	5,6,7,8-Tetrahydrofolate
Selenoamino acid metabolism	1	7	0.267624569364	E288	C00101	5,6,7,8-Tetrahydrofolate
Limonene and pinene degradation	1	7	0.267624569364	E184
Glutamate metabolism	1	7	0.267624569364	E94	C01026/C01205/C02356/C00334/C03284/C05145	N,N-Dimethylglycine; Dimethylglycine/D-3-Amino-isobutanoate/(S)-2-Aminobutanoate; (S)-2-Aminobutanoic acid; (S)-2-Aminobutyric acid/4-Aminobutanoate/L-3-Amino-isobutanoate/3-Aminoisobutyric acid; 3-Aminoisobutanoate; 3-Amino-2-methylpropanoate
Alkaloid biosynthesis II	1	7	0.267624569364	E116
Bile acid biosynthesis	2	17	0.281236870851	E487,E47	chsterols/C01921,C17335/CE2205/CE2202	cholesterol sulfate/glycocholate$/1alpha,24R,25-trihydroxyvitamin D3/23S,25,26-trihydroxyvitamin D3
Arachidonic acid metabolism	2	18	0.299050499958	E52,E392	CE6234/CE5924/CE5929/CE4989/CE5931/CE7093/CE5663/C08012/CE5828,	prostaglandin H1///20-OH-10,11-dihydro-leukotriene B4//13,14-dihydro-15-oxo-PGE1/13,14-dihydro- lipoxin A4/Levomethadyl acetate; LAAM/$
Butanoate metabolism	2	18	0.299050499958	E465,E94	,C01026/C01205/C02356/C00334/C03284/C05145	$N,N-Dimethylglycine; Dimethylglycine/D-3-Amino-isobutanoate/(S)-2-Aminobutanoate; (S)-2-Aminobutanoic acid; (S)-2-Aminobutyric acid/4-Aminobutanoate/L-3-Amino-isobutanoate/3-Aminoisobutyric acid; 3-Aminoisobutanoate; 3-Amino-2-methylpropanoate
Aminosugars metabolism	1	8	0.299890765482	E611
Lysine metabolism	2	20	0.336190236115	E480,E387	,C05936/C00408	$N4-Acetylaminobutanal/L-Pipecolate; Pipecolinic acid; Pipecolic acid; 2-Piperidinecarboxylic acid
Purine metabolism	2	20	0.336190236115	E288,E159	C00101,	5,6,7,8-Tetrahydrofolate$
Vitamin E metabolism	1	10	0.350390723469	E562
Fatty Acid Metabolism	1	10	0.350390723469	E21
Hexose phosphorylation	1	10	0.350390723469	E611
Beta-Alanine metabolism	1	11	0.365011343585	E94	C01026/C01205/C02356/C00334/C03284/C05145	N,N-Dimethylglycine; Dimethylglycine/D-3-Amino-isobutanoate/(S)-2-Aminobutanoate; (S)-2-Aminobutanoic acid; (S)-2-Aminobutyric acid/4-Aminobutanoate/L-3-Amino-isobutanoate/3-Aminoisobutyric acid; 3-Aminoisobutanoate; 3-Amino-2-methylpropanoate
Tyrosine metabolism	5	60	0.393580371397	E278,E165,E153,E548,E56	,,,CE5536/C01586,	$$$adrenochrome/Hippurate; Hippuric acid; N-Benzoylglycine; Benzoylaminoacetic acid$
Methionine and cysteine metabolism	1	15	0.39719351315	E288	C00101	5,6,7,8-Tetrahydrofolate
Carnitine shuttle	2	31	0.412234266028	E438,E296	,	$
Vitamin A (retinol) metabolism	1	18	0.413242584657	E118
Drug metabolism - cytochrome P450	1	20	0.421729266448	E52	CE6234/CE5924/CE5929/CE4989/CE5931/CE7093/CE5663/C08012/CE5828	prostaglandin H1///20-OH-10,11-dihydro-leukotriene B4//13,14-dihydro-15-oxo-PGE1/13,14-dihydro- lipoxin A4/Levomethadyl acetate; LAAM/
Pyrimidine metabolism	1	25	0.43198050584	E94	C01026/C01205/C02356/C00334/C03284/C05145	N,N-Dimethylglycine; Dimethylglycine/D-3-Amino-isobutanoate/(S)-2-Aminobutanoate; (S)-2-Aminobutanoic acid; (S)-2-Aminobutyric acid/4-Aminobutanoate/L-3-Amino-isobutanoate/3-Aminoisobutyric acid; 3-Aminoisobutanoate; 3-Amino-2-methylpropanoate
Glycerophospholipid metabolism	2	40	0.432064532392	E497,E392	,	$
Xenobiotics metabolism	1	28	0.43550962104	E21
Tryptophan metabolism	2	46	0.437022098983	E490,E349	,	$
Nitrogen metabolism	0	4	0.441055373498
Starch and Sucrose Metabolism	0	5	0.441055373498
Trihydroxycoprostanoyl-CoA beta-oxidation	0	0	0.441055373498
Phytanic acid peroxisomal oxidation	0	1	0.441055373498
Omega-6 fatty acid metabolism	0	2	0.441055373498
Pentose phosphate pathway	0	8	0.441055373498
Vitamin H (biotin) metabolism	0	5	0.441055373498
Electron transport chain	0	3	0.441055373498
Biopterin metabolism	0	9	0.441055373498
Caffeine metabolism	0	11	0.441055373498
Lipoate metabolism	0	5	0.441055373498
Heparan sulfate biosynthesis	0	0	0.441055373498
Glyoxylate and Dicarboxylate Metabolism	0	2	0.441055373498
Phosphatidylinositol phosphate metabolism	0	8	0.441055373498
Benzoate degradation via CoA ligation	0	0	0.441055373498
Dimethyl-branched-chain fatty acid mitochondrial beta-oxidation	0	0	0.441055373498
Pentose and Glucuronate Interconversions	0	1	0.441055373498
Atrazine degradation	0	0	0.441055373498
Vitamin B12 (cyanocobalamin) metabolism	0	0	0.441055373498
N-Glycan Degradation	0	7	0.441055373498
Carbon fixation	0	0	0.441055373498
Ubiquinone Biosynthesis	0	7	0.441055373498
Nucleotide Sugar Metabolism	0	0	0.441055373498
1- and 2-Methylnaphthalene degradation	0	2	0.441055373498
Glycosaminoglycan degradation	0	0	0.441055373498
Fatty acid oxidation	0	3	0.441055373498
ROS Detoxification	0	0	0.441055373498
Fructose and mannose metabolism	0	11	0.441055373498
Hyaluronan Metabolism	0	1	0.441055373498
Glycolysis and Gluconeogenesis	0	6	0.441055373498
Glycosphingolipid biosynthesis - ganglioseries	0	5	0.441055373498
R Group Synthesis	0	0	0.441055373498
N-Glycan biosynthesis	0	6	0.441055373498
Sialic acid metabolism	0	10	0.441055373498
Pyruvate Metabolism	0	7	0.441055373498
Chondroitin sulfate degradation	0	6	0.441055373498
C5-Branched dibasic acid metabolism	0	0	0.441055373498
Vitamin B2 (riboflavin) metabolism	0	1	0.441055373498
Di-unsaturated fatty acid beta-oxidation	0	4	0.441055373498
Putative anti-Inflammatory metabolites formation from EPA	0	1	0.441055373498
Polyunsaturated fatty acid biosynthesis	0	0	0.441055373498
Alanine and Aspartate Metabolism	0	8	0.441055373498
Fatty acid oxidation, peroxisome	0	0	0.441055373498
Glutathione Metabolism	0	10	0.441055373498
TCA cycle	0	3	0.441055373498
Keratan sulfate biosynthesis	0	0	0.441055373498
Glycosphingolipid metabolism	0	14	0.441055373498
3-Chloroacrylic acid degradation	0	0	0.441055373498
Sphingolipid metabolism	0	0	0.441055373498
O-Glycan biosynthesis	0	0	0.441055373498
Proteoglycan biosynthesis	0	0	0.441055373498
Vitamin K metabolism	0	0	0.441055373498
Keratan sulfate degradation	0	7	0.441055373498
Galactose metabolism	0	10	0.441055373498
Glycerolipid metabolism	0	0	0.441055373498
3-oxo-10R-octadecatrienoate beta-oxidation	0	2	0.441055373498
Vitamin B1 (thiamin) metabolism	0	0	0.441055373498
Glycosphingolipid biosynthesis - globoseries	0	5	0.441055373498
Vitamin B5 - CoA biosynthesis from pantothenate	0	8	0.441055373498
Glycosphingolipid biosynthesis - lactoseries	0	0	0.441055373498
Glycosylphosphatidylinositol(GPI)-anchor biosynthesis	0	1	0.441055373498
Propanoate metabolism	0	10	0.441055373498
Blood Group Biosynthesis	0	0	0.441055373498
Parathio degradation	0	0	0.441055373498
CoA Catabolism	0	7	0.441055373498
Saturated fatty acids beta-oxidation	0	3	0.441055373498
Mono-unsaturated fatty acid beta-oxidation	0	1	0.441055373498
Vitamin B3 (nicotinate and nicotinamide) metabolism	0	8	0.441055373498
Glycosphingolipid biosynthesis - neolactoseries	0	0	0.441055373498
Ascorbate (Vitamin C) and Aldarate Metabolism	0	8	0.441055373498
Geraniol degradation	0	0	0.441055373498
Dynorphin metabolism	0	1	0.441055373498
Heparan sulfate degradation	0	6	0.441055373498
