# Supplementary material for: Cord blood metabolic signatures predictive of childhood overweight and rapid growth
Source: Int J Obes (Lond). 2021 Jul 12;45(10):2252–60. doi: 10.1038/s41366-021-00888-1 (PMC8455328; doi:10.1038/s41366-021-00888-1)
Supplement: Supplementary file 2 — Supporting information 2 [file 41366_2021_888_MOESM2_ESM.zip › figures/network_modules/module_3.txt]

SOURCE	TARGET	ENZYMES
C01227	C00280	1.14.99.9;2.8.2.2;1.14.99.-;5.3.3.1;1.1.1.145;1.1.1.51
C01227	C05488	5.3.3.1;1.1.1.145
C01227	C05139	1.14.99.-;5.3.3.1;1.1.1.145
C01227	C04295	3.1.6.2;5.3.3.1;1.1.1.145;1.1.1.51;2.8.2.2
C01227	C00735	1.14.99.-;5.3.3.1;1.1.1.145
C01227	C05497	1.14.99.9
C01227	C18045	1.14.13.17;1.14.99.9;2.8.2.4;2.8.2.2;1.14.99.-;5.3.3.1;1.1.1.145;1.1.1.51;3.1.6.2
C01227	C01953	1.14.99.9;2.8.2.4;2.8.2.2;5.3.3.1;1.1.1.145;3.1.6.2
C00280	C01953	5.3.3.1;1.1.1.145;1.14.99.9;2.8.2.2
C00280	C05488	5.3.3.1;1.1.1.145;1.14.15.4
C00280	C05139	1.14.99.-;5.3.3.1;1.1.1.145;
C00280	C04295	1.3.99.5;2.4.1.17;2.8.2.2;5.3.3.1;1.1.1.145;1.1.1.51
C00280	C00735	;5.3.3.1;1.1.1.145;1.14.99.-;1.14.15.4
C00280	C05497	1.14.99.9;1.14.15.4
C00280	C01124	1.14.15.4
C05488	C05497	1.14.15.4;1.14.99.10
C05488	C05139	5.3.3.1;1.1.1.145
C05488	C04295	5.3.3.1;1.1.1.145
C05488	C00735	5.3.3.1;1.1.1.145;1.14.15.4;1.14.99.10
C05488	C01124	1.14.15.4
C05488	C01953	5.3.3.1;1.1.1.145;1.14.99.10
C05139	C01953	5.3.3.1;1.1.1.145
C05139	C04295	5.3.3.1;1.1.1.145
C05139	C00735	1.14.99.-;5.3.3.1;1.1.1.145;
C04295	C00735	5.3.3.1;1.1.1.145
C04295	C01953	5.3.3.1;1.1.1.145;3.1.6.2;2.8.2.2
C00735	C05497	1.14.15.4;1.14.99.10
C00735	C01124	1.14.15.4
C00735	C01953	5.3.3.1;1.1.1.145;1.14.99.10
C05497	C01953	1.14.99.9;1.14.99.10
C05497	C01124	1.14.15.4
