# Supplementary material for: Cord blood metabolic signatures predictive of childhood overweight and rapid growth
Source: Int J Obes (Lond). 2021 Jul 12;45(10):2252–60. doi: 10.1038/s41366-021-00888-1 (PMC8455328; doi:10.1038/s41366-021-00888-1)
Supplement: Supplementary file 2 — Supporting information 2 [file 41366_2021_888_MOESM2_ESM.zip › figures/network_modules/module_1.txt]

SOURCE	TARGET	ENZYMES
C04373	C03772	;2.4.1.17;1.1.1.152;1.3.99.6;1.1.1.50;1.3.99.5
andrstndn	C03772	1.3.99.5
andrstndn	C00535	1.3.99.5;1.14.99.9;1.1.1.62;1.14.14.1
C00280	C05473	1.3.99.6
C00280	C01227	1.14.99.9;2.8.2.2;1.14.99.-;5.3.3.1;1.1.1.145;1.1.1.51
C00280	C01953	5.3.3.1;1.1.1.145;1.14.99.9;2.8.2.2
C00280	C05477	1.3.99.6
C00280	C05488	5.3.3.1;1.1.1.145;1.14.15.4
C00280	C05139	1.14.99.-;5.3.3.1;1.1.1.145;
C00280	C03772	;1.3.99.6;1.3.99.5;2.4.1.17
C00280	C00410	;1.14.14.1;1.14.99.9;1.3.99.6;5.3.3.1;1.1.1.145;1.14.15.4
C00280	C00535	;1.1.1.64;1.1.1.63;1.14.14.1;2.4.1.17;1.14.99.9;1.1.1.51;1.1.1.239;1.3.99.6;2.8.2.2;1.14.99.-;5.3.3.1;1.1.1.145;1.3.99.5;1.14.15.4;1.1.1.62
C00280	C04295	1.3.99.5;2.4.1.17;2.8.2.2;5.3.3.1;1.1.1.145;1.1.1.51
C00280	C00735	;5.3.3.1;1.1.1.145;1.14.99.-;1.14.15.4
C00280	C05497	1.14.99.9;1.14.15.4
C00280	C00674	;1.3.99.5;2.4.1.17
C00280	C05293	1.3.99.6
C00280	C03917	1.3.99.5;2.4.1.17;2.8.2.2;5.3.3.1;1.1.1.145;1.1.1.51
C00280	C02140	1.3.99.6;1.14.15.4
C00280	C05479	1.3.99.6
C00280	C01124	1.14.15.4
C05469	C00599	1.3.1.3
C05469	C05479	1.1.1.50;1.3.1.3
C05469	C05473	1.1.1.50;1.3.1.3
C05469	C00410	1.3.1.3
C05469	C00735	1.3.1.3
C03917	C04295	1.3.99.5;2.4.1.17;2.8.2.2;5.3.3.1;1.1.1.145;1.1.1.51;1.1.1.50;3.1.6.2
C03917	C00674	3.1.6.2;1.1.1.50;1.3.99.5;2.4.1.17
C03917	C00535	1.3.99.5;2.4.1.17;2.8.2.2;5.3.3.1;1.1.1.145;1.1.1.51
C03917	CE2209	1.1.1.50
C04295	C01227	3.1.6.2;5.3.3.1;1.1.1.145;1.1.1.51;2.8.2.2
C04295	C05488	5.3.3.1;1.1.1.145
C04295	C05139	5.3.3.1;1.1.1.145
C04295	C00410	5.3.3.1;1.1.1.145
C04295	C00535	1.3.99.5;2.4.1.17;2.8.2.2;5.3.3.1;1.1.1.145;1.1.1.51
C04295	C00735	5.3.3.1;1.1.1.145
C04295	C01953	5.3.3.1;1.1.1.145;3.1.6.2;2.8.2.2
C01124	C05488	1.14.15.4
C01124	C00410	1.14.15.4
C01124	C00735	1.14.15.4
C01124	C05497	1.14.15.4
C01124	C02140	1.14.15.5;1.14.15.4
C01227	C05488	5.3.3.1;1.1.1.145
C01227	C05139	1.14.99.-;5.3.3.1;1.1.1.145
C01227	C00410	5.3.3.1;1.1.1.145;1.14.99.9
C01227	C00535	1.14.99.9;2.8.2.2;1.14.99.-;5.3.3.1;1.1.1.145;1.1.1.51
C01227	C18045	1.14.13.17;1.14.99.9;2.8.2.4;2.8.2.2;1.14.99.-;5.3.3.1;1.1.1.145;1.1.1.51;3.1.6.2
C01227	C00735	1.14.99.-;5.3.3.1;1.1.1.145
C01227	C05497	1.14.99.9
C01227	C01953	1.14.99.9;2.8.2.4;2.8.2.2;5.3.3.1;1.1.1.145;3.1.6.2
C05488	C05497	1.14.15.4;1.14.99.10
C05488	C05139	5.3.3.1;1.1.1.145
C05488	C00410	5.3.3.1;1.1.1.145;1.14.15.4;1.14.99.10
C05488	C00535	5.3.3.1;1.1.1.145;1.14.15.4
C05488	C00735	5.3.3.1;1.1.1.145;1.14.15.4;1.14.99.10
C05488	C02140	1.14.15.4;1.14.99.10
C05488	C01953	5.3.3.1;1.1.1.145;1.14.99.10
C00410	C00599	1.3.1.3
C00410	C05473	1.3.99.6;1.3.1.3
C00410	C05477	1.3.99.6
C00410	C05139	;5.3.3.1;1.1.1.145
C00410	C03772	;1.3.99.6
C00410	C04042	;1.14.14.1;1.14.99.9;1.14.99.10;1.3.1.3;1.1.1.149;1.3.99.6;5.3.3.1;1.1.1.145;1.14.15.4
C00410	C00535	;1.14.14.1;1.14.99.9;1.3.99.6;5.3.3.1;1.1.1.145;1.14.15.4
C00410	C00735	;1.14.15.4;1.3.1.3;5.3.3.1;1.1.1.145;1.14.99.10
C00410	C05497	1.14.99.9;1.14.15.4;1.14.99.10
C00410	C05293	1.3.99.6
C00410	C02140	1.3.99.6;1.14.15.4;1.14.99.10
C00410	C05479	1.3.99.6;1.3.1.3
C00410	C01953	5.3.3.1;1.1.1.145;1.14.99.9;1.14.99.10
C00535	C05473	1.3.99.6
C00535	C05477	1.3.99.6
C00535	C05139	1.14.99.-;5.3.3.1;1.1.1.145;
C00535	C03772	;1.3.99.6;1.3.99.5;2.4.1.17
C00535	CE1358	1.14.14.1
C00535	C00735	;5.3.3.1;1.1.1.145;1.14.99.-;1.14.15.4
C00535	C05294	1.14.14.1
C00535	CE1356	1.14.14.1
C00535	C00674	;1.3.99.5;2.4.1.17
C00535	C05293	1.3.99.6
C00535	C02140	1.3.99.6;1.14.15.4
C00535	C14497	1.14.14.1
C00535	C05479	1.3.99.6
C00535	C01953	5.3.3.1;1.1.1.145;1.14.99.9;2.8.2.2
C05293	C05473	1.3.99.6
C05293	C05477	1.3.99.6
C05293	C05479	1.3.99.6
C05293	C03772	1.3.99.6
C05293	C02140	1.3.99.6
C02140	C05473	1.3.99.6
C02140	C05477	1.3.99.6
C02140	C03772	1.3.99.6
C02140	C00735	1.1.1.146;1.14.15.4;1.14.99.10
C02140	C05497	1.14.15.4;1.14.99.10
C02140	C05479	1.3.99.6
C00599	C05479	1.3.1.3
C00599	C00735	1.3.1.3
C00599	C05473	1.3.1.3
C05473	C05477	1.3.99.6;1.1.1.50
C05473	C05479	1.3.99.6;1.1.1.50;1.3.1.3
C05473	C03772	1.3.99.6;1.1.1.50
C05473	C00735	1.3.1.3
C01953	C05139	5.3.3.1;1.1.1.145
C01953	C00735	5.3.3.1;1.1.1.145;1.14.99.10
C01953	C05497	1.14.99.9;1.14.99.10
C05477	C05479	1.3.99.6;1.1.1.50
C05477	C03772	1.3.99.6;1.1.1.50
C05479	C03772	1.3.99.6;1.1.1.50
C05479	C00735	1.3.1.3
C05497	C00735	1.14.15.4;1.14.99.10
C05139	C03772
C05139	C00735	1.14.99.-;5.3.3.1;1.1.1.145;
C05139	C00523
C03772	C00523	;1.1.1.50;1.3.99.5;2.4.1.17
C00523	C00674	;2.4.1.17;2.8.2.4;1.1.1.209;1.1.1.50;1.3.99.5;1.1.1.213;3.1.6.2
