# Supplementary material for: Cord blood metabolic signatures predictive of childhood overweight and rapid growth
Source: Int J Obes (Lond). 2021 Jul 12;45(10):2252–60. doi: 10.1038/s41366-021-00888-1 (PMC8455328; doi:10.1038/s41366-021-00888-1)
Supplement: Supplementary file 2 — Supporting information 2 [file 41366_2021_888_MOESM2_ESM.zip › figures/network_modules/Node_attributes.txt]

CPD_ID	CPD_NAME	mz_row_Statistic	From_mz_row	From_EmpiricalCompound
C04373	3alpha-Hydroxy-5beta-androstan-17-one; Etiocholan-3alpha-ol-17-one; 3alpha-Hydroxyetiocholan-17-one	-3.017498458	row58	E386
C04042	20alpha-Hydroxy-4-pregnen-3-one; 20alpha-Hydroxypregn-4-en-3-one; 20alpha-Hydroxyprogesterone	2.027356271	row363	E416
C02140	Corticosterone; 11beta,21-Dihydroxy-4-pregnene-3,20-dione; Kendall's compound B; Reichstein's substance H	-2.087445987	row328	E379
CE2179	4-hydroxy-17beta-estradiol	2.19044877	row273	E382
C05479	5beta-Pregnane-3,20-dione	-2.07968091	row334	E423
CE6234	prostaglandin H1	2.233633695	row251	E52
C05294	19-Hydroxytestosterone; 17beta,19-Dihydroxyandrost-4-en-3-one	-2.597476231	row133	E285
C03917	5alpha-Dihydrotestosterone	-3.017498458	row58	E386
C03341	2-Amino-4-oxopentanoic acid; 2-Amino-4-oxopentanoate	2.124148327	row306	E37
C00410	Progesterone; 4-Pregnene-3,20-dione	2.653418141	row125	E479
CE5929		2.233633695	row251	E52
CE5536	adrenochrome	-2.872691208	row80	E548
C00334	4-Aminobutanoate	-2.094227238	row321	E94
CE1347	19-Hydroxydeoxycorticosterone	-2.087445987	row328	E379
C01026	N,N-Dimethylglycine; Dimethylglycine	-2.094227238	row321	E94
C01164	Cholesta-5,7-dien-3beta-ol; 7-Dehydrocholesterol; Provitamin D3	5.075515578	row2	E253
C04042	20alpha-Hydroxy-4-pregnen-3-one; 20alpha-Hydroxypregn-4-en-3-one; 20alpha-Hydroxyprogesterone	2.56219545	row140	E416
C01164	Cholesta-5,7-dien-3beta-ol; 7-Dehydrocholesterol; Provitamin D3	5.491703643	row1	E253
C05141	Estriol; 1,3,5(10)-Estratriene-3,16-alpha,17beta-triol	2.19044877	row273	E382
C18075		-2.597476231	row133	E285
C05473	11beta,21-Dihydroxy-3,20-oxo-5beta-pregnan-18-al	-3.112338222	row46	E181
C00523	Androsterone	-3.017498458	row58	E386
C03681	5alpha-Pregnane-3,20-dione	2.56219545	row140	E416
CE4989	20-OH-10,11-dihydro-leukotriene B4	2.233633695	row251	E52
C08012	Levomethadyl acetate; LAAM	2.233633695	row251	E52
CE2209	5alpha-androstane-3alpha,17beta-diol	2.653418141	row125	E463
C01165	L-Glutamate 5-semialdehyde; L-Glutamate gamma-semialdehyde	2.124148327	row306	E37
C00599	Cholest-4-en-3-one; Cholestenone; 4-Cholesten-3-one	5.491703643	row1	E253
C00430	5-Aminolevulinate; 5-Amino-4-oxopentanoate; 5-Amino-4-oxovaleric acid	2.090457483	row325	E98
andrstndn	Androstenedione	-3.447530957	row24	E124
C01165	L-Glutamate 5-semialdehyde; L-Glutamate gamma-semialdehyde	2.090457483	row325	E98
C05936	N4-Acetylaminobutanal	-2.034406015	row359	E387
C01953	Pregnenolone; 5-Pregnen-3beta-ol-20-one; 3beta-Hydroxypregn-5-en-20-one	2.56219545	row140	E416
CE2204	25-hydroxyvitamin D3-26,23-lactone	2.985224131	row61	E196
C04295	Androst-5-ene-3beta,17beta-diol; 3beta,17beta-Dihydroxyandrost-5-ene; 3beta,17beta-Dihydroxy-5-androstene; Androstenediol	-3.017498458	row58	E386
C01250	N-Acetyl-L-glutamate 5-semialdehyde; 2-Acetamido-5-oxopentanoate	3.58257593	row17	E57
C05139	16alpha-Hydroxydehydroepiandrosterone; 5-Androstene-3beta,16alpha-diol-17-one	-2.597476231	row133	E285
CE1358	11beta-hydroxytestosterone	-2.597476231	row133	E285
C01802	Desmosterol; 24-Dehydrocholesterol; Cholesta-5,24-dien-3beta-ol	5.075515578	row2	E253
C03681	5alpha-Pregnane-3,20-dione	-2.152554182	row293	E423
C16633	5-Fluorouridine	2.558380539	row142	E441
CE5931		2.233633695	row251	E52
C03341	2-Amino-4-oxopentanoic acid; 2-Amino-4-oxopentanoate	2.090457483	row325	E98
C01110	5-Amino-2-oxopentanoic acid; 5-Amino-2-oxopentanoate; 2-Oxo-5-amino-pentanoate; 2-Oxo-5-aminopentanoate; alpha-Keto-delta-aminopentanoate; 2-Oxo-5-aminovalerate	2.124148327	row306	E37
dhea	Dehydroepiandrosterone	-4.502052921	row5	E219
CE2202	23S,25,26-trihydroxyvitamin D3	-2.27921679	row234	E47
C04042	20alpha-Hydroxy-4-pregnen-3-one; 20alpha-Hydroxypregn-4-en-3-one; 20alpha-Hydroxyprogesterone	-2.07968091	row334	E423
C05437	Zymosterol; delta8,24-Cholestadien-3beta-ol; 5alpha-Cholesta-8,24-dien-3beta-ol	5.075515578	row2	E253
CE5536	adrenochrome	-2.645041933	row126	E548
C05504	16-Glucuronide-estriol; 16alpha,17beta-Estriol 16-(beta-D-glucuronide)	-2.964225366	row65	E36
C01110	5-Amino-2-oxopentanoic acid; 5-Amino-2-oxopentanoate; 2-Oxo-5-amino-pentanoate; 2-Oxo-5-aminopentanoate; alpha-Keto-delta-aminopentanoate; 2-Oxo-5-aminovalerate	2.090457483	row325	E98
C00101	5,6,7,8-Tetrahydrofolate	2.509433501	row154	E288
C02356	(S)-2-Aminobutanoate; (S)-2-Aminobutanoic acid; (S)-2-Aminobutyric acid	-2.094227238	row321	E94
C01157	trans-4-Hydroxy-L-proline	2.124148327	row306	E37
chsterols	cholesterol sulfate	2.641738545	row127	E487
C05479	5beta-Pregnane-3,20-dione	-2.152554182	row293	E423
C11133	Estrone glucuronide; Estrone 3-glucuronide; Estrone beta-D-glucuronide	-3.229099141	row39	E309
C05439	5alpha-Cholesta-7,24-dien-3beta-ol	5.075515578	row2	E253
C00674	5alpha-Androstane-3,17-dione; Androstanedione	-4.502052921	row5	E219
C01124	18-Hydroxycorticosterone	-3.112338222	row46	E181
C00599	Cholest-4-en-3-one; Cholestenone; 4-Cholesten-3-one	5.075515578	row2	E253
CE2209	5alpha-androstane-3alpha,17beta-diol	-2.815226765	row91	E209
CE5924		2.233633695	row251	E52
CE1356	2beta-hydroxytestosterone	-2.597476231	row133	E285
C03440	cis-4-Hydroxy-D-proline	2.090457483	row325	E98
C01953	Pregnenolone; 5-Pregnen-3beta-ol-20-one; 3beta-Hydroxypregn-5-en-20-one	2.027356271	row363	E416
C00280	Androst-4-ene-3,17-dione; Androstenedione; 4-Androstene-3,17-dione	-2.79483319	row96	E539
C01586	Hippurate; Hippuric acid; N-Benzoylglycine; Benzoylaminoacetic acid	-2.645041933	row126	E548
C17335		-2.27921679	row234	E47
C00280	Androst-4-ene-3,17-dione; Androstenedione; 4-Androstene-3,17-dione	-3.447530957	row24	E124
C05497	21-Deoxycortisol; 4-Pregnene-11beta,17alpha-diol-3,20-dione; 11beta,17alpha-Dihydroxyprogesterone	-2.087445987	row328	E379
C01921	glycocholate	2.641738545	row127	E487
C01953	Pregnenolone; 5-Pregnen-3beta-ol-20-one; 3beta-Hydroxypregn-5-en-20-one	-2.07968091	row334	E423
C00410	Progesterone; 4-Pregnene-3,20-dione	2.710459208	row111	E479
C03681	5alpha-Pregnane-3,20-dione	-2.07968091	row334	E423
C05469	17alpha,21-Dihydroxy-5beta-pregnane-3,11,20-trione; 5beta-Pregnane-17alpha,21-diol-3,11,20-trione; 4,5beta-Dihydrocortisone	-3.112338222	row46	E181
CE5828		2.233633695	row251	E52
C05477	21-Hydroxy-5beta-pregnane-3,11,20-trione	-2.087445987	row328	E379
C05439	5alpha-Cholesta-7,24-dien-3beta-ol	5.491703643	row1	E253
C01205	D-3-Amino-isobutanoate	-2.094227238	row321	E94
C18045		-2.597476231	row133	E285
C05301	2-Hydroxyestradiol-17beta; 2-OH-Estradiol	2.19044877	row273	E382
C00430	5-Aminolevulinate; 5-Amino-4-oxopentanoate; 5-Amino-4-oxovaleric acid	2.124148327	row306	E37
C05293	5beta-Dihydrotestosterone	-3.017498458	row58	E386
C05443	Vitamin D3; Cholecalciferol	5.491703643	row1	E253
C03772	5beta-Androstane-3,17-dione	-4.502052921	row5	E219
C01227	3beta-Hydroxyandrost-5-en-17-one; Dehydroepiandrosterone; Dehydroisoandrosterone; DHA; DHEA	-4.502052921	row5	E219
C00280	Androst-4-ene-3,17-dione; Androstenedione; 4-Androstene-3,17-dione	-3.55286603	row18	E124
andrstndn	Androstenedione	-3.55286603	row18	E124
C05479	5beta-Pregnane-3,20-dione	2.56219545	row140	E416
andrstndn	Androstenedione	-2.79483319	row96	E539
estroneglc	estrone glucuronide	-3.229099141	row39	E309
C01157	trans-4-Hydroxy-L-proline	2.090457483	row325	E98
CE5663	13,14-dihydro- lipoxin A4	2.233633695	row251	E52
C05488	11-Deoxycortisol; Cortodoxone	-2.087445987	row328	E379
C01586	Hippurate; Hippuric acid; N-Benzoylglycine; Benzoylaminoacetic acid	-2.872691208	row80	E548
C00410	Progesterone; 4-Pregnene-3,20-dione	-2.815226765	row91	E151
C00535	Testosterone	-4.502052921	row5	E219
C05437	Zymosterol; delta8,24-Cholestadien-3beta-ol; 5alpha-Cholesta-8,24-dien-3beta-ol	5.491703643	row1	E253
C00408	L-Pipecolate; Pipecolinic acid; Pipecolic acid; 2-Piperidinecarboxylic acid	-2.034406015	row359	E387
C03284	L-3-Amino-isobutanoate	-2.094227238	row321	E94
C01953	Pregnenolone; 5-Pregnen-3beta-ol-20-one; 3beta-Hydroxypregn-5-en-20-one	-2.152554182	row293	E423
C03440	cis-4-Hydroxy-D-proline	2.124148327	row306	E37
C00410	Progesterone; 4-Pregnene-3,20-dione	-2.890616897	row75	E151
CE7093	13,14-dihydro-15-oxo-PGE1	2.233633695	row251	E52
CE2205	1alpha,24R,25-trihydroxyvitamin D3	-2.27921679	row234	E47
C03681	5alpha-Pregnane-3,20-dione	2.027356271	row363	E416
C05479	5beta-Pregnane-3,20-dione	2.027356271	row363	E416
C01802	Desmosterol; 24-Dehydrocholesterol; Cholesta-5,24-dien-3beta-ol	5.491703643	row1	E253
C05145	3-Aminoisobutyric acid; 3-Aminoisobutanoate; 3-Amino-2-methylpropanoate	-2.094227238	row321	E94
C05443	Vitamin D3; Cholecalciferol	5.075515578	row2	E253
C00437	N2-Acetyl-L-ornithine	-3.752797756	row8	E488
C04042	20alpha-Hydroxy-4-pregnen-3-one; 20alpha-Hydroxypregn-4-en-3-one; 20alpha-Hydroxyprogesterone	-2.152554182	row293	E423
C00735	Cortisol; Hydrocortisone; 11beta,17alpha,21-Trihydroxy-4-pregnene-3,20-dione; Kendall's compound F; Reichstein's substance M	-3.112338222	row46	E181
C14497	6beta-Hydroxytestosterone; 6beta,17beta-Dihydroxyandrost-4-en-3-one	-2.597476231	row133	E285
hestratriol	4,17 dihydroxy estradiol	2.19044877	row273	E382
