# Supplementary material for: Cord blood metabolic signatures predictive of childhood overweight and rapid growth
Source: Int J Obes (Lond). 2021 Jul 12;45(10):2252–60. doi: 10.1038/s41366-021-00888-1 (PMC8455328; doi:10.1038/s41366-021-00888-1)
Supplement: Supplementary file 2 — Supporting information 2 [file 41366_2021_888_MOESM2_ESM.zip › figures/network_modules/module_2.txt]

SOURCE	TARGET	ENZYMES
C00599	C05479	1.3.1.3
C00599	C05473	1.3.1.3
C00599	C05469	1.3.1.3
C00599	C00410	1.3.1.3
C04373	C03772	;2.4.1.17;1.1.1.152;1.3.99.6;1.1.1.50;1.3.99.5
C05477	C05473	1.3.99.6;1.1.1.50
C05477	C05479	1.3.99.6;1.1.1.50
C05477	C03772	1.3.99.6;1.1.1.50
C05477	C00410	1.3.99.6
C05477	C05293	1.3.99.6
C05477	C02140	1.3.99.6
C05479	C05473	1.3.99.6;1.1.1.50;1.3.1.3
C05479	C03772	1.3.99.6;1.1.1.50
C05479	C05469	1.1.1.50;1.3.1.3
C05479	C00410	1.3.99.6;1.3.1.3
C05479	C05293	1.3.99.6
C05479	C02140	1.3.99.6
C03772	C00410	;1.3.99.6
C03772	C05473	1.3.99.6;1.1.1.50
C03772	C05293	1.3.99.6
C03772	C02140	1.3.99.6
C05469	C05473	1.1.1.50;1.3.1.3
C05469	C00410	1.3.1.3
C00410	C05473	1.3.99.6;1.3.1.3
C00410	C04042	;1.14.14.1;1.14.99.9;1.14.99.10;1.3.1.3;1.1.1.149;1.3.99.6;5.3.3.1;1.1.1.145;1.14.15.4
C00410	C05293	1.3.99.6
C00410	C02140	1.3.99.6;1.14.15.4;1.14.99.10
C05473	C05293	1.3.99.6
C05473	C02140	1.3.99.6
C05293	C02140	1.3.99.6
