# Supplementary material for: Cord blood metabolic signatures predictive of childhood overweight and rapid growth
Source: Int J Obes (Lond). 2021 Jul 12;45(10):2252–60. doi: 10.1038/s41366-021-00888-1 (PMC8455328; doi:10.1038/s41366-021-00888-1)
Supplement: Supplementary file 3 — Supporting information 3 [file 41366_2021_888_MOESM3_ESM.zip › tables/mcg_modularanalysis_.xlsx]

## Sheet: mcg_modularanalysis_
MODULE	p-value	size	members (name)	members (id)	This module overlaps with
