# Supplementary material for: Cord blood metabolic signatures predictive of childhood overweight and rapid growth
Source: Int J Obes (Lond). 2021 Jul 12;45(10):2252–60. doi: 10.1038/s41366-021-00888-1 (PMC8455328; doi:10.1038/s41366-021-00888-1)
Supplement: Supplementary file 3 — Supporting information 3 [file 41366_2021_888_MOESM3_ESM.zip › tables/mcg_pathwayanalysis_.xlsx]

## Sheet: mcg_pathwayanalysis_
pathway	overlap_size	pathway_size	p-value	overlap_EmpiricalCompounds (id)	overlap_features (id)	overlap_features (name)
Valine, leucine and isoleucine degradation	6	13	0.000588186	E34,E17,E239,E350,E549,E180	C00407/C00123,C01026/C01205/C02356/C00334/C03284/C05145,C00407/C00123,C00431/C00183/C00719,C00431/C00183/C00719,C00431/C00183/C00719	L-Isoleucine/L-Leucine$N,N-Dimethylglycine; Dimethylglycine/D-3-Amino-isobutanoate/(S)-2-Aminobutanoate; (S)-2-Aminobutanoic acid; (S)-2-Aminobutyric acid/4-Aminobutanoate/L-3-Amino-isobutanoate/3-Aminoisobutyric acid; 3-Aminoisobutanoate; 3-Amino-2-methylpropanoate$L-Isoleucine/L-Leucine$5-Aminopentanoate; 5-Aminopentanoic acid; 5-Aminovaleric acid/L-Valine/Glycine betaine$5-Aminopentanoate; 5-A…
Biopterin metabolism	4	9	0.00495757	E484,E601,E290,E175	C00079/CE2172,C03684/C00835/CE2847,C00079/CE2172,C00082/CE2174	L-Phenylalanine/$6-Pyruvoyl-5,6,7,8-tetrahydropterin/Sepiapterin/fructoseglycine$L-Phenylalanine/$L-Tyrosine/
Dynorphin metabolism	1	1	0.0450382	E526	CE4753	dynorphin B (10-13)
Glycosylphosphatidylinositol(GPI)-anchor biosynthesis	1	1	0.0450382	E382	C00165	Diacylglycerol; Diglyceride
Glycine, serine, alanine and threonine metabolism	8	42	0.0503319	E17,E350,E449,E3,E407,E549,E180,E394	C01026/C01205/C02356/C00334/C03284/C05145,C00431/C00183/C00719,,,,C00431/C00183/C00719,C00431/C00183/C00719,	N,N-Dimethylglycine; Dimethylglycine/D-3-Amino-isobutanoate/(S)-2-Aminobutanoate; (S)-2-Aminobutanoic acid; (S)-2-Aminobutyric acid/4-Aminobutanoate/L-3-Amino-isobutanoate/3-Aminoisobutyric acid; 3-Aminoisobutanoate; 3-Amino-2-methylpropanoate$5-Aminopentanoate; 5-Aminopentanoic acid; 5-Aminovaleric acid/L-Valine/Glycine betaine$$$$5-Aminopentanoate; 5-Aminopentanoic acid; 5-Aminovaleric acid/L-V…
Aspartate and asparagine metabolism	9	50	0.063188	E17,E92,E112,E458,E12,E164,E407,E212,E513	C01026/C01205/C02356/C00334/C03284/C05145,,,,,,,,	N,N-Dimethylglycine; Dimethylglycine/D-3-Amino-isobutanoate/(S)-2-Aminobutanoate; (S)-2-Aminobutanoic acid; (S)-2-Aminobutyric acid/4-Aminobutanoate/L-3-Amino-isobutanoate/3-Aminoisobutyric acid; 3-Aminoisobutanoate; 3-Amino-2-methylpropanoate$$$$$$$$
N-Glycan biosynthesis	2	6	0.0724309	E452,E13	,	$
Butanoate metabolism	4	18	0.0781447	E17,E549,E350,E180	C01026/C01205/C02356/C00334/C03284/C05145,C00431/C00183/C00719,C00431/C00183/C00719,C00431/C00183/C00719	N,N-Dimethylglycine; Dimethylglycine/D-3-Amino-isobutanoate/(S)-2-Aminobutanoate; (S)-2-Aminobutanoic acid; (S)-2-Aminobutyric acid/4-Aminobutanoate/L-3-Amino-isobutanoate/3-Aminoisobutyric acid; 3-Aminoisobutanoate; 3-Amino-2-methylpropanoate$5-Aminopentanoate; 5-Aminopentanoic acid; 5-Aminovaleric acid/L-Valine/Glycine betaine$5-Aminopentanoate; 5-Aminopentanoic acid; 5-Aminovaleric acid/L-Vali…
CoA Catabolism	2	7	0.0972187	E62,E618	,	$
Urea cycle/amino group metabolism	6	34	0.108898	E231,E92,E3,E17,E407,E513	,,,C01026/C01205/C02356/C00334/C03284/C05145,,	$$$N,N-Dimethylglycine; Dimethylglycine/D-3-Amino-isobutanoate/(S)-2-Aminobutanoate; (S)-2-Aminobutanoic acid; (S)-2-Aminobutyric acid/4-Aminobutanoate/L-3-Amino-isobutanoate/3-Aminoisobutyric acid; 3-Aminoisobutanoate; 3-Amino-2-methylpropanoate$$
Vitamin B5 - CoA biosynthesis from pantothenate	2	8	0.122679	E62,E618	,	$
Phosphatidylinositol phosphate metabolism	2	8	0.122679	E382,E452	C00165,	Diacylglycerol; Diglyceride$
Prostaglandin formation from arachidonate	3	15	0.13772	E282,E321,E232	,,	$$
Omega-3 fatty acid metabolism	2	9	0.153769	E348,E535	,	$
De novo fatty acid biosynthesis	4	24	0.171414	E400,E613,E405,E145	,,,	$$$
Glutathione Metabolism	2	10	0.177212	E458,E164	,	$
Sialic acid metabolism	2	10	0.177212	E382,E452	C00165,	Diacylglycerol; Diglyceride$
Glycerophospholipid metabolism	6	40	0.188135	E494,E521,E602,E382,E452,E540	,,,C00165,,	$$$Diacylglycerol; Diglyceride$$
Fructose and mannose metabolism	2	11	0.202588	E601,E452	C03684/C00835/CE2847,	6-Pyruvoyl-5,6,7,8-tetrahydropterin/Sepiapterin/fructoseglycine$
Drug metabolism - cytochrome P450	3	20	0.232249	E185,E406,E447	,,	$$
Glycosphingolipid biosynthesis - ganglioseries	1	5	0.244601	E452
Glycosphingolipid biosynthesis - globoseries	1	5	0.244601	E452
Vitamin H (biotin) metabolism	1	5	0.244601	E212
Lipoate metabolism	1	5	0.244601	E212
Starch and Sucrose Metabolism	1	5	0.244601	E452
Linoleate metabolism	5	37	0.250735	E352,E388,E515,E107,E31	,,,,	$$$$
Glycolysis and Gluconeogenesis	1	6	0.273674	E452
Heparan sulfate degradation	1	6	0.273674	E452
Chondroitin sulfate degradation	1	6	0.273674	E452
Limonene and pinene degradation	1	7	0.301571	E105
Keratan sulfate degradation	1	7	0.301571	E452
Glutamate metabolism	1	7	0.301571	E17	C01026/C01205/C02356/C00334/C03284/C05145	N,N-Dimethylglycine; Dimethylglycine/D-3-Amino-isobutanoate/(S)-2-Aminobutanoate; (S)-2-Aminobutanoic acid; (S)-2-Aminobutyric acid/4-Aminobutanoate/L-3-Amino-isobutanoate/3-Aminoisobutyric acid; 3-Aminoisobutanoate; 3-Amino-2-methylpropanoate
N-Glycan Degradation	1	7	0.301571	E452
Vitamin B9 (folate) metabolism	1	7	0.301571	E532
Tyrosine metabolism	7	60	0.319973	E134,E231,E290,E175,E452,E484,E565	,,C00079/CE2172,C00082/CE2174,,C00079/CE2172,	$$L-Phenylalanine/$L-Tyrosine/$$L-Phenylalanine/$
Bile acid biosynthesis	2	17	0.326023	E364,E75	,	$
Pentose phosphate pathway	1	8	0.331233	E452
Ascorbate (Vitamin C) and Aldarate Metabolism	1	8	0.331233	E422
Vitamin A (retinol) metabolism	2	18	0.348206	E400,E602	,	$
Tryptophan metabolism	5	46	0.368961	E570,E512,E360,E25,E452	,,,,	$$$$
Lysine metabolism	2	20	0.390303	E212,E403	,	$
Hexose phosphorylation	1	10	0.39274	E452
Galactose metabolism	1	10	0.39274	E452
Vitamin E metabolism	1	10	0.39274	E308
Caffeine metabolism	1	11	0.414587	E452
Porphyrin metabolism	1	11	0.414587	E467
Beta-Alanine metabolism	1	11	0.414587	E17	C01026/C01205/C02356/C00334/C03284/C05145	N,N-Dimethylglycine; Dimethylglycine/D-3-Amino-isobutanoate/(S)-2-Aminobutanoate; (S)-2-Aminobutanoic acid; (S)-2-Aminobutyric acid/4-Aminobutanoate/L-3-Amino-isobutanoate/3-Aminoisobutyric acid; 3-Aminoisobutanoate; 3-Amino-2-methylpropanoate
Arginine and Proline Metabolism	2	23	0.436854	E458,E92	,	$
Fatty acid activation	2	23	0.436854	E613,E145	,	$
Pyrimidine metabolism	2	25	0.459793	E17,E233	C01026/C01205/C02356/C00334/C03284/C05145,	N,N-Dimethylglycine; Dimethylglycine/D-3-Amino-isobutanoate/(S)-2-Aminobutanoate; (S)-2-Aminobutanoic acid; (S)-2-Aminobutyric acid/4-Aminobutanoate/L-3-Amino-isobutanoate/3-Aminoisobutyric acid; 3-Aminoisobutanoate; 3-Amino-2-methylpropanoate$
Glycosphingolipid metabolism	1	14	0.46307	E452
Leukotriene metabolism	1	14	0.46307	E18
Xenobiotics metabolism	2	28	0.476851	E442,E611	,	$
Arachidonic acid metabolism	1	18	0.485926	E602
Purine metabolism	1	20	0.493992	E171
Androgen and estrogen biosynthesis and metabolism	1	30	0.509873	E79
C21-steroid hormone biosynthesis and metabolism	3	58	0.510461	E289,E214,E467	,,	$$
Phytanic acid peroxisomal oxidation	0	1	0.51315
Methionine and cysteine metabolism	0	15	0.51315
Selenoamino acid metabolism	0	7	0.51315
Hyaluronan Metabolism	0	1	0.51315
D4&E4-neuroprostanes formation	0	2	0.51315
Vitamin D	0	1	0.51315
Fatty acid oxidation, peroxisome	0	0	0.51315
Polyunsaturated fatty acid biosynthesis	0	0	0.51315
Alanine and Aspartate Metabolism	0	8	0.51315
Keratan sulfate biosynthesis	0	0	0.51315
TCA cycle	0	3	0.51315
3-Chloroacrylic acid degradation	0	0	0.51315
Sphingolipid metabolism	0	0	0.51315
O-Glycan biosynthesis	0	0	0.51315
C5-Branched dibasic acid metabolism	0	0	0.51315
Pyruvate Metabolism	0	7	0.51315
R Group Synthesis	0	0	0.51315
Putative anti-Inflammatory metabolites formation from EPA	0	1	0.51315
Di-unsaturated fatty acid beta-oxidation	0	4	0.51315
Vitamin B2 (riboflavin) metabolism	0	1	0.51315
Squalene and cholesterol biosynthesis	0	2	0.51315
Carnitine shuttle	0	31	0.51315
3-oxo-10R-octadecatrienoate beta-oxidation	0	2	0.51315
Glycerolipid metabolism	0	0	0.51315
Vitamin B1 (thiamin) metabolism	0	0	0.51315
Histidine metabolism	0	9	0.51315
Alkaloid biosynthesis II	0	7	0.51315
Glycosphingolipid biosynthesis - lactoseries	0	0	0.51315
Parathio degradation	0	0	0.51315
Propanoate metabolism	0	10	0.51315
Electron transport chain	0	3	0.51315
Blood Group Biosynthesis	0	0	0.51315
Heparan sulfate biosynthesis	0	0	0.51315
Vitamin B6 (pyridoxine) metabolism	0	10	0.51315
Proteoglycan biosynthesis	0	0	0.51315
Vitamin K metabolism	0	0	0.51315
Benzoate degradation via CoA ligation	0	0	0.51315
Dimethyl-branched-chain fatty acid mitochondrial beta-oxidation	0	0	0.51315
Pentose and Glucuronate Interconversions	0	1	0.51315
Atrazine degradation	0	0	0.51315
Vitamin B12 (cyanocobalamin) metabolism	0	0	0.51315
Nucleotide Sugar Metabolism	0	0	0.51315
Carbon fixation	0	0	0.51315
Ubiquinone Biosynthesis	0	7	0.51315
Glyoxylate and Dicarboxylate Metabolism	0	2	0.51315
Fatty Acid Metabolism	0	10	0.51315
Glycosaminoglycan degradation	0	0	0.51315
Saturated fatty acids beta-oxidation	0	3	0.51315
Fatty acid oxidation	0	3	0.51315
ROS Detoxification	0	0	0.51315
Glycosphingolipid biosynthesis - neolactoseries	0	0	0.51315
Mono-unsaturated fatty acid beta-oxidation	0	1	0.51315
Vitamin B3 (nicotinate and nicotinamide) metabolism	0	8	0.51315
Geraniol degradation	0	0	0.51315
Vitamin D3 (cholecalciferol) metabolism	0	7	0.51315
1- and 2-Methylnaphthalene degradation	0	2	0.51315
Nitrogen metabolism	0	4	0.51315
Drug metabolism - other enzymes	0	1	0.51315
Aminosugars metabolism	0	8	0.51315
Prostaglandin formation from dihomo gama-linoleic acid	0	1	0.51315
Trihydroxycoprostanoyl-CoA beta-oxidation	0	0	0.51315
Omega-6 fatty acid metabolism	0	2	0.51315
