# Supplementary material for: Cord blood metabolic signatures predictive of childhood overweight and rapid growth
Source: Int J Obes (Lond). 2021 Jul 12;45(10):2252–60. doi: 10.1038/s41366-021-00888-1 (PMC8455328; doi:10.1038/s41366-021-00888-1)
Supplement: Supplementary file 3 — Supporting information 3 [file 41366_2021_888_MOESM3_ESM.zip › tables/userInputData.txt]

massfeature_rows	m/z	retention_time	p_value	statistic	CompoundID_from_user
row1	514.87798	0.5776492	3.88e-05	-4.114791417	X513.8707.0.5776492
row2	582.86428	0.5770611	3.94e-05	-4.110976311	X581.857.0.5770611
row3	446.88818	0.57768697	4.14e-05	-4.099656029	X445.8809.0.57768697
row4	154.02638	0.68496245	4.35e-05	-4.08828521	X153.0191.0.68496245
row5	700.81848	0.57798505	4.81e-05	-4.064790669	X699.8112.0.57798505
row6	378.90108	0.57715285	4.85e-05	-4.062822736	X377.8938.0.57715285
row7	443.40948	8.544215	5.21e-05	4.046099224	X442.4022.8.544215
row8	726.82228	0.5750447	5.53e-05	-4.031933201	X725.815.0.5750447
row9	760.82018	0.5745219	5.82e-05	-4.02019298	X759.8129.0.5745219
row10	650.85438	0.57577693	6.85e-05	-3.981272312	X649.8471.0.57577693
row11	692.83238	0.5753962	7.11e-05	-3.972679245	X691.8251.0.5753962
row12	718.83558	0.5748507	9.09e-05	-3.913556563	X717.8283.0.5748507
row13	242.92528	0.57516325	9.39e-05	-3.905963578	X241.918.0.57516325
row14	312.91268	0.5741116	9.49e-05	-3.903217883	X311.9054.0.5741116
row15	108.94878	0.5738347	0.000110667	-3.865928542	X107.9415.0.5738347
row16	460.43658	8.543666	0.000132121	3.822471387	X459.4293.8.543666
row17	106.95118	0.57418185	0.000133149	-3.820560239	X105.9439.0.57418185
row18	310.91388	0.5743221	0.000134022	-3.818948195	X309.9066.0.5743221
row19	658.83508	0.57533216	0.000139572	-3.808924656	X657.8278.0.57533216
row20	176.93698	0.5720361	0.000147048	-3.796002755	X175.9297.0.5720361
row21	196.96188	0.52468145	0.000148231	3.794015251	X195.9546.0.52468145
row22	174.93938	0.5723583	0.000162439	-3.771238559	X173.9321.0.5723583
row23	72.08108	0.8007007	0.000178363	-3.747841322	X71.0738.0.8007007
row24	209.11588	6.164805	0.000211798	-3.704511662	X208.1086.6.164805
row25	828.80428	0.5720578	0.000219223	-3.695767774	X827.797.0.5720578
row26	249.02918	0.8028366	0.000220965	-3.69375676	X248.0219.0.8028366
row27	169.13398	0.6985534	0.00022687	-3.687048311	X168.1267.0.6985534
row28	870.78908	0.57696915	0.000284451	-3.629063497	X869.7818.0.57696915
row29	624.84298	0.5741374	0.000294277	-3.62028673	X623.8357.0.5741374
row30	598.83558	0.5796612	0.000294627	-3.619978591	X597.8283.0.5796612
row31	462.86528	0.57989377	0.000341898	-3.581293015	X461.858.0.57989377
row32	129.00248	0.4939376	0.000355343	-3.571204938	X127.9952.0.4939376
row33	394.87608	0.57970124	0.000355612	-3.571006463	X393.8688.0.57970124
row34	530.85248	0.579978	0.000363332	-3.565377772	X529.8452.0.579978
row35	253.91038	0.5244932	0.000363749	3.565076983	X252.9031.0.5244932
row36	666.82328	0.57944334	0.00037463	-3.557339051	X665.816.0.57944334
row37	258.90148	0.57856447	0.000415463	-3.530061306	X257.8942.0.57856447
row38	794.81068	0.5737721	0.0004165	-3.529402062	X793.8034.0.5737721
row39	734.81198	0.5787313	0.000421046	-3.526528099	X733.8047.0.5787313
row40	86.99288	0.49420843	0.000444209	-3.512322056	X85.9856.0.49420843
row41	326.88678	0.57715124	0.000475714	-3.494071364	X325.8795.0.57715124
row42	586.54048	10.201761	0.000477889	3.49285303	X585.5332.10.201761
row43	802.79988	0.57777274	0.000532662	-3.463769684	X801.7926.0.57777274
row44	441.13198	0.8016993	0.000537559	-3.461307342	X440.1247.0.8016993
row45	581.25018	6.3765187	0.000544865	-3.457671506	X580.2429.6.3765187
row46	190.91218	0.572637	0.00058207	-3.439834416	X189.9049.0.572637
row47	122.92458	0.5719911	0.000606252	-3.42880166	X121.9173.0.5719911
row48	614.48398	7.124729	0.000611099	3.426639644	X613.4767.7.124729
row49	658.50828	7.118399	0.000633634	3.416793035	X657.501.7.118399
row50	836.79008	0.5762933	0.00063797	-3.414935897	X835.7828.0.5762933
row51	702.53568	7.1145487	0.000643515	3.412578083	X701.5284.7.1145487
row52	413.16508	7.935744	0.000651459	-3.409232446	X412.1578.7.935744
row53	446.42018	8.310134	0.000665903	3.403245957	X445.4129.8.310134
row54	386.27638	7.455178	0.000697724	3.390472101	X385.2691.7.455178
row55	862.79888	0.57022893	0.000729305	-3.378318574	X861.7916.0.57022893
row56	988.73998	0.57515776	0.000733731	-3.376654611	X987.7327.0.57515776
row57	896.79238	0.5681938	0.000739063	-3.374662358	X895.7851.0.5681938
row58	551.50638	10.197605	0.000762991	3.365882884	X550.4991.10.197605
row59	124.92298	0.57197773	0.000774276	-3.361830777	X123.9157.0.57197773
row60	661.53768	9.127577	0.000783978	3.358390463	X660.5304.9.127577
row61	459.22598	7.2637625	0.000823386	3.344811312	X458.2187.7.2637625
row62	337.25908	7.4757833	0.000899596	-3.320179586	X336.2518.7.4757833
row63	465.39348	8.539514	0.000965583	3.300367361	X464.3862.8.539514
row64	133.03448	0.49430597	0.001015897	-3.286086733	X132.0272.0.49430597
row65	904.77628	0.5730124	0.001062722	-3.273372697	X903.769.0.5730124
row66	177.08998	4.6206765	0.001101288	-3.26328486	X176.0827.4.6206765
row67	101.00918	0.49429697	0.001164873	-3.247344435	X100.0019.0.49429697
row68	860.75428	0.5797104	0.001205657	-3.237538369	X859.747.0.5797104
row69	185.03288	0.6242733	0.001237132	-3.230177978	X184.0256.0.6242733
row70	938.77318	0.5736978	0.001241157	-3.229249158	X937.7659.0.5736978
row71	185.11598	0.52134717	0.001291335	3.217898535	X184.1087.0.52134717
row72	972.76288	0.5677068	0.001313514	-3.213010675	X971.7556.0.5677068
row73	175.10788	0.6756697	0.001361712	-3.202646219	X174.1006.0.6756697
row74	393.29848	7.3973875	0.001383508	-3.19806974	X392.2912.7.3973875
row75	288.29058	5.499601	0.001392255	3.196251832	X287.2833.5.499601
row76	458.42048	6.647118	0.001485917	3.177419867	X457.4132.6.647118
row77	142.03468	0.49399984	0.00148926	-3.176768324	X141.0274.0.49399984
row78	746.08638	7.4360795	0.001519325	3.170966718	X745.0791.7.4360795
row79	467.79618	7.259696	0.001533623	3.168244857	X466.7889.7.259696
row80	156.04228	0.5330696	0.00153926	-3.167178108	X155.035.0.5330696
row81	418.38888	7.9053955	0.001554517	3.164308908	X417.3816.7.9053955
row82	682.79918	0.58054024	0.001578106	-3.15992348	X681.7919.0.58054024
row83	55.05368	0.8008447	0.001682834	-3.141154234	X54.0464.0.8008447
row84	329.03198	0.83774406	0.001686664	3.14048845	X328.0247.0.83774406
row85	619.92718	7.1808987	0.001717165	3.135234919	X618.9199.7.1808987
row86	445.22608	7.3095484	0.001736542	3.131941913	X444.2188.7.3095484
row87	458.42028	6.549507	0.001774632	3.125566126	X457.413.6.549507
row88	159.14918	0.5019571	0.001823847	-3.117511722	X158.1419.0.5019571
row89	920.75408	0.5775056	0.001851024	-3.113149207	X919.7468.0.5775056
row90	410.21268	7.2645674	0.001942842	3.098833503	X409.2054.7.2645674
row91	288.29098	5.5918627	0.002002329	3.08988661	X287.2837.5.5918627
row92	515.30438	8.0980015	0.00200912	3.088880858	X514.2971.8.0980015
row93	245.18608	3.031662	0.002063351	-3.080958969	X244.1788.3.031662
row94	745.08658	7.4360223	0.002105246	3.074968769	X744.0793.7.4360223
row95	229.00538	0.8975677	0.002226104	-3.058281405	X227.9981.0.8975677
row96	535.27858	7.0187826	0.002264185	-3.053195347	X534.2713.7.0187826
row97	590.84928	0.57251143	0.002275183	-3.051741003	X589.842.0.57251143
row98	458.42028	6.436681	0.002325678	3.045145454	X457.413.6.436681
row99	339.28928	6.727919	0.002388814	3.037080777	X338.282.6.727919
row100	192.91078	0.5730048	0.002550954	-3.017230932	X191.9035.0.5730048
row101	390.35848	7.575755	0.002678028	3.002464929	X389.3512.7.575755
row102	432.40668	8.097642	0.002698103	3.00019108	X431.3994.8.097642
row103	744.08578	7.436957	0.002800993	2.988773963	X743.0785.7.436957
row104	129.06548	0.9240115	0.002836896	-2.984880013	X128.0582.0.9240115
row105	160.03648	0.6774402	0.002891827	-2.979008549	X159.0292.0.6774402
row106	376.34378	7.43635	0.002921397	2.97588993	X375.3365.7.43635
row107	688.52378	7.185381	0.002932037	2.974774859	X687.5165.7.185381
row108	450.38028	7.3574686	0.002976732	2.970130608	X449.373.7.3574686
row109	745.58568	7.436109	0.002997177	2.968027264	X744.5784.7.436109
row110	304.89568	0.5251146	0.003148414	2.952863212	X303.8884.0.5251146
row111	591.49628	10.199641	0.003183764	2.949414735	X590.489.10.199641
row112	670.46568	7.844185	0.003244755	2.943546105	X669.4584.7.844185
row113	707.32878	7.940143	0.003277379	-2.940448145	X706.3215.7.940143
row114	237.11108	5.1263514	0.003474811	2.922278155	X236.1038.5.1263514
row115	564.93148	7.436946	0.003556204	2.915059836	X563.9242.7.436946
row116	376.27528	7.2669125	0.003593321	2.911817896	X375.268.7.2669125
row117	274.87388	0.580402	0.003629465	-2.908690086	X273.8666.0.580402
row118	265.02378	0.84732574	0.003634504	-2.908256221	X264.0165.0.84732574
row119	105.00308	0.49380037	0.003760913	-2.897548768	X103.9958.0.49380037
row120	677.35848	0.56700003	0.003816262	2.89296306	X676.3512.0.56700003
row121	974.81588	0.5548296	0.003822516	2.892448725	X973.8086.0.5548296
row122	914.81398	0.56227183	0.003853622	2.889901767	X913.8067.0.56227183
row123	786.82908	0.5727465	0.003868897	-2.8886579	X785.8218.0.5727465
row124	801.57558	7.459322	0.003945866	2.882457312	X800.5683.7.459322
row125	373.33358	7.57697	0.003955142	2.881717505	X372.3263.7.57697
row126	301.13878	6.8929687	0.003988876	2.879040117	X300.1315.6.8929687
row127	170.11828	3.7353008	0.004057572	-2.873650882	X169.111.3.7353008
row128	499.33368	8.098	0.004080736	2.871852327	X498.3264.8.098
row129	959.96308	0.52386105	0.004098372	-2.870489212	X958.9558.0.52386105
row130	415.38018	8.097856	0.004131532	2.867940517	X414.3729.8.097856
row131	459.24288	7.4716816	0.004179756	2.864266914	X458.2356.7.4716816
row132	483.35348	8.095159	0.00427675	2.856993187	X482.3462.8.095159
row133	570.45748	7.1277175	0.004281111	2.856669692	X569.4502.7.1277175
row134	528.88188	7.1863704	0.004295087	2.855634929	X527.8746.7.1863704
row135	475.41288	10.266461	0.004328706	2.853158252	X474.4056.10.266461
row136	196.06078	2.3038523	0.004370393	-2.850111348	X195.0535.2.3038523
row137	643.36428	0.567315	0.004447928	2.844513633	X642.357.0.567315
row138	321.21088	7.479681	0.004461351	-2.843553578	X320.2036.7.479681
row139	674.80968	0.57881874	0.004472551	-2.842754472	X673.8024.0.57881874
row140	441.25478	7.264559	0.004550886	2.837215646	X440.2475.7.264559
row141	313.15508	3.6270492	0.00458909	-2.834545676	X312.1478.3.6270492
row142	483.35428	8.095401	0.004618915	2.832475168	X482.347.8.095401
row143	316.32148	5.926459	0.004642593	2.830840057	X315.3142.5.926459
row144	397.36648	8.097838	0.004748108	2.823644051	X396.3592.8.097838
row145	770.53548	7.3701735	0.004891844	2.814070864	X769.5282.7.3701735
row146	948.80648	0.5604009	0.004934335	2.81128961	X947.7992.0.5604009
row147	894.74738	0.5788377	0.004936101	-2.811174453	X893.7401.0.5788377
row148	479.18308	6.0525913	0.004960687	-2.809575608	X478.1758.6.0525913
row149	457.28538	7.576914	0.005026913	2.805304062	X456.2781.7.576914
row150	94.04508	0.92072403	0.005028014	2.805233479	X93.0378.0.92072403
row151	151.03568	1.0047277	0.005030468	2.805076211	X150.0284.1.0047277
row152	620.92708	7.181728	0.005046922	2.804023568	X619.9198.7.181728
row153	698.50368	8.37593	0.005096585	2.800864926	X697.4964.8.37593
row154	744.58408	7.4367614	0.00521265	2.793590116	X743.5768.7.4367614
row155	184.98618	1.0180665	0.005442341	2.779614808	X183.9789.1.0180665
row156	144.10218	0.7018532	0.005562048	-2.772541164	X143.0949.0.7018532
row157	391.18738	7.9355965	0.005615135	-2.769448089	X390.1801.7.9355965
row158	746.56108	7.1134496	0.005707849	2.764108858	X745.5538.7.1134496
row159	721.30798	7.9428005	0.005861247	-2.755444357	X720.3007.7.9428005
row160	140.06868	0.7997323	0.005897766	-2.753411793	X139.0614.0.7997323
row161	279.98788	0.84818804	0.005920008	-2.752179392	X278.9806.0.84818804
row162	529.38058	7.187098	0.005993775	2.748121735	X528.3733.7.187098
row163	152.00208	1.0225599	0.006021464	-2.746610248	X150.9948.1.0225599
row164	351.22988	7.2325892	0.006108995	-2.741873023	X350.2226.7.2325892
row165	202.04828	3.0665774	0.006330307	-2.730162717	X201.041.3.0665774
row166	429.25518	7.3097935	0.006348948	2.729193271	X428.2479.7.3097935
row167	182.98578	1.0075496	0.006398148	2.726646836	X181.9785.1.0075496
row168	359.31678	7.436386	0.006409199	2.726077299	X358.3095.7.436386
row169	219.02798	0.63321185	0.006527564	-2.72003177	X218.0207.0.63321185
row170	964.77818	0.5623474	0.006685564	-2.712113776	X963.7709.0.5623474
row171	341.30578	7.4360576	0.006791429	2.706902074	X340.2985.7.4360576
row172	598.26728	7.0039983	0.006824211	2.705303003	X597.26.7.0039983
row173	358.36808	6.279106	0.006953313	2.699072027	X357.3608.6.279106
row174	186.98228	1.0188926	0.00702551	2.695632623	X185.975.1.0188926
row175	906.83088	0.55678684	0.007038197	2.695031526	X905.8236.0.55678684
row176	740.54678	8.375605	0.007049809	2.694482212	X739.5395.8.375605
row177	139.98708	0.9986468	0.007105074	2.691878905	X138.9798.0.9986468
row178	401.26888	6.781893	0.007124618	-2.690962612	X400.2616.6.781893
row179	343.27118	7.397536	0.007194382	-2.687710113	X342.2639.7.397536
row180	653.50618	7.3935423	0.007260195	-2.684667724	X652.4989.7.3935423
row181	225.03978	4.248318	0.007260735	-2.684642843	X224.0325.4.248318
row182	437.27618	9.071964	0.007424249	-2.677190146	X436.2689.9.071964
row183	376.77608	7.2666116	0.00747564	2.674878205	X375.7688.7.2666116
row184	690.02308	7.185091	0.007534419	2.672251333	X689.0158.7.185091
row185	91.05328	6.525993	0.007602157	-2.669246785	X90.046.6.525993
row186	637.52278	7.3918285	0.007603296	-2.669196474	X636.5155.7.3918285
row187	316.32138	5.858386	0.00763363	2.667858932	X315.3141.5.858386
row188	743.59348	7.4369445	0.007647703	2.667240041	X742.5862.7.4369445
row189	603.22178	7.71596	0.007741305	-2.663149316	X602.2145.7.71596
row190	433.35108	7.3582087	0.007766491	2.662056218	X432.3438.7.3582087
row191	255.23128	6.6287622	0.007792423	-2.660934013	X254.224.6.6287622
row192	854.81378	0.57092994	0.00785995	-2.65802743	X853.8065.0.57092994
row193	640.81728	0.57863665	0.00792676	2.655173607	X639.81.0.57863665
row194	846.82518	0.561489	0.008060814	2.649511868	X845.8179.0.561489
row195	295.19538	7.3972297	0.00809458	-2.64809907	X294.1881.7.3972297
row196	355.28598	6.705479	0.008257715	2.641346763	X354.2787.6.705479
row197	149.05878	2.0449514	0.008273942	-2.640681688	X148.0515.2.0449514
row198	174.99098	1.0512587	0.008506168	-2.631288953	X173.9837.1.0512587
row199	415.27438	8.563838	0.008521437	-2.630679427	X414.2671.8.563838
row200	267.27018	7.4366164	0.008523417	2.630600496	X266.2629.7.4366164
row201	152.07098	7.939424	0.008750815	-2.621638695	X151.0637.7.939424
row202	565.43028	7.436455	0.0088464	2.61793368	X564.423.7.436455
row203	411.22078	7.262922	0.008949983	2.613958792	X410.2135.7.262922
row204	161.98138	0.8299715	0.008988594	2.612487645	X160.9741.0.8299715
row205	219.13778	5.6413965	0.009049633	-2.610173424	X218.1305.5.6413965
row206	147.11288	0.51472473	0.009145123	-2.606580838	X146.1056.0.51472473
row207	97.06508	3.607805	0.009182975	2.605166036	X96.0578.3.607805
row208	369.33628	7.733685	0.00934048	2.599334156	X368.329.7.733685
row209	689.02578	7.1854534	0.009342175	2.599271885	X688.0185.7.1854534
row210	213.12368	0.85855407	0.009440001	-2.595694294	X212.1164.0.85855407
row211	551.43578	7.3962502	0.009445763	-2.595484627	X550.4285.7.3962502
row212	880.82068	0.5603343	0.009495913	2.593664377	X879.8134.0.5603343
row213	279.13458	2.208193	0.009610823	-2.58952577	X278.1273.2.208193
row214	316.14038	7.935965	0.009658001	-2.58783937	X315.1331.7.935965
row215	91.98028	0.54515654	0.009671727	2.587350098	X90.973.0.54515654
row216	161.02958	0.49431276	0.009690716	-2.586674247	X160.0223.0.49431276
row217	184.13398	3.8977776	0.009742463	2.584838476	X183.1267.3.8977776
row218	222.95908	1.0127077	0.00978857	2.58321006	X221.9518.1.0127077
row219	487.27408	7.7367773	0.009870749	2.58032458	X486.2668.7.7367773
row220	171.10028	4.5345216	0.010129457	2.571378444	X170.093.4.5345216
row221	838.83438	0.5583222	0.010275773	2.566408516	X837.8271.0.5583222
row222	227.95588	0.5729444	0.010408773	2.561945252	X226.9486.0.5729444
row223	191.01308	0.83330053	0.010463146	-2.560135161	X190.0058.0.83330053
row224	229.00738	0.8964799	0.010831451	-2.548090046	X228.0001.0.8964799
row225	634.87808	0.56803256	0.010873305	2.546744391	X633.8708.0.56803256
row226	770.85468	0.5598834	0.010896978	2.54598529	X769.8474.0.5598834
row227	355.31958	7.5767803	0.01090295	2.545794029	X354.3123.7.5767803
row228	214.00448	0.9592621	0.01092446	2.545105893	X212.9972.0.9592621
row229	362.92858	0.57420546	0.010938902	2.544644573	X361.9213.0.57420546
row230	211.14398	3.863549	0.010960379	-2.543959494	X210.1367.3.863549
row231	457.24698	6.7044644	0.011045698	2.541249767	X456.2397.6.7044644
row232	198.09738	0.63588953	0.011082331	2.540091995	X197.0901.0.63588953
row233	712.51568	8.376188	0.011089002	2.539881557	X711.5084.8.376188
row234	681.03948	7.1852355	0.011108114	2.539279203	X680.0322.7.1852355
row235	710.85248	0.5603595	0.011161617	2.53759782	X709.8452.0.5603595
row236	225.11128	5.194629	0.011235627	-2.535283765	X224.104.5.194629
row237	744.84588	0.5605019	0.011450908	2.52862874	X743.8386.0.5605019
row238	204.08718	5.396303	0.01146334	-2.528247844	X203.0799.5.396303
row239	277.21438	7.095208	0.011514484	-2.526684648	X276.2071.7.095208
row240	507.91238	7.184816	0.011518965	2.526547978	X506.9051.7.184816
row241	771.54128	7.429441	0.011527438	2.526289713	X770.534.7.429441
row242	339.18378	7.4732766	0.011563602	-2.525189187	X338.1765.7.4732766
row243	120.04458	3.528204	0.011941334	-2.513873253	X119.0373.3.528204
row244	345.30148	7.3086796	0.01194598	2.513736068	X344.2942.7.3086796
row245	375.30888	6.7273483	0.011958981	2.5133524	X374.3016.6.7273483
row246	453.81048	7.3059497	0.011962464	2.513249672	X452.8032.7.3059497
row247	566.43278	7.436063	0.011969087	2.51305443	X565.4255.7.436063
row248	667.27098	7.934458	0.012100096	-2.509211665	X666.2637.7.934458
row249	135.03068	0.49516928	0.012209443	-2.506032391	X134.0234.0.49516928
row250	670.47018	7.97817	0.012303659	2.503313261	X669.4629.7.97817
row251	185.15358	6.1320457	0.012365382	2.501541861	X184.1463.6.1320457
row252	268.15098	6.927437	0.012440662	2.499391986	X267.1437.6.927437
row253	271.26448	7.1838055	0.012491977	2.497933091	X270.2572.7.1838055
row254	227.12658	4.6328115	0.012741957	2.490901135	X226.1193.4.6328115
row255	258.99618	3.6304765	0.012799703	-2.489294126	X257.9889.3.6304765
row256	565.93098	7.4359145	0.012817663	2.488795611	X564.9237.7.4359145
row257	70.06558	0.6857755	0.013024515	-2.483098272	X69.0583.0.6857755
row258	243.12798	6.4542675	0.013226255	-2.477618305	X242.1207.6.4542675
row259	219.01848	1.0483967	0.013340564	-2.474545996	X218.0112.1.0483967
row260	130.06508	2.4857972	0.013429121	-2.472181793	X129.0578.2.4857972
row261	148.97628	0.8310572	0.013451874	2.471576566	X147.969.0.8310572
row262	329.24818	7.2322	0.013544049	-2.469134002	X328.2409.7.2322
row263	144.03228	0.49391693	0.013611471	-2.467356643	X143.025.0.49391693
row264	211.14428	3.7553642	0.013649859	-2.466348149	X210.137.3.7553642
row265	681.47488	8.375894	0.013680394	2.465547754	X680.4676.8.375894
row266	303.21828	7.279684	0.013713544	-2.464680579	X302.211.7.279684
row267	205.02878	1.0321988	0.013874793	-2.460488728	X204.0215.1.0321988
row268	265.02318	1.0508189	0.013928618	-2.459099063	X264.0159.1.0508189
row269	233.98208	1.0332419	0.014131264	-2.453909235	X232.9748.1.0332419
row270	413.27388	7.3096285	0.014190899	2.452394499	X412.2666.7.3096285
row271	342.12278	7.9359293	0.014383719	-2.447534912	X341.1155.7.9359293
row272	379.08438	6.527237	0.014428509	2.446414304	X378.0771.6.527237
row273	213.11188	3.5961883	0.014491043	2.444854906	X212.1046.3.5961883
row274	346.27448	7.2324376	0.014616256	-2.441750214	X345.2672.7.2324376
row275	315.13478	7.9353614	0.014624212	-2.441553728	X314.1275.7.9353614
row276	362.32768	7.308518	0.01474274	2.438637715	X361.3204.7.308518
row277	190.96518	1.0561837	0.014853106	-2.435941016	X189.9579.1.0561837
row278	275.00908	1.0305009	0.014944462	-2.433722144	X274.0018.1.0305009
row279	495.26638	7.737094	0.014989732	2.43262704	X494.2591.7.737094
row280	387.34948	7.734114	0.015027143	2.431724246	X386.3422.7.734114
row281	221.98218	1.0770885	0.015062846	-2.430864514	X220.9749.1.0770885
row282	566.42998	7.3757133	0.01506763	2.430749449	X565.4227.7.3757133
row283	135.07928	2.0444787	0.015107349	-2.429795387	X134.072.2.0444787
row284	339.27538	7.691921	0.015124992	-2.429372306	X338.2681.7.691921
row285	698.50108	8.210893	0.015195844	2.427677615	X697.4938.8.210893
row286	423.28748	7.4366345	0.01521971	2.427108342	X422.2802.7.4366345
row287	712.51418	7.9783664	0.015232492	2.426803768	X711.5069.7.9783664
row288	633.80038	6.040336	0.015405659	-2.422699616	X632.7931.6.040336
row289	437.19678	6.0401244	0.01542171	-2.422321276	X436.1895.6.0401244
row290	524.88508	7.185017	0.015559641	2.419084124	X523.8778.7.185017
row291	647.45758	7.7784834	0.015938099	-2.410329945	X646.4503.7.7784834
row292	327.22288	7.3972483	0.015959069	-2.40985027	X326.2156.7.3972483
row293	299.29458	7.4366684	0.015963183	2.409756219	X298.2873.7.4366684
row294	603.22388	7.9331264	0.016039696	-2.408011049	X602.2166.7.9331264
row295	507.41078	7.1847534	0.016233686	2.403618925	X506.4035.7.1847534
row296	74.03258	0.9259496	0.016258116	2.403069082	X73.0253.0.9259496
row297	582.24658	6.3809404	0.01634072	-2.401215284	X581.2393.6.3809404
row298	154.05878	0.6552689	0.016453025	-2.398708094	X153.0515.0.6552689
row299	570.93098	7.43683	0.016507986	2.397486568	X569.9237.7.43683
row300	102.03388	0.92208076	0.016628313	2.394824702	X101.0266.0.92208076
row301	219.09558	6.0474076	0.016885691	-2.389187316	X218.0883.6.0474076
row302	645.29448	7.9350586	0.016927985	-2.38826817	X644.2872.7.9350586
row303	611.94278	7.181809	0.017082551	2.384926134	X610.9355.7.181809
row304	291.01998	3.630484	0.017123154	-2.384052611	X290.0127.3.630484
row305	607.56698	8.768496	0.017266078	2.380992188	X606.5597.8.768496
row306	387.27758	7.3668313	0.017331546	2.379597732	X386.2703.7.3668313
row307	349.27108	7.1181107	0.017367474	-2.378834441	X348.2638.7.1181107
row308	329.15048	7.9358845	0.017463132	-2.376808909	X328.1432.7.9358845
row309	339.28978	7.265928	0.017472101	2.376619491	X338.2825.7.265928
row310	528.38408	7.1867824	0.017715338	2.371514778	X527.3768.7.1867824
row311	500.15488	6.050737	0.017731111	2.371185887	X499.1476.6.050737
row312	103.00618	0.49430412	0.017769054	-2.370395762	X101.9989.0.49430412
row313	373.29628	6.7054577	0.017787052	2.370021478	X372.289.6.7054577
row314	432.36718	6.7056575	0.017798685	2.369779731	X431.3599.6.7056575
row315	171.13858	7.084178	0.017888864	-2.367910467	X170.1313.7.084178
row316	143.03928	0.9198807	0.018022611	2.365153252	X142.032.0.9198807
row317	930.78518	0.5652006	0.018028665	-2.365028871	X929.7779.0.5652006
row318	431.21008	7.183671	0.018131489	2.36292193	X430.2028.7.183671
row319	304.01428	2.4844596	0.018158737	2.362365335	X303.007.2.4844596
row320	120.08038	2.044157	0.018269393	-2.360112522	X119.0731.2.044157
row321	856.58008	9.067075	0.018327188	-2.358940623	X855.5728.9.067075
row322	275.04388	3.6309297	0.018454025	-2.35638007	X274.0366.3.6309297
row323	523.88548	7.184873	0.01851349	2.355184917	X522.8782.7.184873
row324	740.54528	8.211345	0.018711467	2.351229945	X739.538.8.211345
row325	523.38348	7.185199	0.019009918	2.345336428	X522.3762.7.185199
row326	548.50668	10.266443	0.019029326	2.344955981	X547.4994.10.266443
row327	321.24148	6.8709106	0.019062197	-2.344312401	X320.2342.6.8709106
row328	273.16728	4.8480268	0.019074375	2.344074232	X272.16.4.8480268
row329	417.29128	9.172214	0.01913318	-2.342925949	X416.284.9.172214
row330	293.20868	6.736717	0.019291828	2.339843382	X292.2014.6.736717
row331	149.09608	8.375562	0.019541128	2.335043886	X148.0888.8.375562
row332	219.17388	6.6022205	0.019845029	-2.329265037	X218.1666.6.6022205
row333	223.09818	5.585271	0.01998073	-2.326709532	X222.0909.5.585271
row334	659.27098	7.9389744	0.020064907	-2.32513193	X658.2637.7.9389744
row335	357.30108	6.7279634	0.020092183	2.324621968	X356.2938.6.7279634
row336	140.98898	1.0302924	0.020195635	-2.322693284	X139.9817.1.0302924
row337	231.98628	1.0340155	0.020204343	-2.322531338	X230.979.1.0340155
row338	140.06848	7.6915107	0.020216733	-2.322301008	X139.0612.7.6915107
row339	680.38708	7.5926023	0.020243495	2.32180394	X679.3798.7.5926023
row340	539.31468	6.9163284	0.020256018	2.321571535	X538.3074.6.9163284
row341	425.28958	7.08499	0.020274019	-2.321237684	X424.2823.7.08499
row342	638.45688	7.263808	0.02034822	2.319864287	X637.4496.7.263808
row343	613.26518	7.9349227	0.020372079	-2.319423609	X612.2579.7.9349227
row344	195.13538	4.612891	0.020387277	-2.319143128	X194.1281.4.612891
row345	570.45858	7.127929	0.020429653	2.318362054	X569.4513.7.127929
row346	308.14478	5.132085	0.020519011	-2.316719606	X307.1375.5.132085
row347	441.32878	6.9641623	0.020666885	-2.314015258	X440.3215.6.9641623
row348	193.02848	1.0413983	0.020730012	-2.312865923	X192.0212.1.0413983
row349	357.30208	7.2663107	0.020835697	2.310948555	X356.2948.7.2663107
row350	103.05368	2.0438144	0.020882407	-2.310103825	X102.0464.2.0438144
row351	467.23638	7.3601966	0.021425953	2.300393205	X466.2291.7.3601966
row352	461.24188	7.3648143	0.021451744	2.299937811	X460.2346.7.3648143
row353	980.75408	0.57124555	0.021596996	-2.297381852	X979.7468.0.57124555
row354	132.10208	1.4519173	0.021729118	-2.295069905	X131.0948.1.4519173
row355	239.23858	7.18376	0.021864505	2.292713494	X238.2313.7.18376
row356	638.33538	7.59273	0.021923508	2.291690512	X637.3281.7.59273
row357	234.05608	4.9224834	0.021977884	2.290749879	X233.0488.4.9224834
row358	621.31158	7.5927663	0.022057634	2.289373956	X620.3043.7.5927663
row359	446.26028	6.1505694	0.022135229	2.288039367	X445.253.6.1505694
row360	317.14818	7.9369426	0.022308387	-2.285075745	X316.1409.7.9369426
row361	726.53268	8.375553	0.022627718	2.27966241	X725.5254.8.375553
row362	214.98888	0.49399596	0.023216249	-2.269857197	X213.9816.0.49399596
row363	637.95758	7.2640257	0.023269741	2.26897673	X636.9503.7.2640257
row364	360.21438	8.375912	0.023533021	2.264668649	X359.2071.8.375912
row365	166.08678	2.044267	0.02356949	-2.264075193	X165.0795.2.044267
row366	345.20728	5.1799297	0.023930526	-2.258242806	X344.2.5.1799297
row367	335.24368	7.279691	0.023940752	-2.258078714	X334.2364.7.279691
row368	144.02368	0.97865564	0.024010267	2.256964917	X143.0164.0.97865564
row369	284.11458	7.933973	0.024015931	-2.256874285	X283.1073.7.933973
row370	612.44328	7.1828938	0.024058237	2.256197955	X611.436.7.1828938
row371	400.37778	6.4028025	0.024080293	2.255845753	X399.3705.6.4028025
row372	423.26358	8.565291	0.024239407	-2.253313223	X422.2563.8.565291
row373	275.13498	6.998092	0.024327262	2.251921045	X274.1277.6.998092
row374	404.37588	7.7342005	0.024420995	2.250440531	X403.3686.7.7342005
row375	659.51748	7.3967524	0.024499729	-2.249200708	X658.5102.7.3967524
row376	415.34078	7.359255	0.024549978	2.248411256	X414.3335.7.359255
row377	170.09268	0.60025805	0.02461704	2.247359832	X169.0854.0.60025805
row378	665.50868	9.818409	0.024646912	-2.24689229	X664.5014.9.818409
row379	342.26998	7.1819553	0.024823672	2.244135693	X341.2627.7.1819553
row380	305.98698	3.630859	0.02485399	-2.243664594	X304.9797.3.630859
row381	303.21908	7.2795167	0.025051316	-2.240610492	X302.2118.7.2795167
row382	814.54738	8.614783	0.025132378	-2.239361898	X813.5401.8.614783
row383	565.43208	7.3758082	0.025164018	2.238875503	X564.4248.7.3758082
row384	269.21308	6.6735897	0.025361552	-2.235850705	X268.2058.6.6735897
row385	235.05748	0.57654864	0.025405678	-2.235177799	X234.0502.0.57654864
row386	140.06828	7.3910275	0.025417286	-2.23500096	X139.061.7.3910275
row387	325.21178	7.2815614	0.025455673	-2.234416627	X324.2045.7.2815614
row388	365.32328	7.4438415	0.02546681	2.234247241	X364.316.7.4438415
row389	116.07078	0.6857441	0.025581272	-2.232510039	X115.0635.0.6857441
row390	559.80078	6.9026294	0.025624285	2.231858971	X558.7935.6.9026294
row391	169.14078	4.482414	0.025632292	-2.231737878	X168.1335.4.482414
row392	395.17948	4.9460735	0.025817816	-2.228941216	X394.1722.4.9460735
row393	723.63328	7.437327	0.026235889	2.22270217	X722.626.7.437327
row394	181.07218	2.6809895	0.02628887	-2.221917672	X180.0649.2.6809895
row395	560.30458	6.9019074	0.026361498	2.220844466	X559.2973.6.9019074
row396	635.24728	7.935711	0.02646107	-2.219377257	X634.24.7.935711
row397	296.22258	6.3425694	0.026788975	2.214578997	X295.2153.6.3425694
row398	341.26858	7.1840577	0.02680136	2.214398755	X340.2613.7.1840577
row399	132.10218	1.3602144	0.027072184	-2.210475431	X131.0949.1.3602144
row400	283.10758	7.9335	0.027202817	-2.208595086	X282.1003.7.9335
row401	471.30248	7.7376366	0.027238979	2.208075954	X470.2952.7.7376366
row402	684.84578	0.5708062	0.027287174	-2.207384999	X683.8385.0.5708062
row403	263.13918	3.0902302	0.027363802	-2.20628856	X262.1319.3.0902302
row404	507.24208	5.102744	0.027378259	-2.206082002	X506.2348.5.102744
row405	233.07898	4.8340645	0.027446356	-2.205110295	X232.0717.4.8340645
row406	233.98198	0.85023564	0.027491592	-2.204465947	X232.9747.0.85023564
row407	399.26128	7.1830373	0.027619723	2.202645803	X398.254.7.1830373
row408	152.12788	2.59882	0.027733316	2.201038247	X151.1206.2.59882
row409	498.13718	5.72168	0.027751187	2.20078586	X497.1299.5.72168
row410	133.09728	0.5147216	0.028020995	-2.19699232	X132.09.0.5147216
row411	459.80898	7.2590337	0.028173171	2.194866558	X458.8017.7.2590337
row412	235.09408	3.6002543	0.028187327	2.194669323	X234.0868.3.6002543
row413	341.23738	7.526914	0.028207741	-2.194385033	X340.2301.7.526914
row414	748.58338	7.436033	0.028229164	2.194086884	X747.5761.7.436033
row415	818.06068	8.564622	0.02829777	-2.193133391	X817.0534.8.564622
row416	125.98608	0.4941185	0.028498237	-2.190358643	X124.9788.0.4941185
row417	805.05388	8.617569	0.028585997	-2.189149214	X804.0466.8.617569
row418	348.99228	5.7974863	0.028617052	-2.188721996	X347.985.5.7974863
row419	172.97768	0.6242474	0.028680475	2.187850756	X171.9704.0.6242474
row420	255.15788	5.9941425	0.02877344	-2.186576704	X254.1506.5.9941425
row421	343.13548	4.089717	0.028866981	-2.185298308	X342.1282.4.089717
row422	351.18768	7.3972096	0.029096508	-2.182176518	X350.1804.7.3972096
row423	603.94828	7.183674	0.029218742	2.18052264	X602.941.7.183674
row424	447.30238	7.220426	0.029250604	2.180092523	X446.2951.7.220426
row425	321.13338	6.600303	0.029386636	-2.178260661	X320.1261.6.600303
row426	492.21328	7.9352827	0.029756312	-2.173319063	X491.206.7.9352827
row427	174.05528	3.1255038	0.02989454	-2.17148486	X173.048.3.1255038
row428	368.23638	8.376043	0.029916988	2.171187688	X367.2291.8.376043
row429	165.03378	1.0408901	0.029920958	-2.171135146	X164.0265.1.0408901
row430	227.08048	2.48408	0.029938402	-2.170904368	X226.0732.2.48408
row431	571.80048	6.892606	0.030123031	2.168468872	X570.7932.6.892606
row432	205.02908	0.85186327	0.030198646	-2.167475104	X204.0218.0.85186327
row433	719.33958	0.5706143	0.030444623	-2.164257102	X718.3323.0.5706143
row434	358.24518	7.1888733	0.030449346	2.164195528	X357.2379.7.1888733
row435	383.32538	6.963393	0.03063364	-2.16179942	X382.3181.6.963393
row436	440.32238	5.6476903	0.030641872	2.161692688	X439.3151.5.6476903
row437	478.29338	6.906396	0.030835145	2.159193666	X477.2861.6.906396
row438	277.21658	6.4875274	0.031184097	2.154715586	X276.2093.6.4875274
row439	156.04218	0.6269042	0.031191607	-2.154619694	X155.0349.0.6269042
row440	253.21578	6.581866	0.031201015	-2.154499574	X252.2085.6.581866
row441	393.29698	7.588921	0.031290471	-2.153359052	X392.2897.7.588921
row442	147.08058	5.3574157	0.031406371	-2.151885527	X146.0733.5.3574157
row443	299.14108	6.3894577	0.031587576	-2.14959106	X298.1338.6.3894577
row444	374.32858	7.266056	0.031629644	2.149060005	X373.3213.7.266056
row445	369.24188	7.1851563	0.031692327	2.148269814	X368.2346.7.1851563
row446	558.79778	6.9018717	0.031719737	2.147924707	X557.7905.6.9018717
row447	460.31128	7.2592864	0.032047126	2.143822325	X459.304.7.2592864
row448	833.08338	9.172474	0.032111999	-2.143013686	X832.0761.9.172474
row449	130.00758	0.9498402	0.03213275	2.142755327	X129.0003.0.9498402
row450	413.26898	7.5650916	0.032187267	-2.142077235	X412.2617.7.5650916
row451	464.37308	7.5637603	0.032429555	-2.139075486	X463.3658.7.5637603
row452	431.20978	7.1837425	0.032438204	2.138968692	X430.2025.7.1837425
row453	311.16728	7.3970613	0.032690878	-2.135859378	X310.16.7.3970613
row454	484.38258	6.766944	0.032715789	2.135553938	X483.3753.6.766944
row455	828.55178	8.562489	0.032817489	-2.134309073	X827.5445.8.562489
row456	277.13728	6.990923	0.032902986	2.133265089	X276.13.6.990923
row457	180.06688	3.0666792	0.033005532	-2.132015989	X179.0596.3.0666792
row458	276.12828	6.8170886	0.033054689	2.131418388	X275.121.6.8170886
row459	727.46078	6.941052	0.033307036	2.12836254	X726.4535.6.941052
row460	347.16148	7.937234	0.033337532	-2.127994595	X346.1542.7.937234
row461	317.20718	3.4509652	0.033489254	-2.126168238	X316.1999.3.4509652
row462	766.52868	6.9398766	0.033737797	2.123191632	X765.5214.6.9398766
row463	768.55708	7.435433	0.033863747	2.121690378	X767.5498.7.435433
row464	155.08088	1.4994646	0.033919277	-2.121030005	X154.0736.1.4994646
row465	565.93298	7.3758225	0.033935635	2.120835652	X564.9257.7.3758225
row466	147.01438	0.4957594	0.033989941	-2.120190997	X146.0071.0.4957594
row467	581.24038	7.9335456	0.034019079	-2.119845477	X580.2331.7.9335456
row468	373.21288	7.2320647	0.034202097	-2.117680948	X372.2056.7.2320647
row469	515.13658	6.054467	0.034299828	2.116529163	X514.1293.6.054467
row470	737.10418	7.4368677	0.034529333	2.113835341	X736.0969.7.4368677
row471	144.13878	5.2191286	0.034563179	-2.113439373	X143.1315.5.2191286
row472	310.20138	4.3756375	0.034742818	2.111343262	X309.1941.4.3756375
row473	263.19908	6.4035983	0.035276875	-2.105165841	X262.1918.6.4035983
row474	107.04808	2.0441723	0.035314183	-2.104737288	X106.0408.2.0441723
row475	288.07418	0.6322422	0.03532074	2.104662004	X287.0669.0.6322422
row476	205.09738	2.2686524	0.035337337	-2.104471514	X204.0901.2.2686524
row477	329.24288	7.6908464	0.035343445	-2.104401433	X328.2356.7.6908464
row478	689.52198	7.1849923	0.035396564	2.103792352	X688.5147.7.1849923
row479	566.93408	7.3756585	0.035465685	2.103000971	X565.9268.7.3756585
row480	311.10478	7.9334335	0.035637958	-2.101034267	X310.0975.7.9334335
row481	237.06418	4.8381634	0.035776437	-2.099459239	X236.0569.4.8381634
row482	830.07788	9.172135	0.035958914	-2.097391717	X829.0706.9.172135
row483	177.95608	0.82992995	0.036225962	2.094382032	X176.9488.0.82992995
row484	195.09898	4.9604554	0.03625147	2.094095545	X194.0917.4.9604554
row485	403.27888	7.371811	0.036273026	2.093853569	X402.2716.7.371811
row486	559.30168	6.9025846	0.036374631	2.09271469	X558.2944.6.9025846
row487	233.07048	3.5262477	0.03644264	-2.091953903	X232.0632.3.5262477
row488	331.28508	7.182442	0.036608309	2.090105664	X330.2778.7.182442
row489	110.01078	1.0365146	0.036690604	-2.089190217	X109.0035.1.0365146
row490	434.28088	7.2488728	0.036817572	2.087781245	X433.2736.7.2488728
row491	163.07518	2.0444548	0.036927202	-2.086568	X162.0679.2.0444548
row492	132.10208	0.8659426	0.037181817	-2.083762045	X131.0948.0.8659426
row493	749.08398	7.4360776	0.037187945	2.083694722	X748.0767.7.4360776
row494	252.08258	0.5983542	0.03721981	2.08334476	X251.0753.0.5983542
row495	337.21388	6.394628	0.037245257	-2.08306546	X336.2066.6.394628
row496	182.08238	1.2302002	0.037374977	-2.081644239	X181.0751.1.2302002
row497	327.00968	5.796935	0.037387655	-2.08150557	X326.0024.5.796935
row498	217.10558	2.0404775	0.03794564	-2.075441445	X216.0983.2.0404775
row499	424.77738	9.173471	0.037960077	-2.075285556	X423.7701.9.173471
row500	148.03958	3.306263	0.038082144	-2.073969498	X147.0323.3.306263
row501	365.20338	7.5338774	0.038101214	-2.073764217	X364.1961.7.5338774
row502	749.58598	7.436062	0.038112996	2.073637436	X748.5787.7.436062
row503	86.09658	1.4518329	0.038128539	-2.073470234	X85.0893.1.4518329
row504	560.80308	6.901051	0.038236808	2.072307133	X559.7958.6.901051
row505	553.45778	10.26723	0.038331003	-2.071297493	X552.4505.10.26723
row506	169.09418	0.5343883	0.038437216	-2.070161578	X168.0869.0.5343883
row507	348.29328	7.3553934	0.038620886	-2.068203552	X347.286.7.3553934
row508	367.19408	7.232542	0.038656536	-2.067824423	X366.1868.7.232542
row509	83.06058	0.9133011	0.038840526	2.065872438	X82.0533.0.9133011
row510	219.01798	0.8473915	0.039030507	-2.063865119	X218.0107.0.8473915
row511	274.12548	6.8164363	0.039072987	2.063417409	X273.1182.6.8164363
row512	515.39728	7.1853833	0.039209617	2.061980241	X514.39.7.1853833
row513	391.21038	7.6910124	0.039316019	2.060863979	X390.2031.7.6910124
row514	607.25188	7.9322705	0.03940265	-2.059957015	X606.2446.7.9322705
row515	752.83578	0.5706212	0.039422628	-2.05974811	X751.8285.0.5706212
row516	462.38048	7.0848265	0.039462096	-2.059335646	X461.3732.7.0848265
row517	555.32048	6.8904214	0.039544869	2.058471765	X554.3132.6.8904214
row518	803.54368	7.5645943	0.039633222	-2.057551341	X802.5364.7.5645943
row519	153.09028	3.3442557	0.039695304	2.056905636	X152.083.3.3442557
row520	189.07938	4.560198	0.039752085	-2.056315818	X188.0721.4.560198
row521	190.08758	4.56022	0.03994459	-2.054321448	X189.0803.4.56022
row522	459.24278	7.360773	0.039992863	2.053822613	X458.2355.7.360773
row523	423.25158	6.783786	0.040274999	-2.050917319	X422.2443.6.783786
row524	217.10618	2.3184814	0.040415452	-2.049477435	X216.0989.2.3184814
row525	633.29868	6.040549	0.040426651	-2.049362807	X632.2914.6.040549
row526	133.03238	0.8538687	0.040435937	-2.049267781	X132.0251.0.8538687
row527	143.03118	0.7616431	0.040552792	-2.048073561	X142.0239.0.7616431
row528	451.37778	8.31052	0.040579842	2.047797533	X450.3705.8.31052
row529	913.36458	6.0381618	0.040651464	-2.047067436	X912.3573.6.0381618
row530	325.27138	7.3139787	0.040790611	-2.045652105	X324.2641.7.3139787
row531	434.18678	6.0391846	0.04095346	-2.044000879	X433.1795.6.0391846
row532	163.06038	0.63733876	0.040956372	2.043971411	X162.0531.0.63733876
row533	569.92898	7.4362993	0.041046506	2.043059931	X568.9217.7.4362993
row534	387.19448	6.150929	0.041064624	2.042876911	X386.1872.6.150929
row535	446.17008	6.0397778	0.041141488	-2.042101263	X445.1628.6.0397778
row536	149.99768	0.8325237	0.041208019	2.041430869	X148.9904.0.8325237
row537	385.16778	7.232884	0.041412164	-2.039379526	X384.1605.7.232884
row538	159.06308	0.7290417	0.04146961	-2.038803831	X158.0558.0.7290417
row539	260.07388	3.409677	0.041496036	-2.038539225	X259.0666.3.409677
row540	313.23478	6.7280617	0.041540788	-2.038091456	X312.2275.6.7280617
row541	245.14988	1.7748834	0.041691754	-2.036583938	X244.1426.1.7748834
row542	363.02478	0.85803306	0.042007109	-2.033449712	X362.0175.0.85803306
row543	426.19628	6.04013	0.042018881	-2.033333105	X425.189.6.04013
row544	446.25598	6.2634225	0.042338982	-2.030172757	X445.2487.6.2634225
row545	173.11678	4.9705453	0.04244142	2.029165657	X172.1095.4.9705453
row546	672.54768	7.1849847	0.04258452	2.027762239	X671.5404.7.1849847
row547	276.13678	6.9985943	0.042727319	2.026365745	X275.1295.6.9985943
row548	550.83038	7.2374005	0.042727548	2.026363505	X549.8231.7.2374005
row549	110.01258	0.8482752	0.042809953	-2.025559425	X109.0053.0.8482752
row550	233.15138	6.151655	0.043002109	2.023689507	X232.1441.6.151655
row551	106.02308	1.0209668	0.043004329	-2.023667947	X105.0158.1.0209668
row552	427.26258	7.310051	0.043495014	2.018925012	X426.2553.7.310051
row553	285.12288	7.9326577	0.043515114	-2.01873169	X284.1156.7.9326577
row554	275.04458	3.4094148	0.043661642	-2.017324676	X274.0373.3.4094148
row555	335.12638	6.526017	0.043805382	-2.015948301	X334.1191.6.526017
row556	832.58258	9.071637	0.043891846	-2.015122209	X831.5753.9.071637
row557	216.01748	1.0355761	0.043980798	-2.014273775	X215.0102.1.0355761
row558	641.28948	6.039989	0.044115404	-2.012992638	X640.2822.6.039989
row559	102.01258	0.9281186	0.044228778	2.011916135	X101.0053.0.9281186
row560	570.79768	6.8919353	0.044280156	2.011429064	X569.7904.6.8919353
row561	213.07558	0.5761678	0.044406923	-2.010229323	X212.0683.0.5761678
row562	433.78318	7.2484975	0.044433782	2.009975503	X432.7759.7.2484975
row563	121.05048	0.7654368	0.044618269	-2.008235529	X120.0432.0.7654368
row564	249.15648	0.65284944	0.045002056	-2.004635239	X248.1492.0.65284944
row565	851.40018	6.0383234	0.045047359	-2.004211972	X850.3929.6.0383234
row566	703.45348	8.210495	0.045354241	2.001354125	X702.4462.8.210495
row567	849.41938	6.0384126	0.04539471	-2.000978474	X848.4121.6.0384126
row568	515.89838	7.1853957	0.045412637	2.000812158	X514.8911.7.1853957
row569	294.00418	0.63156307	0.045470426	2.000276399	X292.9969.0.63156307
row570	175.09778	4.440595	0.046005759	1.995340466	X174.0905.4.440595
row571	279.07468	2.0396063	0.046091875	-1.99455098	X278.0674.2.0396063
row572	852.40378	6.038288	0.046317677	-1.992486757	X851.3965.6.038288
row573	130.06518	2.2682257	0.046375423	-1.991960222	X129.0579.2.2682257
row574	528.31618	5.8685336	0.046514092	-1.990698064	X527.3089.5.8685336
row575	131.04858	2.0446339	0.046594286	-1.989969582	X130.0413.2.0446339
row576	834.60308	9.071706	0.046755056	-1.988512334	X833.5958.9.071706
row577	693.51978	7.1863923	0.046845886	1.987690898	X692.5125.7.1863923
row578	395.27738	6.706166	0.046953489	1.986719503	X394.2701.6.706166
row579	922.79568	0.5668344	0.046984172	-1.986442853	X921.7884.0.5668344
row580	219.08558	4.8375335	0.047003881	-1.986265234	X218.0783.4.8375335
row581	209.11488	4.803462	0.047020253	1.986117734	X208.1076.4.803462
row582	188.06828	1.5868907	0.047022857	-1.986094271	X187.061.1.5868907
row583	235.16928	6.3734164	0.047037879	1.985958979	X234.162.6.3734164
row584	235.18168	2.9514072	0.047078374	1.985594443	X234.1744.2.9514072
row585	141.11388	0.6078797	0.047113633	1.985277255	X140.1066.0.6078797
row586	360.23948	6.411833	0.047125226	1.985173007	X359.2322.6.411833
row587	207.01108	1.0490949	0.047167563	-1.984792494	X206.0038.1.0490949
row588	181.12098	4.285997	0.047191896	-1.984573921	X180.1137.4.285997
row589	187.98398	1.0504192	0.047256882	-1.983990648	X186.9767.1.0504192
row590	301.17848	6.3423634	0.047334868	-1.98329159	X300.1712.6.3423634
row591	132.08048	2.2669785	0.047432686	-1.982416132	X131.0732.2.2669785
row592	193.01618	4.248711	0.047491805	-1.98188775	X192.0089.4.248711
row593	443.27118	7.477204	0.047494421	1.981864384	X442.2639.7.477204
row594	477.31758	7.7354655	0.047537433	1.981480327	X476.3103.7.7354655
row595	273.95908	3.6310408	0.047569212	-1.98119676	X272.9518.3.6310408
row596	381.08568	6.5272207	0.04759654	1.980953042	X380.0784.6.5272207
row597	158.00308	0.95756006	0.047677107	1.980235196	X156.9958.0.95756006
row598	535.29968	6.924533	0.047707062	1.97996856	X534.2924.6.924533
row599	317.26938	7.0735183	0.047745864	1.979623375	X316.2621.7.0735183
row600	113.09568	6.131597	0.047924111	-1.978040738	X112.0884.6.131597
row601	644.49398	7.03684	0.048007743	1.977299878	X643.4867.7.03684
row602	104.07078	0.6341082	0.048113647	1.976363285	X103.0635.0.6341082
row603	614.42878	7.2170753	0.048382578	1.97399266	X613.4215.7.2170753
row604	158.96168	0.9482673	0.048465857	1.973260798	X157.9544.0.9482673
row605	522.88638	7.1860604	0.048545634	1.972560703	X521.8791.7.1860604
row606	501.37888	7.3079634	0.048599325	-1.972090071	X500.3716.7.3079634
row607	130.05008	3.1031144	0.04863771	-1.97175388	X129.0428.3.1031144
row608	239.02308	4.249109	0.048725747	-1.970983644	X238.0158.4.249109
row609	300.13598	6.891339	0.049069742	1.967985187	X299.1287.6.891339
row610	308.99418	3.6308308	0.049360926	-1.965460819	X307.9869.3.6308308
row611	214.25408	5.4715705	0.049364898	1.965426472	X213.2468.5.4715705
row612	323.03798	3.6308286	0.049693823	-1.962590092	X322.0307.3.6308286
row613	174.03398	0.885558	0.049726649	-1.962307889	X173.0267.0.885558
row614	549.45818	7.437169	0.050223719	1.958053643	X548.4509.7.437169
row615	150.05848	0.85238284	0.050226932	-1.958026255	X149.0512.0.85238284
row616	295.12908	3.057834	0.050394254	-1.956602217	X294.1218.3.057834
row617	233.11188	5.793833	0.050537528	-1.955385998	X232.1046.5.793833
row618	182.08198	0.85774815	0.050628437	-1.954615786	X181.0747.0.85774815
row619	835.60388	9.071855	0.050669998	-1.95426405	X834.5966.9.071855
row620	722.50738	6.9416437	0.050894785	1.952365843	X721.5001.6.9416437
row621	841.40418	6.0397706	0.051070337	-1.950888281	X840.3969.6.0397706
row622	205.09648	2.4842238	0.051103523	-1.950609442	X204.0892.2.4842238
row623	441.77408	7.251791	0.051133576	1.950357065	X440.7668.7.251791
row624	312.12068	0.87808883	0.051322165	-1.948776136	X311.1134.0.87808883
row625	216.08788	5.1254125	0.051529532	-1.947043399	X215.0806.5.1254125
row626	101.06018	3.4522521	0.05163594	1.946156531	X100.0529.3.4522521
row627	680.54098	7.185148	0.051662397	1.945936254	X679.5337.7.185148
row628	174.09118	2.488985	0.051677114	-1.945813766	X173.0839.2.488985
row629	431.20978	6.394793	0.051885933	-1.944078935	X430.2025.6.394793
row630	312.12978	2.342776	0.051893536	-1.94401588	X311.1225.2.342776
row631	327.28928	7.308605	0.052326012	1.940441875	X326.282.7.308605
row632	386.08288	5.797688	0.052368336	-1.940093429	X385.0756.5.797688
row633	454.78708	7.2176085	0.052406246	1.939781532	X453.7798.7.2176085
row634	135.98128	0.83505744	0.05247995	1.939175676	X134.974.0.83505744
row635	641.79018	6.0394697	0.052485339	-1.939131411	X640.7829.6.0394697
row636	453.30398	7.3072734	0.052555733	1.938553476	X452.2967.7.3072734
row637	813.54448	8.603512	0.052620596	-1.938021532	X812.5372.8.603512
row638	59.04898	2.598076	0.05271549	1.937244279	X58.0417.2.598076
row639	259.19088	6.5377173	0.052722807	1.937184397	X258.1836.6.5377173
row640	312.13028	2.011053	0.052782992	-1.936692103	X311.123.2.011053
row641	289.14398	7.061027	0.053038015	1.934611279	X288.1367.7.061027
row642	794.06308	8.628035	0.05305569	-1.934467375	X793.0558.8.628035
row643	258.10138	5.710991	0.05309133	-1.934177317	X257.0941.5.710991
row644	154.99048	0.9289451	0.053226939	1.933075162	X153.9832.0.9289451
row645	840.39998	6.03982	0.053237528	-1.9329892	X839.3927.6.03982
row646	424.27078	8.736728	0.053278931	-1.932653226	X423.2635.8.736728
row647	188.07158	2.2686691	0.053365773	-1.931949223	X187.0643.2.2686691
row648	343.16178	7.2798567	0.053484756	-1.930986225	X342.1545.7.2798567
row649	301.21128	7.397657	0.053635795	-1.929766348	X300.204.7.397657
row650	220.11858	2.3442717	0.053779046	-1.928612016	X219.1113.2.3442717
row651	417.22888	5.401292	0.05380548	1.928399294	X416.2216.5.401292
row652	234.05638	4.8377566	0.053910957	-1.927551335	X233.0491.4.8377566
row653	125.98568	1.0595393	0.054075192	1.926233761	X124.9784.1.0595393
row654	439.20518	7.182643	0.054238723	1.924925148	X438.1979.7.182643
row655	228.23268	6.8590865	0.054242518	-1.924894822	X227.2254.6.8590865
row656	822.09058	9.171924	0.054389889	-1.92371841	X821.0833.9.171924
row657	248.14748	4.539089	0.054481809	1.922985993	X247.1402.4.539089
row658	263.05758	5.711267	0.054687647	-1.92134961	X262.0503.5.711267
row659	330.07698	0.878076	0.054700214	-1.921249865	X329.0697.0.878076
row660	207.13728	5.009051	0.054705508	-1.921207853	X206.13.5.009051
row661	299.13968	7.932705	0.054707355	-1.921193201	X298.1324.7.932705
row662	360.20078	2.043453	0.054727609	-1.921032508	X359.1935.2.043453
row663	326.30498	7.1644764	0.054887375	-1.919766698	X325.2977.7.1644764
row664	235.10768	6.047584	0.055129978	-1.917850439	X234.1004.6.047584
row665	548.30338	7.0769644	0.055510914	1.914855656	X547.2961.7.0769644
row666	313.14508	6.526101	0.055727063	-1.913163985	X312.1378.6.526101
row667	345.16508	4.247373	0.055781549	-1.912738413	X344.1578.4.247373
row668	441.29958	7.3937783	0.05608855	-1.910347001	X440.2923.7.3937783
row669	146.08048	0.9073101	0.056112129	-1.910163778	X145.0732.0.9073101
row670	415.23958	7.184576	0.056316715	1.90857674	X414.2323.7.184576
row671	594.35328	7.097317	0.056466219	-1.907420016	X593.346.7.097317
row672	247.09158	0.829369	0.056484069	1.907282082	X246.0843.0.829369
row673	813.54378	8.603512	0.056530088	-1.90692664	X812.5365.8.603512
row674	327.14428	5.7347856	0.056577203	-1.906562976	X326.137.5.7347856
row675	143.07068	4.4415293	0.056608759	1.906319549	X142.0634.4.4415293
row676	327.25158	6.534336	0.05675482	1.905194293	X326.2443.6.534336
row677	860.87648	6.0396004	0.05679597	-1.904877705	X859.8692.6.0396004
row678	298.11468	1.9589579	0.056862171	-1.904368792	X297.1074.1.9589579
row679	403.27538	8.627353	0.056920756	-1.903918835	X402.2681.8.627353
row680	390.32108	6.766333	0.056983144	1.903440088	X389.3138.6.766333
row681	530.36088	7.223445	0.057073756	-1.902745545	X529.3536.7.223445
row682	315.23198	6.3944817	0.057128505	-1.902326332	X314.2247.6.3944817
row683	443.15778	6.7670016	0.057132995	1.902291972	X442.1505.6.7670016
row684	326.01758	5.711267	0.057188604	-1.901866543	X325.0103.5.711267
row685	248.03498	3.525939	0.057366802	-1.900505587	X247.0277.3.525939
row686	223.09548	4.1719728	0.057986453	1.895800327	X222.0882.4.1719728
row687	165.05508	0.85858756	0.058003792	-1.895669266	X164.0478.0.85858756
row688	219.13798	4.266543	0.058031961	-1.895456409	X218.1307.4.266543
row689	409.33148	7.7331786	0.058516188	1.891810842	X408.3242.7.7331786
row690	245.08038	5.448872	0.058892483	-1.888995115	X244.0731.5.448872
row691	715.48018	7.189894	0.059363341	1.885492759	X714.4729.7.189894
row692	149.09638	6.2227044	0.059371768	1.88543029	X148.0891.6.2227044
row693	158.99808	1.0289862	0.059390683	1.885290092	X157.9908.1.0289862
row694	200.20068	6.5053005	0.059497057	-1.88450235	X199.1934.6.5053005
row695	172.97728	1.0513636	0.059617767	1.883609858	X171.97.1.0513636
row696	214.08998	5.1252275	0.059618242	-1.883606349	X213.0827.5.1252275
row697	590.93278	7.1829543	0.059767591	1.882504196	X589.9255.7.1829543
row698	848.89098	6.039358	0.059780058	-1.882412292	X847.8837.6.039358
row699	251.12838	6.159162	0.060031791	-1.880560044	X250.1211.6.159162
row700	279.13468	1.7904474	0.060061972	-1.880338407	X278.1274.1.7904474
row701	287.24558	0.60595804	0.060134511	1.879806086	X286.2383.0.60595804
row702	130.06508	4.5602818	0.060271385	-1.878803091	X129.0578.4.5602818
row703	167.01328	1.0264771	0.060415709	1.877747548	X166.006.1.0264771
row704	185.12898	2.4642181	0.060538114	1.876853949	X184.1217.2.4642181
row705	441.15878	6.7667336	0.060583786	1.876520913	X440.1515.6.7667336
row706	315.13528	5.312184	0.060708295	1.875614057	X314.128.5.312184
row707	535.28488	5.460991	0.060858566	-1.874521615	X534.2776.5.460991
row708	423.34678	7.905647	0.060916071	1.874104152	X422.3395.7.905647
row709	402.77258	8.62702	0.060965883	-1.873742802	X401.7653.8.62702
row710	310.20148	4.2222123	0.061299728	1.871327302	X309.1942.4.2222123
row711	795.66888	7.7335234	0.06132903	1.871115817	X794.6616.7.7335234
row712	460.27108	5.8550572	0.061470109	-1.870098731	X459.2638.5.8550572
row713	152.02228	0.60783774	0.061475933	1.870056781	X151.015.0.60783774
row714	324.01398	0.8485072	0.061649955	-1.868804956	X323.0067.0.8485072
row715	167.02908	0.8472922	0.061796257	-1.867754798	X166.0218.0.8472922
row716	289.13648	6.9051366	0.061864214	1.867267694	X288.1292.6.9051366
row717	320.28018	6.9441824	0.061876917	1.867176696	X319.2729.6.9441824
row718	299.12758	5.4886045	0.061916223	1.866895207	X298.1203.5.4886045
row719	165.05438	1.2300075	0.062078826	-1.865732313	X164.0471.1.2300075
row720	289.02508	3.4095368	0.062091861	-1.865639202	X288.0178.3.4095368
row721	201.11158	3.4529765	0.06211174	1.865497229	X200.1043.3.4529765
row722	241.07478	5.711506	0.062223243	-1.864701594	X240.0675.5.711506
row723	104.05288	0.8521438	0.062288358	-1.864237513	X103.0456.0.8521438
row724	502.29368	6.898217	0.062340828	1.863863836	X501.2864.6.898217
row725	241.08708	5.429522	0.062436155	1.863185624	X240.0798.5.429522
row726	129.05418	0.713074	0.06262306	1.861858343	X128.0469.0.713074
row727	527.81198	6.9243016	0.062903321	1.859874241	X526.8047.6.9243016
row728	596.26508	7.010065	0.062923479	1.859731812	X595.2578.7.010065
row729	399.26048	7.1851883	0.06307798	1.858641433	X398.2532.7.1851883
row730	810.55658	6.939748	0.063217018	1.857662073	X809.5493.6.939748
row731	68.98228	0.48628134	0.063274047	-1.857260882	X67.975.0.48628134
row732	265.11968	3.1036117	0.063287554	-1.857165905	X264.1124.3.1036117
row733	998.77198	0.5605805	0.063414881	-1.856271416	X997.7647.0.5605805
row734	591.43298	7.1836786	0.063421104	1.856227735	X590.4257.7.1836786
row735	204.06318	0.85583866	0.063437674	-1.85611145	X203.0559.0.85583866
row736	817.55618	8.565644	0.063623871	-1.854806448	X816.5489.8.565644
row737	321.12418	7.9335127	0.063625234	-1.854796909	X320.1169.7.9335127
row738	293.05428	1.7388779	0.063733311	-1.854040881	X292.047.1.7388779
row739	886.75818	0.5781881	0.064021427	1.852030615	X885.7509.0.5781881
row740	201.00768	2.0787764	0.064234538	-1.850548477	X200.0004.2.0787764
row741	227.07988	2.267033	0.064235501	-1.850541787	X226.0726.2.267033
row742	134.03878	0.9665256	0.064251472	1.850430881	X133.0315.0.9665256
row743	311.24388	7.3973274	0.064285081	-1.85019756	X310.2366.7.3973274
row744	428.78808	9.072226	0.064321125	-1.849947445	X427.7808.9.072226
row745	567.28638	6.355247	0.064561043	-1.848285567	X566.2791.6.355247
row746	303.19408	6.4020286	0.064723507	-1.847163092	X302.1868.6.4020286
row747	275.01178	2.72814	0.064917959	1.845822663	X274.0045.2.72814
row748	523.30128	6.992517	0.06499031	1.845324764	X522.294.6.992517
row749	230.98228	1.0302151	0.064992199	-1.84531177	X229.975.1.0302151
row750	825.54378	8.565839	0.065054897	-1.844880683	X824.5365.8.565839
row751	348.31268	7.1811204	0.065105162	1.844535329	X347.3054.7.1811204
row752	192.06628	1.841462	0.065192069	-1.843938735	X191.059.1.841462
row753	238.15458	4.9871545	0.065226259	1.843704208	X237.1473.4.9871545
row754	365.26498	7.141001	0.06638584	1.835809475	X364.2577.7.141001
row755	287.10058	3.1027184	0.066396963	-1.835734295	X286.0933.3.1027184
row756	197.09678	6.10934	0.066522029	1.834889733	X196.0895.6.10934
row757	392.17298	4.9448113	0.066565087	-1.834599271	X391.1657.4.9448113
row758	451.21078	6.2651453	0.066634728	-1.834129804	X450.2035.6.2651453
row759	453.32068	7.467914	0.066657325	1.833977564	X452.3134.7.467914
row760	223.06468	5.711214	0.06689789	-1.832359418	X222.0574.5.711214
row761	528.31578	5.4174247	0.067026051	-1.831499306	X527.3085.5.4174247
row762	557.94658	7.437598	0.067035416	1.83143651	X556.9393.7.437598
row763	188.07178	2.4843733	0.067137778	-1.830750591	X187.0645.2.4843733
row764	202.03898	0.80095464	0.067239524	-1.830069655	X201.0317.0.80095464
row765	253.21528	6.694121	0.067322759	1.829513229	X252.208.6.694121
row766	170.05998	2.4840019	0.067329773	-1.829466367	X169.0527.2.4840019
row767	58.06498	0.654789	0.067340675	1.829393537	X57.0577.0.654789
row768	267.04948	4.2774916	0.067486088	-1.828423026	X266.0422.4.2774916
row769	156.07678	0.8453142	0.06752776	1.828145221	X155.0695.0.8453142
row770	180.15998	4.4813094	0.067808778	-1.826275471	X179.1527.4.4813094
row771	840.90218	6.039826	0.067910971	-1.825597111	X839.8949.6.039826
row772	801.57928	7.4452724	0.067944693	1.825373449	X800.572.7.4452724
row773	132.08028	2.4840655	0.068094396	-1.82438164	X131.073.2.4840655
row774	237.08018	5.712254	0.068305043	-1.822989091	X236.0729.5.712254
row775	424.26968	8.852873	0.068353477	1.822669401	X423.2624.8.852873
row776	181.08678	5.585002	0.068411889	-1.822284101	X180.0795.5.585002
row777	323.15698	7.1180677	0.068752569	-1.820042266	X322.1497.7.1180677
row778	492.40608	7.951715	0.068779683	1.819864231	X491.3988.7.951715
row779	176.03138	0.88218075	0.068880182	-1.819204855	X175.0241.0.88218075
row780	834.59888	9.471958	0.068993809	-1.818460302	X833.5916.9.471958
row781	820.82288	0.56911355	0.06905385	-1.818067282	X819.8156.0.56911355
row782	265.05858	4.4813633	0.069089816	-1.817831987	X264.0513.4.4813633
row783	288.13588	6.9075356	0.069208464	1.81705649	X287.1286.6.9075356
row784	438.78708	6.9388313	0.069330372	1.81626082	X437.7798.6.9388313
row785	385.09338	0.6328786	0.069411861	1.815729602	X384.0861.0.6328786
row786	139.95348	0.82666856	0.069505671	-1.815118695	X138.9462.0.82666856
row787	455.33438	7.3644767	0.06979527	1.813237035	X454.3271.7.3644767
row788	745.51398	7.1835027	0.06982169	1.813065693	X744.5067.7.1835027
row789	570.43068	7.436348	0.069900296	1.812556215	X569.4234.7.436348
row790	806.57488	8.56269	0.069973943	-1.812079305	X805.5676.8.56269
row791	153.12538	3.451132	0.07021999	-1.810488994	X152.1181.3.451132
row792	369.33748	7.6529408	0.070343388	1.809693134	X368.3302.7.6529408
row793	398.33698	7.7342634	0.070377427	1.809473801	X397.3297.7.7342634
row794	341.30498	8.773087	0.070403123	1.809308281	X340.2977.8.773087
row795	250.03808	3.070289	0.070475169	-1.808844471	X249.0308.3.070289
row796	956.79088	0.56091225	0.070598863	-1.808049078	X955.7836.0.56091225
row797	212.06848	4.5604362	0.070759447	-1.807018166	X211.0612.4.5604362
row798	832.58278	9.171869	0.070855875	-1.806400043	X831.5755.9.171869
row799	104.10698	7.2440586	0.070902972	-1.806098391	X103.0997.7.2440586
row800	829.57488	9.171844	0.07101501	-1.805381462	X828.5676.9.171844
row801	451.82018	7.260034	0.071197147	1.804217948	X450.8129.7.260034
row802	264.01758	3.0655825	0.0713308	-1.803365705	X263.0103.3.0655825
row803	130.96518	0.48668832	0.071344145	1.803280685	X129.9579.0.48668832
row804	102.97018	0.49447557	0.071505282	-1.802255079	X101.9629.0.49447557
row805	671.47368	7.3900776	0.071746249	1.800724912	X670.4664.7.3900776
row806	241.10728	5.584104	0.071825831	-1.800220482	X240.1.5.584104
row807	279.09458	5.621556	0.071836522	1.800152751	X278.0873.5.621556
row808	474.28718	6.039788	0.072013177	-1.799034792	X473.2799.6.039788
row809	415.31858	6.309025	0.072155341	-1.798136745	X414.3113.6.309025
row810	826.04718	8.565615	0.072384955	-1.796689321	X825.0399.8.565615
row811	514.13208	6.0551853	0.072428068	1.79641797	X513.1248.6.0551853
row812	311.09878	7.0373044	0.072460818	-1.79621193	X310.0915.7.0373044
row813	287.13308	6.906153	0.072539145	1.795719462	X286.1258.6.906153
row814	350.25838	7.1840153	0.072703924	1.79468486	X349.2511.7.1840153
row815	437.36388	8.097717	0.072732954	1.79450279	X436.3566.8.097717
row816	161.00358	1.050775	0.072955245	-1.793110578	X159.9963.1.050775
row817	703.45548	8.376075	0.072968983	1.793024648	X702.4482.8.376075
row818	423.76878	8.735857	0.073001535	-1.792821099	X422.7615.8.735857
row819	334.23828	5.36159	0.073018225	-1.792716762	X333.231.5.36159
row820	89.00868	0.9109716	0.073344682	1.790679869	X88.0014.0.9109716
row821	395.27768	6.7062416	0.073756865	1.788118665	X394.2704.6.7062416
row822	829.05158	8.564661	0.073758141	-1.788110754	X828.0443.8.564661
row823	395.25638	7.1812167	0.073778278	1.787985929	X394.2491.7.1812167
row824	409.18738	2.4842587	0.073791551	-1.787903671	X408.1801.2.4842587
row825	287.13628	6.9050803	0.073848153	1.787553007	X286.129.6.9050803
row826	900.57088	9.180939	0.073936743	-1.787004615	X899.5636.9.180939
row827	206.12958	4.3782496	0.074229341	1.785197168	X205.1223.4.3782496
row828	207.10378	2.2733212	0.07439524	-1.784174956	X206.0965.2.2733212
row829	673.05018	7.184945	0.074465552	1.783742284	X672.0429.7.184945
row830	540.31808	7.0071683	0.074716992	1.782197737	X539.3108.7.0071683
row831	321.05068	0.863445	0.074756938	-1.781952746	X320.0434.0.863445
row832	326.14258	6.645912	0.074926749	1.780912485	X325.1353.6.645912
row833	219.05398	2.7846391	0.074980574	-1.780583155	X218.0467.2.7846391
row834	259.17808	6.453461	0.074988692	-1.780533498	X258.1708.6.453461
row835	235.16818	6.6157265	0.075111939	-1.779780203	X234.1609.6.6157265
row836	770.53968	7.433089	0.0753467	1.778348106	X769.5324.7.433089
row837	736.60378	7.4371004	0.075360523	1.778263893	X735.5965.7.4371004
row838	634.45308	6.9426017	0.075367779	1.7782197	X633.4458.6.9426017
row839	616.85808	0.5704214	0.075556913	-1.777068845	X615.8508.0.5704214
row840	279.16878	3.4680972	0.075576002	-1.776952824	X278.1615.3.4680972
row841	479.24228	6.506287	0.075779863	-1.775715249	X478.235.6.506287
row842	191.12798	4.5372453	0.076045085	1.774109229	X190.1207.4.5372453
row843	333.15178	7.1410427	0.076554201	-1.771039094	X332.1445.7.1410427
row844	175.07578	4.8280196	0.076600963	-1.77075794	X174.0685.4.8280196
row845	222.18298	6.5053782	0.076672742	-1.770326642	X221.1757.6.5053782
row846	440.35778	6.7621093	0.076794512	1.769595725	X439.3505.6.7621093
row847	376.32198	6.3496957	0.077171523	-1.767338693	X375.3147.6.3496957
row848	522.79968	6.98992	0.077744291	1.763926879	X521.7924.6.98992
row849	599.49078	7.733132	0.077753228	1.763873803	X598.4835.7.733132
row850	187.09568	4.288892	0.077881951	1.763109929	X186.0884.4.288892
row851	299.20068	6.673192	0.077936608	-1.762785888	X298.1934.6.673192
row852	303.14928	5.508559	0.078106978	-1.761777023	X302.142.5.508559
row853	289.05078	2.484613	0.078118436	-1.761709239	X288.0435.2.484613
row854	342.99978	5.711789	0.078245949	-1.760955418	X341.9925.5.711789
row855	197.05828	4.8266845	0.07854611	-1.759184888	X196.051.4.8266845
row856	166.05318	0.63470286	0.078552561	1.759146895	X165.0459.0.63470286
row857	132.04498	2.8152347	0.079011746	-1.756449155	X131.0377.2.8152347
row858	374.30478	6.394354	0.079112646	-1.75585807	X373.2975.6.394354
row859	179.10438	5.1080194	0.079473845	1.753747136	X178.0971.5.1080194
row860	414.77258	8.564148	0.079497444	-1.753609487	X413.7653.8.564148
row861	586.30748	7.0258403	0.079759258	-1.752084625	X585.3002.7.0258403
row862	291.22998	6.5342765	0.079759451	-1.752083498	X290.2227.6.5342765
row863	990.78928	0.5619156	0.079962075	-1.750906161	X989.782.0.5619156
row864	444.76668	9.073829	0.080171815	-1.749690032	X443.7594.9.073829
row865	291.12138	6.165093	0.080798217	-1.746073292	X290.1141.6.165093
row866	248.06958	5.4693017	0.080856045	1.745740551	X247.0623.5.4693017
row867	213.18528	6.3277464	0.080858453	1.7457267	X212.178.6.3277464
row868	129.09088	6.335381	0.081214332	1.74368328	X128.0836.6.335381
row869	500.27608	6.9089265	0.081349408	1.742909592	X499.2688.6.9089265
row870	171.13808	5.8008156	0.081380684	1.742730598	X170.1308.5.8008156
row871	192.11568	1.8620175	0.081410234	-1.742561535	X191.1084.1.8620175
row872	155.02808	0.84625685	0.081583124	-1.74157337	X154.0208.0.84625685
row873	119.08558	6.038167	0.081604214	-1.741452949	X118.0783.6.038167
row874	268.22668	6.1378655	0.081802646	-1.740321127	X267.2194.6.1378655
row875	159.09138	2.484988	0.082223225	-1.737929567	X158.0841.2.484988
row876	640.47558	7.431191	0.08226817	1.737674584	X639.4683.7.431191
row877	171.11208	3.1553302	0.082406903	-1.736888221	X170.1048.3.1553302
row878	299.19138	7.117975	0.082414326	-1.736846176	X298.1841.7.117975
row879	340.99948	5.7115607	0.083006127	-1.733504	X339.9922.5.7115607
row880	245.09898	2.7646253	0.083243584	1.732168396	X244.0917.2.7646253
row881	281.24748	6.8714585	0.083322177	-1.731727021	X280.2402.6.8714585
row882	203.10658	6.3396044	0.083538351	1.730514736	X202.0993.6.3396044
row883	943.98918	0.6044522	0.083657777	1.729846094	X942.9819.0.6044522
row884	61.03998	0.6615816	0.083744112	1.729363199	X60.0327.0.6615816
row885	95.04788	0.8571834	0.083869292	-1.728663756	X94.0406.0.8571834
row886	268.15518	4.420825	0.084044055	1.727688677	X267.1479.4.420825
row887	116.10678	3.8848133	0.084279643	1.72637682	X115.0995.3.8848133
row888	590.42658	6.9426627	0.084318117	1.726162863	X589.4193.6.9426627
row889	181.05188	0.7935003	0.084324933	1.726124968	X180.0446.0.7935003
row890	196.05998	2.9204202	0.084456963	-1.725391385	X195.0527.2.9204202
row891	274.04998	4.5381713	0.084614057	1.724519748	X273.0427.4.5381713
row892	319.12898	4.4038057	0.085248065	-1.721015203	X318.1217.4.4038057
row893	435.18118	5.7241044	0.085426423	1.72003311	X434.1739.5.7241044
row894	286.20158	3.9357033	0.085555178	1.719325177	X285.1943.3.9357033
row895	139.96218	0.48318323	0.085591102	1.719127812	X138.9549.0.48318323
row896	639.40898	6.9419227	0.085750249	1.718254256	X638.4017.6.9419227
row897	172.03658	2.8505175	0.085864126	-1.717629993	X171.0293.2.8505175
row898	134.00198	0.8320221	0.085975485	1.71702018	X132.9947.0.8320221
row899	263.08978	5.5852666	0.086089094	-1.7163987	X262.0825.5.5852666
row900	325.02738	5.7112155	0.086127817	-1.716187028	X324.0201.5.7112155
row901	262.05058	4.4809065	0.086183922	-1.715880471	X261.0433.4.4809065
row902	215.12688	5.2553325	0.086203317	1.715774532	X214.1196.5.2553325
row903	551.31648	6.9024997	0.086339279	1.715032445	X550.3092.6.9024997
row904	277.07308	6.102129	0.086391133	-1.714749666	X276.0658.6.102129
row905	310.20138	4.222037	0.086540936	1.71393352	X309.1941.4.222037
row906	642.60498	8.775704	0.086570085	1.713774843	X641.5977.8.775704
row907	776.79078	0.5783748	0.086610236	-1.713556348	X775.7835.0.5783748
row908	185.11528	4.4816613	0.086882467	-1.712077065	X184.108.4.4816613
row909	420.21048	5.3998995	0.08693666	-1.711783035	X419.2032.5.3998995
row910	344.22788	3.1674626	0.087494865	1.708762967	X343.2206.3.1674626
row911	237.16898	3.8786592	0.087523649	1.708607657	X236.1617.3.8786592
row912	939.59468	7.5504503	0.087858691	1.706802912	X938.5874.7.5504503
row913	778.83808	0.5607253	0.087892842	-1.706619265	X777.8308.0.5607253
row914	267.14378	6.8163037	0.087992436	1.706084026	X266.1365.6.8163037
row915	252.98898	0.85440266	0.088024218	1.705913327	X251.9817.0.85440266
row916	501.14818	5.725125	0.088641009	1.702610366	X500.1409.5.725125
row917	263.05718	4.4807034	0.088701981	-1.702284861	X262.0499.4.4807034
row918	404.18568	6.7973075	0.088805285	1.701733782	X403.1784.6.7973075
row919	583.25798	7.9329567	0.088880272	-1.701334077	X582.2507.7.9329567
row920	265.25428	7.2660737	0.088931972	1.701058666	X264.247.7.2660737
row921	209.09228	1.8413699	0.089008183	-1.700652906	X208.085.1.8413699
row922	301.06918	0.9003108	0.089199227	-1.699636997	X300.0619.0.9003108
row923	534.31598	6.1967635	0.089672993	1.697125201	X533.3087.6.1967635
row924	546.79848	6.9147143	0.089733901	1.696803054	X545.7912.6.9147143
row925	254.13928	6.6475005	0.090081954	1.69496556	X253.132.6.6475005
row926	190.02868	0.9810212	0.090414658	1.693214433	X189.0214.0.9810212
row927	238.11748	4.114833	0.090488094	1.692828617	X237.1102.4.114833
row928	179.04918	1.7379332	0.090652812	-1.691964133	X178.0419.1.7379332
row929	204.12378	4.005216	0.090815989	-1.69110899	X203.1165.4.005216
row930	255.12328	5.5852733	0.091298812	-1.688585916	X254.116.5.5852733
row931	154.12238	0.8613911	0.091540175	1.68732865	X153.1151.0.8613911
row932	267.12218	4.0948057	0.091614856	1.686940177	X266.1149.4.0948057
row933	801.54518	8.628563	0.091773585	-1.686115343	X800.5379.8.628563
row934	402.22698	6.475401	0.092167089	-1.684075447	X401.2197.6.475401
row935	177.09168	4.777819	0.092389102	1.682927628	X176.0844.4.777819
row936	180.10108	0.8620822	0.092602144	-1.681828274	X179.0938.0.8620822
row937	434.74788	8.564927	0.092609352	-1.681791118	X433.7406.8.564927
row938	264.13558	5.265057	0.092999039	-1.679785594	X263.1283.5.265057
row939	526.43148	7.1325517	0.093128309	1.679121797	X525.4242.7.1325517
row940	379.21088	3.4002423	0.093259969	-1.678446489	X378.2036.3.4002423
row941	189.04298	2.0254698	0.093395006	-1.677754649	X188.0357.2.0254698
row942	600.46888	7.0465283	0.093623256	1.676587073	X599.4616.7.0465283
row943	195.12228	2.040957	0.093959495	-1.674871255	X194.115.2.040957
row944	330.33528	6.066516	0.094388906	1.672687121	X329.328.6.066516
row945	109.10078	5.913766	0.094494171	1.67215292	X108.0935.5.913766
row946	163.13408	4.4812865	0.094939401	-1.669898734	X162.1268.4.4812865
row947	256.29948	5.3842154	0.094942256	-1.669884308	X255.2922.5.3842154
row948	284.07148	5.7615724	0.095021728	1.669482843	X283.0642.5.7615724
row949	362.24288	6.553611	0.095496185	1.667091638	X361.2356.6.553611
row950	228.06428	3.8262267	0.095716979	-1.665982103	X227.057.3.8262267
row951	203.12798	5.1944585	0.095742343	-1.665854775	X202.1207.5.1944585
row952	446.25578	6.038867	0.095790295	-1.665614127	X445.2485.6.038867
row953	153.08868	3.6643214	0.095947604	-1.664825354	X152.0814.3.6643214
row954	420.25928	8.855774	0.096083141	1.664146575	X419.252.8.855774
row955	137.05678	2.3238773	0.096181517	1.663654387	X136.0495.2.3238773
row956	181.07208	2.0950174	0.096584969	-1.661640044	X180.0648.2.0950174
row957	217.09588	3.4483976	0.096604926	-1.661540579	X216.0886.3.4483976
row958	107.07088	4.481477	0.096979992	-1.659674301	X106.0636.4.481477
row959	414.30278	6.4451103	0.096986362	-1.659642655	X413.2955.6.4451103
row960	247.08628	4.481741	0.097024043	-1.659455489	X246.079.4.481741
row961	388.02268	0.85003406	0.097032344	1.659414265	X387.0154.0.85003406
row962	205.07458	3.8285046	0.097431883	-1.657433403	X204.0673.3.8285046
row963	383.16788	7.2328515	0.097469748	-1.65724601	X382.1606.7.2328515
row964	433.33328	7.9570184	0.097734276	1.655938488	X432.326.7.9570184
row965	315.23888	7.117772	0.097741842	-1.655901132	X314.2316.7.117772
row966	548.29628	6.9081883	0.097975846	1.654746918	X547.289.6.9081883
row967	382.20438	7.212882	0.098383527	-1.65274129	X381.1971.7.212882
row968	211.17018	6.37309	0.098442118	1.652453591	X210.1629.6.37309
row969	120.04398	2.4366515	0.098610944	-1.651625374	X119.0367.2.4366515
row970	315.13498	5.2107778	0.098779809	1.650798098	X314.1277.5.2107778
row971	125.09548	3.536801	0.098801251	1.650693134	X124.0882.3.536801
row972	291.14538	7.000051	0.099017255	1.649636742	X290.1381.7.000051
row973	165.07548	6.0383177	0.099118767	-1.649140926	X164.0682.6.0383177
row974	488.30258	6.2641478	0.099187791	-1.648804023	X487.2953.6.2641478
row975	103.05358	1.5857702	0.099399263	-1.647772995	X102.0463.1.5857702
row976	309.04988	5.7113576	0.099628744	-1.646656142	X308.0426.5.7113576
row977	174.12418	0.86039424	0.099949359	1.645099183	X173.1169.0.86039424
row978	422.76198	8.565184	0.100353693	-1.64314134	X421.7547.8.565184
row979	814.04908	8.604621	0.10035839	-1.643118633	X813.0418.8.604621
row980	297.03018	3.0646007	0.100376234	-1.643032381	X296.0229.3.0646007
row981	429.22688	6.2639174	0.100745783	-1.641248781	X428.2196.6.2639174
row982	185.15398	5.7004366	0.10086648	1.640667378	X184.1467.5.7004366
row983	275.00938	0.87270516	0.101021991	-1.639919092	X274.0021.0.87270516
row984	311.18448	5.8816304	0.101223727	-1.638949744	X310.1772.5.8816304
row985	189.00818	1.0254095	0.101380239	-1.638198758	X188.0009.1.0254095
row986	186.12748	5.748377	0.101554655	1.637362951	X185.1202.5.748377
row987	304.26178	7.207014	0.102008702	-1.635192491	X303.2545.7.207014
row988	901.45668	7.0322833	0.102194181	1.634308067	X900.4494.7.0322833
row989	816.54708	8.588964	0.102222946	-1.634171018	X815.5398.8.588964
row990	118.06518	2.484418	0.102297879	-1.633814155	X117.0579.2.484418
row991	597.92428	7.1850147	0.10266382	1.63207437	X596.917.7.1850147
row992	163.97698	0.8299644	0.103300177	1.629060667	X162.9697.0.8299644
row993	247.02838	4.6862164	0.103431968	-1.628438365	X246.0211.4.6862164
row994	246.05818	2.3920076	0.103605835	-1.627618354	X245.0509.2.3920076
row995	297.24058	7.038947	0.103735297	-1.627008481	X296.2333.7.038947
row996	307.16798	3.6302428	0.103884195	-1.626307793	X306.1607.3.6302428
row997	365.19858	7.2805057	0.104148343	-1.625066719	X364.1913.7.2805057
row998	114.98738	0.49395496	0.104208436	-1.624784729	X113.9801.0.49395496
row999	391.14418	6.7979198	0.104277215	1.624462136	X390.1369.6.7979198
row1000	165.06528	3.306902	0.104321828	-1.624252979	X164.058.3.306902
row1001	692.52068	7.185718	0.104683812	1.622558529	X691.5134.7.185718
row1002	146.93818	0.48244473	0.104715361	-1.622411067	X145.9309.0.48244473
row1003	315.23418	4.874116	0.104816585	1.621938181	X314.2269.4.874116
row1004	119.04898	4.409171	0.105107393	-1.620581638	X118.0417.4.409171
row1005	171.13878	5.2558055	0.105432863	1.61906693	X170.1315.5.2558055
row1006	524.80518	6.989929	0.105559377	1.618479149	X523.7979.6.989929
row1007	539.81568	6.915392	0.105573606	1.618413074	X538.8084.6.915392
row1008	443.27088	7.359507	0.105588296	1.618344871	X442.2636.7.359507
row1009	524.30398	6.9904633	0.106054274	1.616185218	X523.2967.6.9904633
row1010	458.32388	6.6378174	0.106163004	1.615682372	X457.3166.6.6378174
row1011	111.08088	3.4188614	0.106225556	-1.615393274	X110.0736.3.4188614
row1012	458.34878	7.311416	0.106374135	1.61470712	X457.3415.7.311416
row1013	194.11818	0.75934225	0.106618961	-1.613578143	X193.1109.0.75934225
row1014	86.09658	1.3600342	0.10725363	-1.610661002	X85.0893.1.3600342
row1015	83.08558	6.188181	0.107310155	1.61040186	X82.0783.6.188181
row1016	516.32028	6.491563	0.107612029	1.609019722	X515.313.6.491563
row1017	451.36278	7.0512424	0.107846751	1.607947166	X450.3555.7.0512424
row1018	385.34868	9.076708	0.107951803	1.607467728	X384.3414.9.076708
row1019	888.80918	0.564996	0.108108586	-1.606752893	X887.8019.0.564996
row1020	147.10188	3.1176598	0.108120433	-1.60669891	X146.0946.3.1176598
row1021	227.08348	6.0465436	0.108132204	-1.606645279	X226.0762.6.0465436
row1022	346.27318	6.394614	0.108517611	-1.604891833	X345.2659.6.394614
row1023	186.18548	6.2776165	0.108538525	-1.604796825	X185.1782.6.2776165
row1024	232.15368	1.9274178	0.109341574	-1.601159603	X231.1464.1.9274178
row1025	860.37758	6.0396295	0.109375016	-1.601008594	X859.3703.6.0396295
row1026	288.14138	7.059746	0.109504969	1.60042213	X287.1341.7.059746
row1027	285.25818	6.356114	0.109562992	-1.600160457	X284.2509.6.356114
row1028	251.03888	0.8474756	0.10975877	1.59927834	X250.0316.0.8474756
row1029	297.22308	5.7214985	0.110003818	1.598175978	X296.2158.5.7214985
row1030	802.53468	8.409308	0.110005779	-1.598167164	X801.5274.8.409308
row1031	293.17288	6.669767	0.110242362	1.597104741	X292.1656.6.669767
row1032	123.11658	6.1822524	0.11030967	-1.596802806	X122.1093.6.1822524
row1033	263.23738	7.0407124	0.110451224	-1.596168294	X262.2301.7.0407124
row1034	301.25268	6.2938795	0.110466399	-1.59610031	X300.2454.6.2938795
row1035	765.99068	6.9994397	0.110517269	-1.595872472	X764.9834.6.9994397
row1036	369.30058	7.4351306	0.11067468	1.595167965	X368.2933.7.4351306
row1037	115.03878	6.169626	0.110690495	1.595097229	X114.0315.6.169626
row1038	274.18098	5.7571754	0.110852575	1.594372738	X273.1737.5.7571754
row1039	645.29198	6.490262	0.110946795	-1.593951959	X644.2847.6.490262
row1040	550.31978	7.0608273	0.11145793	1.591674194	X549.3125.7.0608273
row1041	267.16388	7.1178684	0.111468268	-1.59162821	X266.1566.7.1178684
row1042	317.24658	5.9756694	0.111648155	-1.590828597	X316.2393.5.9756694
row1043	255.15688	4.184989	0.111952823	-1.589476642	X254.1496.4.184989
row1044	722.52798	9.356045	0.112174433	1.588495079	X721.5207.9.356045
row1045	203.08278	4.269001	0.112280953	-1.58802382	X202.0755.4.269001
row1046	196.00318	0.8301866	0.11245524	1.58725351	X194.9959.0.8301866
row1047	176.10358	0.63076234	0.112458962	1.587237071	X175.0963.0.63076234
row1048	159.11718	5.209086	0.112477984	-1.587153057	X158.1099.5.209086
row1049	488.30258	6.039289	0.113089326	-1.584458906	X487.2953.6.039289
row1050	821.58868	9.172489	0.113266148	-1.583681803	X820.5814.9.172489
row1051	140.06858	0.62861955	0.113415947	1.583024206	X139.0613.0.62861955
row1052	636.40948	7.403109	0.113447452	1.582885991	X635.4022.7.403109
row1053	203.13948	0.71937585	0.113608994	-1.582177769	X202.1322.0.71937585
row1054	229.15428	0.8616843	0.113633184	1.582071784	X228.147.0.8616843
row1055	152.07088	3.5031362	0.113662657	-1.581942679	X151.0636.3.5031362
row1056	349.14018	4.719992	0.113972956	-1.580585008	X348.1329.4.719992
row1057	283.10418	1.9807938	0.114032554	-1.58032458	X282.0969.1.9807938
row1058	157.02568	3.4978592	0.114387845	-1.578774258	X156.0184.3.4978592
row1059	273.16758	7.060793	0.114440718	1.578543869	X272.1603.7.060793
row1060	146.06008	2.2670727	0.11460865	-1.577812678	X145.0528.2.2670727
row1061	233.19028	5.45414	0.114688439	-1.577465569	X232.183.5.45414
row1062	276.10368	6.199634	0.114831105	1.576845389	X275.0964.6.199634
row1063	245.12768	4.055308	0.114976859	-1.576212413	X244.1204.4.055308
row1064	523.80248	6.9926476	0.115348741	1.574600269	X522.7952.6.9926476
row1065	456.27248	6.4272428	0.11541918	1.574295369	X455.2652.6.4272428
row1066	315.13388	6.390812	0.115530178	-1.573815206	X314.1266.6.390812
row1067	141.95938	0.4823698	0.115585049	-1.573577974	X140.9521.0.4823698
row1068	236.07068	6.0488048	0.115627783	1.573393278	X235.0634.6.0488048
row1069	315.23128	5.7192435	0.115770498	1.572776847	X314.224.5.7192435
row1070	229.13698	7.8572273	0.115836126	-1.572493585	X228.1297.7.8572273
row1071	645.29228	5.130356	0.116004289	-1.571768329	X644.285.5.130356
row1072	167.09238	0.70812434	0.116232189	1.570786758	X166.0851.0.70812434
row1073	251.00128	5.7969947	0.116311919	-1.570443715	X249.994.5.7969947
row1074	178.05258	0.8444058	0.116324836	1.570388156	X177.0453.0.8444058
row1075	551.81608	6.902375	0.116384847	1.5701301	X550.8088.6.902375
row1076	497.35538	6.383543	0.116697354	1.568787962	X496.3481.6.383543
row1077	548.81258	7.060775	0.116872974	1.56803496	X547.8053.7.060775
row1078	503.27078	7.8498073	0.11693189	-1.567782545	X502.2635.7.8498073
row1079	83.04818	3.5355375	0.117232909	1.56649444	X82.0409.3.5355375
row1080	375.24908	7.134108	0.117245279	1.566441564	X374.2418.7.134108
row1081	421.17718	3.2186832	0.117395	1.565801905	X420.1699.3.2186832
row1082	223.11778	2.7645235	0.117422435	1.565684762	X222.1105.2.7645235
row1083	797.53868	7.229044	0.117668982	1.564633021	X796.5314.7.229044
row1084	329.21218	6.850837	0.117688774	1.564548663	X328.2049.6.850837
row1085	526.42948	7.132304	0.11782485	1.563968993	X525.4222.7.132304
row1086	133.06138	0.6200646	0.117865893	-1.563794261	X132.0541.0.6200646
row1087	127.97918	0.4847739	0.118165135	-1.562521711	X126.9719.0.4847739
row1088	295.22528	6.8192997	0.118268181	-1.562084087	X294.218.6.8192997
row1089	441.30118	7.845704	0.11855766	-1.560856303	X440.2939.7.845704
row1090	239.16508	6.6263094	0.118619497	-1.560594333	X238.1578.6.6263094
row1091	235.04878	0.9450146	0.118970545	1.559109165	X234.0415.0.9450146
row1092	406.82278	7.733741	0.119061009	1.558726997	X405.8155.7.733741
row1093	217.07038	3.1783578	0.119101396	-1.558556457	X216.0631.3.1783578
row1094	141.09168	4.419655	0.119475246	-1.556979948	X140.0844.4.419655
row1095	317.24718	6.3491964	0.119755856	-1.555799169	X316.2399.6.3491964
row1096	153.12738	5.8012404	0.120141242	1.554181025	X152.1201.5.8012404
row1097	586.27388	7.932376	0.120180333	-1.554017121	X585.2666.7.932376
row1098	466.36338	6.535379	0.120272324	1.55363157	X465.3561.6.535379
row1099	374.06618	4.8454146	0.120560307	1.552426079	X373.0589.4.8454146
row1100	455.32208	7.736463	0.121265178	1.549484985	X454.3148.7.736463
row1101	219.17508	6.409908	0.121340056	1.549173342	X218.1678.6.409908
row1102	447.34958	8.116376	0.121434538	1.548780321	X446.3423.8.116376
row1103	594.46218	7.36833	0.12153603	1.548358404	X593.4549.7.36833
row1104	378.29748	6.2443314	0.121648135	-1.547892688	X377.2902.6.2443314
row1105	511.36318	7.468586	0.121658665	1.547848964	X510.3559.7.468586
row1106	451.18078	6.3950124	0.121711614	-1.547629131	X450.1735.6.3950124
row1107	340.17768	4.248352	0.121908431	-1.546812641	X339.1704.4.248352
row1108	770.96688	6.9906254	0.122115018	1.545956733	X769.9596.6.9906254
row1109	84.95968	0.82996446	0.122520128	1.5442816	X83.9524.0.82996446
row1110	416.26398	6.549301	0.122708249	-1.543505191	X415.2567.6.549301
row1111	816.57208	9.068318	0.122952592	-1.542498131	X815.5648.9.068318
row1112	100.07558	1.9040303	0.123089508	-1.541934513	X99.0683.1.9040303
row1113	203.00888	0.900011	0.123158856	-1.541649229	X202.0016.0.900011
row1114	172.07558	4.56238	0.123239088	-1.541319324	X171.0683.4.56238
row1115	273.20758	6.7434516	0.123482184	1.540320767	X272.2003.6.7434516
row1116	450.35978	7.564601	0.123537601	-1.540093349	X449.3525.7.564601
row1117	612.55648	10.397046	0.123937579	1.538454281	X611.5492.10.397046
row1118	120.08068	1.5866971	0.12423555	-1.537235909	X119.0734.1.5866971
row1119	530.33178	5.8610706	0.124375026	-1.536666387	X529.3245.5.8610706
row1120	350.76138	7.183292	0.12494262	1.534353867	X349.7541.7.183292
row1121	521.28648	6.0768275	0.124973051	1.534230118	X520.2792.6.0768275
row1122	560.33538	6.372535	0.125012299	1.534070545	X559.3281.6.372535
row1123	319.22528	6.7714243	0.125051353	-1.533911798	X318.218.6.7714243
row1124	280.01708	4.2693624	0.125222653	-1.533215961	X279.0098.4.2693624
row1125	182.07908	0.64247334	0.12540304	-1.532484012	X181.0718.0.64247334
row1126	338.01148	3.6306188	0.125620395	-1.531603149	X337.0042.3.6306188
row1127	613.26288	4.319592	0.125745741	-1.531095705	X612.2556.4.319592
row1128	245.06788	4.879762	0.126150245	-1.529460819	X244.0606.4.879762
row1129	179.04818	0.84437734	0.126292207	1.528888019	X178.0409.0.84437734
row1130	313.27588	7.183651	0.126337097	1.528706996	X312.2686.7.183651
row1131	770.46428	6.991945	0.126612161	1.527598877	X769.457.6.991945
row1132	313.21588	4.8733563	0.126688417	1.527292004	X312.2086.4.8733563
row1133	180.08718	0.6337026	0.126734997	1.527104626	X179.0799.0.6337026
row1134	112.01678	0.90718216	0.126831221	1.526717714	X111.0095.0.90718216
row1135	694.02108	7.186839	0.126877227	1.526532805	X693.0138.7.186839
row1136	89.10728	0.49450105	0.126884274	-1.526504488	X88.1.0.49450105
row1137	459.27398	5.8580813	0.12696854	-1.526165953	X458.2667.5.8580813
row1138	258.27938	5.9162836	0.127029684	1.525920423	X257.2721.5.9162836
row1139	742.48328	6.665853	0.127114842	1.525578614	X741.476.6.665853
row1140	221.98238	0.8448825	0.12716439	-1.525379816	X220.9751.0.8448825
row1141	220.11808	2.0666614	0.127388356	-1.524481976	X219.1108.2.0666614
row1142	273.16768	4.43057	0.127489673	-1.524076217	X272.1604.4.43057
row1143	419.31678	7.396792	0.127594137	-1.523658118	X418.3095.7.396792
row1144	306.27748	7.3895903	0.12769078	-1.523271559	X305.2702.7.3895903
row1145	259.17768	6.451906	0.127747396	-1.523045207	X258.1704.6.451906
row1146	452.32188	7.260307	0.127837904	1.522683514	X451.3146.7.260307
row1147	244.08498	3.1910822	0.128029253	1.521919496	X243.0777.3.1910822
row1148	167.07038	3.8368094	0.12853708	1.519896144	X166.0631.3.8368094
row1149	233.06458	3.279441	0.128982879	-1.518125045	X232.0573.3.279441
row1150	209.15378	5.94087	0.129397899	1.516480494	X208.1465.5.94087
row1151	278.24628	7.1258945	0.129556737	-1.51585217	X277.239.7.1258945
row1152	698.49988	7.979021	0.129609645	1.51564301	X697.4926.7.979021
row1153	675.42258	7.9786835	0.129662481	1.515434204	X674.4153.7.9786835
row1154	364.27448	7.3093157	0.129680253	1.515363984	X363.2672.7.3093157
row1155	316.01398	2.8033843	0.130129626	-1.513590919	X315.0067.2.8033843
row1156	259.15268	6.816481	0.130149368	1.51351313	X258.1454.6.816481
row1157	239.09128	4.248142	0.130547781	-1.511945289	X238.084.4.248142
row1158	841.58078	7.2364388	0.130872479	1.510670278	X840.5735.7.2364388
row1159	104.07088	3.1786304	0.130928636	1.510450012	X103.0636.3.1786304
row1160	427.29108	7.360352	0.131607821	1.507791802	X426.2838.7.360352
row1161	244.15428	2.3993454	0.132005633	-1.506239771	X243.147.2.3993454
row1162	337.29178	7.185481	0.132186036	1.505537138	X336.2845.7.185481
row1163	238.11048	4.106949	0.132385154	-1.504762478	X237.1032.4.106949
row1164	192.13888	5.400477	0.132469307	1.504435354	X191.1316.5.400477
row1165	144.94938	0.48908636	0.132740668	-1.503381603	X143.9421.0.48908636
row1166	299.14998	6.0386214	0.133109717	-1.50195118	X298.1427.6.0386214
row1167	208.00258	0.8454156	0.133203271	1.501589057	X206.9953.0.8454156
row1168	297.14858	6.991219	0.133384852	1.500886764	X296.1413.6.991219
row1169	313.27498	7.151199	0.133436664	1.500686511	X312.2677.7.151199
row1170	434.34868	8.0972395	0.133520054	1.500364331	X433.3414.8.0972395
row1171	288.92268	0.52467614	0.133615779	1.499994686	X287.9154.0.52467614
row1172	664.58498	7.387749	0.133939619	-1.498745688	X663.5777.7.387749
row1173	119.04888	0.8594371	0.133960183	-1.498666457	X118.0416.0.8594371
row1174	830.56918	8.738827	0.133963988	-1.498651798	X829.5619.8.738827
row1175	186.15038	5.2804	0.133981765	-1.498583311	X185.1431.5.2804
row1176	582.24428	5.1292524	0.134241148	-1.497584839	X581.237.5.1292524
row1177	161.06478	2.8694856	0.134258805	1.497516923	X160.0575.2.8694856
row1178	354.24628	5.8912306	0.134431237	-1.496854057	X353.239.5.8912306
row1179	387.14748	6.797875	0.13475125	1.495625592	X386.1402.6.797875
row1180	248.07548	4.481174	0.13564047	-1.492223858	X247.0682.4.481174
row1181	419.25418	8.627375	0.136064725	-1.490606926	X418.2469.8.627375
row1182	530.29398	6.90514	0.13613124	1.490353774	X529.2867.6.90514
row1183	583.25728	5.788249	0.136145454	-1.490299691	X582.25.5.788249
row1184	215.02368	3.279137	0.13637421	-1.489429861	X214.0164.3.279137
row1185	552.83418	7.2370944	0.136553973	1.488747117	X551.8269.7.2370944
row1186	389.14858	6.7979827	0.137132557	1.486554331	X388.1413.6.7979827
row1187	483.24848	6.040898	0.13801983	1.483205463	X482.2412.6.040898
row1188	209.11668	5.0785213	0.138130672	1.482788276	X208.1094.5.0785213
row1189	645.28718	4.318773	0.138178338	-1.482608951	X644.2799.4.318773
row1190	251.12588	5.4534264	0.138357407	1.481935694	X250.1186.5.4534264
row1191	203.05228	0.63262993	0.138372469	1.481879092	X202.045.0.63262993
row1192	531.34818	5.7220373	0.138497368	1.481409937	X530.3409.5.7220373
row1193	332.26728	8.777116	0.1385848	1.481081713	X331.26.8.777116
row1194	665.24618	5.543198	0.138786286	-1.480325933	X664.2389.5.543198
row1195	599.25548	5.129981	0.138807997	-1.480244545	X598.2482.5.129981
row1196	271.08698	5.278627	0.138926551	-1.47980029	X270.0797.5.278627
row1197	105.03338	3.0646133	0.139134278	-1.479022589	X104.0261.3.0646133
row1198	147.04448	0.86181426	0.139448664	-1.477847265	X146.0372.0.86181426
row1199	184.09598	0.6035428	0.139538777	1.477510757	X183.0887.0.6035428
row1200	157.00208	1.0208629	0.13955881	1.477435971	X155.9948.1.0208629
row1201	470.10618	5.308984	0.139692395	1.476937487	X469.0989.5.308984
row1202	413.30518	6.502082	0.139749776	1.476723479	X412.2979.6.502082
row1203	146.06068	2.4843822	0.139790138	-1.476572982	X145.0534.2.4843822
row1204	569.42988	7.436292	0.140153009	1.475221477	X568.4226.7.436292
row1205	365.13568	6.475248	0.140705012	-1.473170706	X364.1284.6.475248
row1206	156.10218	6.6169086	0.14093632	1.472313203	X155.0949.6.6169086
row1207	561.39808	7.050209	0.140959182	1.472228505	X560.3908.7.050209
row1208	182.01398	5.7988977	0.141133742	-1.471582175	X181.0067.5.7988977
row1209	313.20528	7.2512507	0.141159133	-1.471488212	X312.198.7.2512507
row1210	148.00438	0.6208297	0.141183899	-1.471396575	X146.9971.0.6208297
row1211	326.03078	3.1851149	0.141272128	-1.471070218	X325.0235.3.1851149
row1212	405.25548	7.689562	0.141404036	1.470582586	X404.2482.7.689562
row1213	595.24218	5.983028	0.141482024	-1.470294447	X594.2349.5.983028
row1214	349.13978	4.830972	0.141510406	-1.470189618	X348.1325.4.830972
row1215	300.20138	2.9950538	0.141531356	1.470112247	X299.1941.2.9950538
row1216	195.07638	2.437911	0.141875093	-1.46884405	X194.0691.2.437911
row1217	590.34968	7.089275	0.142106939	1.467990003	X589.3424.7.089275
row1218	257.02658	1.7380322	0.142166992	-1.467768957	X256.0193.1.7380322
row1219	343.19428	7.25078	0.14232688	-1.467180794	X342.187.7.25078
row1220	263.16158	0.8634436	0.142502638	-1.466534835	X262.1543.0.8634436
row1221	851.73088	8.097503	0.142947763	1.464901612	X850.7236.8.097503
row1222	229.18018	6.3477755	0.143263886	1.463744081	X228.1729.6.3477755
row1223	159.09198	2.2684343	0.143310504	-1.463573549	X158.0847.2.2684343
row1224	846.44858	6.0379853	0.143681204	-1.46221901	X845.4413.6.0379853
row1225	254.07358	4.2996902	0.143745765	1.461983378	X253.0663.4.2996902
row1226	233.06508	3.2794592	0.143899551	-1.461422423	X232.0578.3.2794592
row1227	254.21278	6.615618	0.144375727	1.459688417	X253.2055.6.615618
row1228	430.29618	6.1763244	0.144673843	-1.45860505	X429.2889.6.1763244
row1229	227.08278	5.852551	0.144932306	-1.457667166	X226.0755.5.852551
row1230	301.25238	5.8598166	0.145142895	-1.456903951	X300.2451.5.8598166
row1231	554.42188	7.266608	0.145651212	1.455065202	X553.4146.7.266608
row1232	432.24008	6.037237	0.145736312	-1.454757846	X431.2328.6.037237
row1233	429.37348	8.246815	0.145789615	1.454565403	X428.3662.8.246815
row1234	398.32638	6.1093335	0.145789865	-1.4545645	X397.3191.6.1093335
row1235	395.31568	7.5767994	0.145916403	1.454107867	X394.3084.7.5767994
row1236	425.21528	6.769028	0.146168039	-1.453200695	X424.208.6.769028
row1237	329.05378	5.5852647	0.14617668	-1.453169565	X328.0465.5.5852647
row1238	240.00898	4.2488694	0.146186092	-1.453135658	X239.0017.4.2488694
row1239	407.27458	7.1803503	0.146323786	1.452639813	X406.2673.7.1803503
row1240	135.04458	3.4977703	0.146424324	-1.452277993	X134.0373.3.4977703
row1241	370.80188	7.3699913	0.146533679	1.45188466	X369.7946.7.3699913
row1242	99.04398	0.7129254	0.146595084	1.451663893	X98.0367.0.7129254
row1243	161.09578	6.33853	0.146693408	1.451310539	X160.0885.6.33853
row1244	215.13818	0.85611445	0.146730764	-1.451176338	X214.1309.0.85611445
row1245	576.38168	6.5932703	0.146815765	1.450871071	X575.3744.6.5932703
row1246	169.12128	4.2593327	0.147597545	-1.448069748	X168.114.4.2593327
row1247	494.80888	0.58149505	0.147658412	1.447852123	X493.8016.0.58149505
row1248	185.05868	4.68603	0.147794752	-1.447364897	X184.0514.4.68603
row1249	413.14038	6.3873897	0.147998535	-1.446637293	X412.1331.6.3873897
row1250	549.81448	7.06037	0.148209569	1.445884611	X548.8072.7.06037
row1251	482.23958	4.453742	0.148400993	-1.445202576	X481.2323.4.453742
row1252	583.75758	7.9349813	0.14875277	-1.44395096	X582.7503.7.9349813
row1253	74.02368	0.8319032	0.148788443	-1.443824165	X73.0164.0.8319032
row1254	449.28658	7.398123	0.148893142	-1.443452153	X448.2793.7.398123
row1255	231.07108	3.2788367	0.149040053	-1.442930491	X230.0638.3.2788367
row1256	859.60898	7.8517623	0.149234849	-1.442239399	X858.6017.7.8517623
row1257	263.23668	6.758516	0.149381513	-1.441719525	X262.2294.6.758516
row1258	188.12778	0.69868946	0.149501788	-1.441293481	X187.1205.0.69868946
row1259	258.16988	2.8306587	0.149537441	-1.441167241	X257.1626.2.8306587
row1260	408.30848	7.358308	0.14959718	-1.440955764	X407.3012.7.358308
row1261	544.37468	7.2424116	0.149704319	-1.440576657	X543.3674.7.2424116
row1262	86.09628	0.86572987	0.149756459	-1.440392236	X85.089.0.86572987
row1263	304.21268	3.588982	0.149818215	1.440173866	X303.2054.3.588982
row1264	678.48038	6.9422083	0.150224684	1.438738298	X677.4731.6.9422083
row1265	527.22588	5.4581566	0.150262421	-1.438605168	X526.2186.5.4581566
row1266	483.18678	6.0582156	0.150428674	-1.438018963	X482.1795.6.0582156
row1267	344.99558	5.711357	0.150630745	-1.437307126	X343.9883.5.711357
row1268	396.33068	6.7575846	0.150710565	1.437026144	X395.3234.6.7575846
row1269	219.04418	0.88675725	0.150782899	-1.436771611	X218.0369.0.88675725
row1270	616.25538	4.315427	0.151546865	-1.434089004	X615.2481.4.315427
row1271	420.33338	7.084558	0.152119029	-1.432086634	X419.3261.7.084558
row1272	498.27718	5.33519	0.152346484	1.431292216	X497.2699.5.33519
row1273	228.19668	7.3115435	0.15252287	-1.430676785	X227.1894.7.3115435
row1274	449.18368	6.3949227	0.152597462	-1.430416685	X448.1764.6.3949227
row1275	771.96818	6.990715	0.152630885	1.430300173	X770.9609.6.990715
row1276	209.08108	5.448432	0.152665211	-1.430180532	X208.0738.5.448432
row1277	191.18068	6.2342043	0.152840095	1.429571309	X190.1734.6.2342043
row1278	766.58148	8.858829	0.15308368	-1.42872364	X765.5742.8.858829
row1279	409.75548	8.40615	0.153152334	-1.428484914	X408.7482.8.40615
row1280	127.11168	5.273652	0.153208167	1.428290828	X126.1044.5.273652
row1281	360.25358	6.5477853	0.153260187	1.428110045	X359.2463.6.5477853
row1282	131.04898	1.5862539	0.153473346	-1.427369746	X130.0417.1.5862539
row1283	171.14838	4.596312	0.153558779	-1.42707326	X170.1411.4.596312
row1284	285.24298	6.582374	0.153861523	-1.426023624	X284.2357.6.582374
row1285	145.07868	4.268376	0.154043236	-1.425394366	X144.0714.4.268376
row1286	188.12878	3.7511873	0.154077563	1.425275556	X187.1215.3.7511873
row1287	163.03918	6.5269146	0.154109778	1.425164075	X162.0319.6.5269146
row1288	169.98608	0.61195457	0.1543429	-1.424357882	X168.9788.0.61195457
row1289	500.15498	6.0538363	0.154453932	1.423974232	X499.1477.6.0538363
row1290	223.06468	6.268269	0.15445899	-1.423956758	X222.0574.6.268269
row1291	584.47218	7.3039093	0.154570688	1.423571026	X583.4649.7.3039093
row1292	455.31238	6.3865395	0.154798066	1.422786464	X454.3051.6.3865395
row1293	189.09168	4.7199926	0.154942717	1.422287808	X188.0844.4.7199926
row1294	492.44288	8.816792	0.15503563	1.421967694	X491.4356.8.816792
row1295	447.18268	6.395019	0.155591897	-1.42005422	X446.1754.6.395019
row1296	109.10148	4.26871	0.155694266	-1.41970265	X108.0942.4.26871
row1297	490.73138	6.6708446	0.155951512	1.41881996	X489.7241.6.6708446
row1298	473.11728	4.866016	0.156088944	1.418348841	X472.11.4.866016
row1299	518.32158	6.7819257	0.156151516	1.418134448	X517.3143.6.7819257
row1300	599.43578	7.278556	0.156308397	-1.417597203	X598.4285.7.278556
row1301	507.25868	5.4998827	0.156474817	-1.417027742	X506.2514.5.4998827
row1302	255.23178	6.8180575	0.156625663	-1.416511965	X254.2245.6.8180575
row1303	173.98158	0.48285222	0.156828676	-1.415818417	X172.9743.0.48285222
row1304	612.32518	7.0726953	0.156910157	-1.415540245	X611.3179.7.0726953
row1305	629.44578	7.433069	0.15691536	1.415522487	X628.4385.7.433069
row1306	166.08678	1.5865403	0.157364304	-1.413991823	X165.0795.1.5865403
row1307	551.83308	7.237546	0.157462912	1.413656061	X550.8258.7.237546
row1308	145.04898	0.6388097	0.157537269	1.413402983	X144.0417.0.6388097
row1309	218.99738	3.4982884	0.15759697	-1.413199851	X217.9901.3.4982884
row1310	337.17758	6.315124	0.157709485	1.41281718	X336.1703.6.315124
row1311	645.54228	7.192109	0.157916329	-1.412114232	X644.535.7.192109
row1312	299.25938	6.871403	0.158226366	-1.411061891	X298.2521.6.871403
row1313	149.09648	6.0382867	0.158297354	-1.410821157	X148.0892.6.0382867
row1314	888.44148	5.447701	0.158313788	1.41076544	X887.4342.5.447701
row1315	299.23718	5.414834	0.158319378	1.410746489	X298.2299.5.414834
row1316	470.10658	4.863585	0.158654782	1.409610306	X469.0993.4.863585
row1317	600.27318	5.129177	0.159383004	-1.407149696	X599.2659.5.129177
row1318	199.13378	7.473353	0.159999994	-1.405071579	X198.1265.7.473353
row1319	812.83338	0.5606732	0.160794227	-1.402405383	X811.8261.0.5606732
row1320	794.60458	9.077853	0.160824846	-1.402302796	X793.5973.9.077853
row1321	331.22708	5.996977	0.160967473	-1.401825128	X330.2198.5.996977
row1322	326.04818	5.58519	0.161322358	-1.400637978	X325.0409.5.58519
row1323	616.25648	5.1287007	0.161458542	-1.400182945	X615.2492.5.1287007
row1324	157.12348	5.207869	0.161462637	-1.400169264	X156.1162.5.207869
row1325	287.21908	6.8295474	0.161570354	1.39980956	X286.2118.6.8295474
row1326	834.74528	0.5795376	0.161609224	-1.399679806	X833.738.0.5795376
row1327	469.33028	8.123368	0.161775866	1.399123786	X468.323.8.123368
row1328	131.08548	4.182707	0.162018395	-1.398315336	X130.0782.4.182707
row1329	195.08858	3.1831343	0.162092562	-1.398068287	X194.0813.3.1831343
row1330	226.21638	6.640819	0.16215091	-1.39787399	X225.2091.6.640819
row1331	154.12308	4.9295626	0.162170658	1.397808243	X153.1158.4.9295626
row1332	743.34338	5.2215962	0.162261457	1.397506023	X742.3361.5.2215962
row1333	535.28598	6.243545	0.162562106	-1.39650623	X534.2787.6.243545
row1334	362.10008	0.8820036	0.162720026	-1.395981634	X361.0928.0.8820036
row1335	533.27338	5.9824505	0.162865629	-1.395498294	X532.2661.5.9824505
row1336	666.33188	4.2507052	0.163279616	-1.394125811	X665.3246.4.2507052
row1337	201.14948	5.794867	0.163324892	1.393975869	X200.1422.5.794867
row1338	186.12698	5.63821	0.163400503	1.393725533	X185.1197.5.63821
row1339	400.03918	6.268101	0.163580599	-1.393129615	X399.0319.6.268101
row1340	379.13508	5.635428	0.163839968	1.39227226	X378.1278.5.635428
row1341	131.95988	0.48633257	0.1638515	1.392234167	X130.9526.0.48633257
row1342	582.24448	4.3183584	0.16390723	-1.392050092	X581.2372.4.3183584
row1343	395.25728	7.267975	0.163953009	1.391898919	X394.25.7.267975
row1344	204.13268	0.8565791	0.164497167	1.390104433	X203.1254.0.8565791
row1345	571.42718	7.4367666	0.16459436	1.389784389	X570.4199.7.4367666
row1346	425.28278	9.172745	0.164858088	-1.38891668	X424.2755.9.172745
row1347	504.30378	6.8780017	0.164900136	1.388778429	X503.2965.6.8780017
row1348	410.84828	0.58057547	0.164931372	1.388675748	X409.841.0.58057547
row1349	271.16938	6.455376	0.164997196	-1.388459412	X270.1621.6.455376
row1350	169.09598	2.1110055	0.165196587	-1.387804491	X168.0887.2.1110055
row1351	289.12558	2.9803727	0.165737341	-1.386031315	X288.1183.2.9803727
row1352	470.32788	7.3181853	0.165817499	1.385768843	X469.3206.7.3181853
row1353	808.58248	8.730498	0.165958059	-1.385308816	X807.5752.8.730498
row1354	660.40008	6.5426364	0.166390698	1.383894705	X659.3928.6.5426364
row1355	265.05128	4.2692075	0.166432647	-1.383757742	X264.044.4.2692075
row1356	237.08038	6.9001393	0.166538454	-1.383412389	X236.0731.6.9001393
row1357	802.04628	8.62869	0.166609147	-1.383181741	X801.039.8.62869
row1358	246.05738	3.985223	0.166644956	-1.383064936	X245.0501.3.985223
row1359	554.17688	7.025851	0.166712756	-1.382843833	X553.1696.7.025851
row1360	168.06358	0.907815	0.167624309	-1.379877682	X167.0563.0.907815
row1361	284.11538	6.39068	0.16770187	-1.379625864	X283.1081.6.39068
row1362	754.55488	8.378491	0.168066881	1.378441945	X753.5476.8.378491
row1363	249.18438	6.8121643	0.168087821	-1.378374082	X248.1771.6.8121643
row1364	531.27478	6.0386887	0.168397037	-1.377372739	X530.2675.6.0386887
row1365	476.25338	5.207994	0.168791342	1.376097847	X475.2461.5.207994
row1366	115.07448	4.418575	0.168988166	1.375462299	X114.0672.4.418575
row1367	299.13308	6.8915987	0.169479346	1.373878692	X298.1258.6.8915987
row1368	319.28548	7.048055	0.169488557	1.373849028	X318.2782.7.048055
row1369	239.16138	4.898419	0.169538793	-1.373687261	X238.1541.4.898419
row1370	844.77758	0.5773551	0.169602256	-1.373482956	X843.7703.0.5773551
row1371	356.25628	7.6914315	0.169602703	-1.373481518	X355.249.7.6914315
row1372	148.11208	4.911799	0.169777291	1.372919766	X147.1048.4.911799
row1373	549.95968	7.436957	0.169823555	1.372770981	X548.9524.7.436957
row1374	218.02478	4.1307073	0.16996898	-1.37230349	X217.0175.4.1307073
row1375	239.12628	5.7711186	0.17032204	-1.371169767	X238.119.5.7711186
row1376	229.07528	3.8086457	0.17032871	-1.371148367	X228.068.3.8086457
row1377	335.08488	3.1021867	0.170619247	-1.370216763	X334.0776.3.1021867
row1378	553.45848	7.6905155	0.170922977	-1.369244126	X552.4512.7.6905155
row1379	463.13228	6.840304	0.170930769	-1.369219189	X462.125.6.840304
row1380	442.33688	5.747679	0.171081153	1.368738111	X441.3296.5.747679
row1381	369.14278	7.7113366	0.171571104	-1.367172944	X368.1355.7.7113366
row1382	351.25178	7.131675	0.172074792	-1.365567377	X350.2445.7.131675
row1383	228.12328	6.6109223	0.172363956	1.364647221	X227.116.6.6109223
row1384	169.08438	4.3898015	0.17263555	-1.363784025	X168.0771.4.3898015
row1385	276.15988	6.346624	0.172866962	1.363049338	X275.1526.6.346624
row1386	323.22598	7.6918335	0.172922647	-1.36287266	X322.2187.7.6918335
row1387	460.27098	6.039176	0.172933254	-1.36283901	X459.2637.6.039176
row1388	219.13798	6.1093335	0.173007228	1.362604378	X218.1307.6.1093335
row1389	240.14498	2.764488	0.17348911	1.361077783	X239.1377.2.764488
row1390	129.12738	4.60168	0.17364231	1.360593112	X128.1201.4.60168
row1391	387.34678	7.652749	0.173666572	1.360516384	X386.3395.7.652749
row1392	572.30158	6.892317	0.173723075	1.360337727	X571.2943.6.892317
row1393	655.41778	7.71645	0.17388127	1.359837761	X654.4105.7.71645
row1394	319.19058	4.1074176	0.17401139	1.35942678	X318.1833.4.1074176
row1395	415.21148	6.0386314	0.174273953	-1.358598178	X414.2042.6.0386314
row1396	487.36128	7.1346607	0.174484052	1.357935814	X486.354.7.1346607
row1397	69.06958	0.8639125	0.174545996	-1.357740642	X68.0623.0.8639125
row1398	362.32688	7.182085	0.174559407	1.357698394	X361.3196.7.182085
row1399	163.08868	4.268419	0.175107613	-1.355973459	X162.0814.4.268419
row1400	404.20728	6.3440986	0.175139131	1.355874409	X403.2.6.3440986
row1401	353.26728	7.6916876	0.17513936	-1.355873689	X352.26.7.6916876
row1402	581.24168	5.1306734	0.175250387	-1.35552488	X580.2344.5.1306734
row1403	201.04388	3.4094715	0.175625328	-1.35434816	X200.0366.3.4094715
row1404	248.03578	3.2792506	0.175680921	-1.354173846	X247.0285.3.2792506
row1405	247.13048	5.615748	0.17623539	-1.35243753	X246.1232.5.615748
row1406	349.07098	3.1025784	0.176310031	-1.352204103	X348.0637.3.1025784
row1407	390.32118	6.70573	0.176481145	1.351669254	X389.3139.6.70573
row1408	247.07968	5.712769	0.176748623	-1.350833972	X246.0724.5.712769
row1409	529.23978	5.4655147	0.176831728	-1.350574644	X528.2325.5.4655147
row1410	227.12728	5.213204	0.176876747	-1.350434199	X226.12.5.213204
row1411	147.06288	2.7850962	0.177011546	1.350013832	X146.0556.2.7850962
row1412	175.11578	3.1806128	0.177071724	1.349826245	X174.1085.3.1806128
row1413	435.20668	7.1853533	0.177104627	1.349723701	X434.1994.7.1853533
row1414	401.29468	6.755441	0.177367476	1.348905018	X400.2874.6.755441
row1415	792.76658	0.5798452	0.177395109	1.348819005	X791.7593.0.5798452
row1416	355.19678	6.79745	0.17764929	1.348028271	X354.1895.6.79745
row1417	933.51778	7.372286	0.177724896	1.347793229	X932.5105.7.372286
row1418	358.27458	6.8226085	0.177734297	-1.34776401	X357.2673.6.8226085
row1419	528.40998	6.770297	0.177943557	1.347113886	X527.4027.6.770297
row1420	298.31068	7.4876266	0.178007437	1.346915538	X297.3034.7.4876266
row1421	480.15838	6.840196	0.178145138	-1.346488155	X479.1511.6.840196
row1422	805.51108	7.0617337	0.178654978	-1.344907903	X804.5038.7.0617337
row1423	615.24718	5.1323276	0.178894244	-1.344167451	X614.2399.5.1323276
row1424	810.46888	7.207434	0.178894632	1.344166251	X809.4616.7.207434
row1425	355.21678	7.5086675	0.179179834	-1.343284609	X354.2095.7.5086675
row1426	511.23118	5.9883733	0.179282611	-1.342967151	X510.2239.5.9883733
row1427	468.30748	6.6425147	0.179284723	1.342960629	X467.3002.6.6425147
row1428	362.15868	4.4982424	0.17955416	1.342129038	X361.1514.4.4982424
row1429	283.23758	6.5933905	0.179572381	-1.342072834	X282.2303.6.5933905
row1430	581.23878	4.3199325	0.179810455	-1.34133887	X580.2315.4.3199325
row1431	309.16998	5.7626233	0.18003897	1.340635056	X308.1627.5.7626233
row1432	200.10378	4.566812	0.180244552	1.34000244	X199.0965.4.566812
row1433	320.22938	0.6288517	0.180248106	1.339991507	X319.2221.0.6288517
row1434	268.13128	5.636082	0.180776727	1.338367319	X267.124.5.636082
row1435	458.30188	5.977723	0.180782596	1.338349306	X457.2946.5.977723
row1436	583.25708	5.1294193	0.18100452	-1.33766851	X582.2498.5.1294193
row1437	355.25458	7.6916876	0.181122123	-1.337307993	X354.2473.7.6916876
row1438	115.03728	0.70379573	0.181256182	-1.336897241	X114.03.0.70379573
row1439	141.09118	4.1490617	0.181335417	-1.336654572	X140.0839.4.1490617
row1440	146.06028	4.4839716	0.181379589	-1.336519324	X145.053.4.4839716
row1441	810.60528	9.168946	0.181444978	-1.336319156	X809.598.9.168946
row1442	135.07958	1.5877278	0.181936805	-1.334815298	X134.0723.1.5877278
row1443	799.53208	7.2085032	0.182521472	1.333031483	X798.5248.7.2085032
row1444	301.21568	6.628387	0.182729166	-1.332398832	X300.2084.6.628387
row1445	593.20928	6.227237	0.183063797	-1.331380637	X592.202.6.227237
row1446	126.05428	2.6508863	0.183206156	-1.330947895	X125.047.2.6508863
row1447	342.18368	4.248618	0.183214824	-1.330921556	X341.1764.4.248618
row1448	318.18138	3.6155875	0.183311437	-1.330628023	X317.1741.3.6155875
row1449	307.08598	6.1024404	0.183334809	1.33055703	X306.0787.6.1024404
row1450	408.30918	7.297669	0.183353157	-1.330501304	X407.3019.7.297669
row1451	503.26818	7.8495607	0.183360065	-1.330480322	X502.2609.7.8495607
row1452	279.04118	3.1849577	0.183531524	-1.329959777	X278.0339.3.1849577
row1453	508.24358	5.102833	0.18355307	-1.329894391	X507.2363.5.102833
row1454	857.88258	6.039574	0.183715313	-1.329402199	X856.8753.6.039574
row1455	251.19928	6.6286683	0.183884478	1.328889349	X250.192.6.6286683
row1456	269.08868	0.86311036	0.183961202	1.328656865	X268.0814.0.86311036
row1457	590.32148	6.879454	0.184085423	-1.328280609	X589.3142.6.879454
row1458	205.98748	0.83613634	0.184278871	-1.327695046	X204.9802.0.83613634
row1459	531.27598	7.089288	0.184330697	1.327538246	X530.2687.7.089288
row1460	287.20118	4.8652577	0.184390488	1.32735739	X286.1939.4.8652577
row1461	357.28568	7.5104847	0.184812943	-1.326080777	X356.2784.7.5104847
row1462	263.06908	5.4294977	0.185393122	1.324331052	X262.0618.5.4294977
row1463	256.26418	7.1273746	0.185427851	-1.324226443	X255.2569.7.1273746
row1464	230.24828	5.5392804	0.185895057	1.322820563	X229.241.5.5392804
row1465	264.25288	6.723263	0.18594366	1.322674462	X263.2456.6.723263
row1466	115.04948	0.84222037	0.186124419	-1.322131342	X114.0422.0.84222037
row1467	335.16708	7.2784166	0.186155742	-1.322037266	X334.1598.7.2784166
row1468	531.32288	6.918212	0.186338188	1.321489539	X530.3156.6.918212
row1469	249.12148	4.113605	0.186682087	1.320458187	X248.1142.4.113605
row1470	504.30838	7.000445	0.186758296	1.320229828	X503.3011.7.000445
row1471	338.18118	4.0210567	0.186862878	-1.31991656	X337.1739.4.0210567
row1472	605.42408	7.047843	0.186918309	1.319750573	X604.4168.7.047843
row1473	229.10718	6.7687273	0.186932337	1.319708573	X228.0999.6.7687273
row1474	363.11378	6.5271673	0.187223764	1.318836545	X362.1065.6.5271673
row1475	212.14948	2.038629	0.187228369	-1.318822773	X211.1422.2.038629
row1476	225.14638	6.332331	0.187665015	1.317518109	X224.1391.6.332331
row1477	321.23978	7.0814204	0.187687773	1.317450172	X320.2325.7.0814204
row1478	377.26668	7.3625937	0.187759891	1.317234924	X376.2594.7.3625937
row1479	527.33108	6.644927	0.188085004	1.316265329	X526.3238.6.644927
row1480	169.15868	5.275541	0.188141769	-1.316096162	X168.1514.5.275541
row1481	358.20888	3.2132816	0.188367928	1.315422557	X357.2016.3.2132816
row1482	122.09578	0.86765105	0.189149868	1.313098176	X121.0885.0.86765105
row1483	371.25768	6.235341	0.189292478	-1.312675021	X370.2504.6.235341
row1484	335.21938	6.3006177	0.189365251	-1.312459177	X334.2121.6.3006177
row1485	247.10788	3.86941	0.189394383	1.312372791	X246.1006.3.86941
row1486	347.22178	5.531753	0.189404094	-1.312343996	X346.2145.5.531753
row1487	505.34678	8.098217	0.189577626	1.311829628	X504.3395.8.098217
row1488	174.98928	0.48904556	0.189627678	-1.311681333	X173.982.0.48904556
row1489	169.09588	3.5220425	0.189730848	1.311375748	X168.0886.3.5220425
row1490	333.24288	5.8058276	0.189785347	-1.311214376	X332.2356.5.8058276
row1491	549.31478	7.0610447	0.190130781	1.310192327	X548.3075.7.0610447
row1492	271.09208	0.8621222	0.190146189	1.31014677	X270.0848.0.8621222
row1493	144.02348	3.278368	0.19075106	-1.308360509	X143.0162.3.278368
row1494	450.23458	5.2844167	0.191051459	1.307474945	X449.2273.5.2844167
row1495	255.15588	5.593639	0.191152478	1.307177373	X254.1486.5.593639
row1496	573.14738	7.3277354	0.191188214	-1.307072134	X572.1401.7.3277354
row1497	177.09148	5.223789	0.191319273	1.306686302	X176.0842.5.223789
row1498	546.35348	7.2424116	0.191328097	-1.306660332	X545.3462.7.2424116
row1499	246.17018	5.4522743	0.191804	1.305260969	X245.1629.5.4522743
row1500	817.05238	8.5968275	0.192109504	-1.304363998	X816.0451.8.5968275
row1501	353.26868	7.18566	0.192181678	1.304152248	X352.2614.7.18566
row1502	249.18418	6.427151	0.192335609	1.303700822	X248.1769.6.427151
row1503	244.07998	0.7028992	0.192473771	-1.303295869	X243.0727.0.7028992
row1504	444.72438	5.4475346	0.192627993	1.302844094	X443.7171.5.4475346
row1505	535.28758	5.860895	0.193226231	-1.301094146	X534.2803.5.860895
row1506	89.05988	4.4822154	0.193391928	-1.300610158	X88.0526.4.4822154
row1507	559.13138	7.0261292	0.193416501	-1.300538408	X558.1241.7.0261292
row1508	143.03118	0.827607	0.19367437	1.299785869	X142.0239.0.827607
row1509	316.28488	6.9153385	0.194054064	-1.298679145	X315.2776.6.9153385
row1510	173.15438	5.9111433	0.194697795	1.296806439	X172.1471.5.9111433
row1511	317.11938	3.2805343	0.194728297	-1.296717817	X316.1121.3.2805343
row1512	312.01508	2.3633997	0.1947432	-1.296674519	X311.0078.2.3633997
row1513	375.21348	6.108352	0.195193047	1.295368769	X374.2062.6.108352
row1514	232.97768	2.8031824	0.195262093	-1.295168545	X231.9704.2.8031824
row1515	145.12238	4.3671436	0.195278399	1.295121268	X144.1151.4.3671436
row1516	154.04968	2.4821815	0.195538749	-1.29436681	X153.0424.2.4821815
row1517	402.24298	7.6915965	0.195884393	1.293366319	X401.2357.7.6915965
row1518	209.17168	6.118965	0.195911334	1.293288393	X208.1644.6.118965
row1519	477.14638	7.1388497	0.195924269	-1.293250978	X476.1391.7.1388497
row1520	436.30708	6.7827945	0.195989189	1.293063236	X435.2998.6.7827945
row1521	185.12758	3.3898177	0.196094981	1.292757394	X184.1203.3.3898177
row1522	688.52018	7.027111	0.196190427	1.292481561	X687.5129.7.027111
row1523	102.97008	0.8315296	0.196821775	1.290659497	X101.9628.0.8315296
row1524	272.16558	5.6265197	0.196889339	1.290464762	X271.1583.5.6265197
row1525	557.44418	7.4383245	0.197056979	1.289981794	X556.4369.7.4383245
row1526	230.96698	0.4947423	0.19706931	-1.289946283	X229.9597.0.4947423
row1527	426.82278	0.5806064	0.197474254	1.28878094	X425.8155.0.5806064
row1528	265.03818	4.028272	0.197480245	1.288763713	X264.0309.4.028272
row1529	412.23668	5.8110576	0.19785066	1.287699292	X411.2294.5.8110576
row1530	331.15308	5.676718	0.19801823	1.287218245	X330.1458.5.676718
row1531	175.09748	5.4405947	0.198034092	-1.287172725	X174.0902.5.4405947
row1532	305.24718	7.2510934	0.198039062	-1.287158463	X304.2399.7.2510934
row1533	360.15238	7.03726	0.198470111	-1.285922497	X359.1451.7.03726
row1534	857.38118	6.03959	0.198518399	-1.285784162	X856.3739.6.03959
row1535	116.02848	0.96388406	0.19861746	1.28550045	X115.0212.0.96388406
row1536	287.20048	5.185245	0.198746764	1.285130275	X286.1932.5.185245
row1537	519.29198	6.358013	0.199031874	-1.284314675	X518.2847.6.358013
row1538	97.02848	0.6398116	0.199287367	1.283584526	X96.0212.0.6398116
row1539	418.26838	5.9149885	0.199486883	1.283014824	X417.2611.5.9149885
row1540	628.19488	7.174555	0.199649074	-1.282552005	X627.1876.7.174555
row1541	151.09628	0.9399217	0.199846455	1.281989141	X150.089.0.9399217
row1542	111.11688	4.9103546	0.200145239	-1.281137886	X110.1096.4.9103546
row1543	365.10578	0.6648396	0.200274003	-1.280771312	X364.0985.0.6648396
row1544	357.20208	4.501005	0.200414288	1.280372137	X356.1948.4.501005
row1545	231.98688	0.85181266	0.200518641	-1.280075337	X230.9796.0.85181266
row1546	473.34788	7.052003	0.200641673	1.279725557	X472.3406.7.052003
row1547	146.98008	0.85405934	0.200795081	1.279289637	X145.9728.0.85405934
row1548	186.00788	0.9701869	0.200905236	1.278976772	X185.0006.0.9701869
row1549	850.55368	9.059104	0.20115196	-1.278276473	X849.5464.9.059104
row1550	606.30778	7.067203	0.201228554	1.278059199	X605.3005.7.067203
row1551	325.23708	6.945651	0.201231944	1.278049582	X324.2298.6.945651
row1552	234.13458	3.8034437	0.201825046	1.276369179	X233.1273.3.8034437
row1553	355.28318	7.349177	0.202419684	1.274688034	X354.2759.7.349177
row1554	143.10668	4.6307135	0.202525621	1.274388909	X142.0994.4.6307135
row1555	283.98978	2.8034222	0.202690892	-1.273922475	X282.9825.2.8034222
row1556	228.12358	4.0180874	0.202734824	1.273798536	X227.1163.4.0180874
row1557	235.04828	1.834087	0.202802316	-1.273608169	X234.041.1.834087
row1558	187.07258	3.4493418	0.203222894	-1.272422923	X186.0653.3.4493418
row1559	155.12428	3.4503782	0.203315696	-1.272161633	X154.117.3.4503782
row1560	391.28668	7.5651646	0.20362635	-1.271287606	X390.2794.7.5651646
row1561	325.19848	6.3342896	0.203657625	1.271199667	X324.1912.6.3342896
row1562	99.04468	5.398886	0.203964204	-1.27033815	X98.0374.5.398886
row1563	343.15408	6.4750204	0.204172452	-1.269753491	X342.1468.6.4750204
row1564	106.04908	0.84229547	0.204500264	-1.268834033	X105.0418.0.84229547
row1565	104.07068	0.6343061	0.204513113	1.268798016	X103.0634.0.6343061
row1566	173.09148	0.7229947	0.204558642	-1.268670404	X172.0842.0.7229947
row1567	371.24308	6.567539	0.205053316	1.267285242	X370.2358.6.567539
row1568	203.10508	5.1243153	0.205097543	-1.267161516	X202.0978.5.1243153
row1569	457.35118	7.3102202	0.205415659	1.266272164	X456.3439.7.3102202
row1570	647.55898	8.779463	0.205416621	1.266269477	X646.5517.8.779463
row1571	295.11888	6.038766	0.205703182	-1.2654692	X294.1116.6.038766
row1572	268.10668	4.5336275	0.205746623	-1.265347954	X267.0994.4.5336275
row1573	325.17838	6.7961535	0.206300618	1.263803352	X324.1711.6.7961535
row1574	527.88278	7.186069	0.20678753	1.262448268	X526.8755.7.186069
row1575	181.05008	6.5268307	0.206893526	1.262153586	X180.0428.6.5268307
row1576	138.05338	0.6789022	0.206934592	-1.262039449	X137.0461.0.6789022
row1577	235.01238	1.738745	0.207788505	-1.259669798	X234.0051.1.738745
row1578	458.19468	5.447614	0.207882224	-1.259410154	X457.1874.5.447614
row1579	69.06988	1.3587787	0.208558695	-1.257538534	X68.0626.1.3587787
row1580	181.07238	2.7971888	0.208877174	-1.256658907	X180.0651.2.7971888
row1581	206.16638	6.6411057	0.208913425	-1.256558845	X205.1591.6.6411057
row1582	816.56468	7.914318	0.209590259	1.254692915	X815.5574.7.914318
row1583	279.07438	2.318396	0.209650018	-1.254528378	X278.0671.2.318396
row1584	354.28498	6.345025	0.209924512	-1.253773037	X353.2777.6.345025
row1585	772.46868	6.9905066	0.209928631	1.253761709	X771.4614.6.9905066
row1586	552.39998	6.575098	0.210119426	1.253237117	X551.3927.6.575098
row1587	99.04458	4.885278	0.210189798	-1.253043716	X98.0373.4.885278
row1588	605.31828	9.169204	0.210642744	1.251800017	X604.311.9.169204
row1589	380.26308	6.07517	0.211518867	1.249399839	X379.2558.6.07517
row1590	141.09148	4.6351476	0.212402893	1.246985285	X140.0842.4.6351476
row1591	345.04848	4.6356044	0.21258916	1.246477457	X344.0412.4.6356044
row1592	143.99538	0.4918298	0.2127494	-1.246040846	X142.9881.0.4918298
row1593	542.79338	6.8958087	0.212751412	1.246035365	X541.7861.6.8958087
row1594	274.20148	6.3483796	0.212952971	1.24548651	X273.1942.6.3483796
row1595	195.06318	4.1116805	0.213143883	-1.244966995	X194.0559.4.1116805
row1596	144.98208	0.9565068	0.213301346	-1.244538753	X143.9748.0.9565068
row1597	167.10508	3.8009481	0.213442782	-1.244154292	X166.0978.3.8009481
row1598	199.07348	4.7783513	0.213500224	1.243998205	X198.0662.4.7783513
row1599	422.18408	5.400513	0.21357081	-1.24380644	X421.1768.5.400513
row1600	257.11278	0.8651998	0.213660702	1.243562292	X256.1055.0.8651998
row1601	793.56138	8.628368	0.21388418	-1.242955641	X792.5541.8.628368
row1602	155.10718	4.6194444	0.213941879	-1.242799087	X154.0999.4.6194444
row1603	199.13068	4.4278493	0.214185794	-1.242137611	X198.1234.4.4278493
row1604	657.14438	6.175881	0.21419664	-1.24210821	X656.1371.6.175881
row1605	333.07518	2.6253989	0.214263506	-1.241926976	X332.0679.2.6253989
row1606	340.17598	4.5934215	0.214277212	1.241889831	X339.1687.4.5934215
row1607	541.42338	7.315601	0.214316616	1.241783057	X540.4161.7.315601
row1608	209.11618	4.973864	0.215190495	-1.239418657	X208.1089.4.973864
row1609	136.07498	1.8410522	0.215482027	-1.238631419	X135.0677.1.8410522
row1610	203.06008	4.1313214	0.215529975	-1.238502015	X202.0528.4.1313214
row1611	109.10118	3.8069355	0.215546644	-1.238457034	X108.0939.3.8069355
row1612	135.08038	6.0380445	0.21556184	-1.238416031	X134.0731.6.0380445
row1613	766.49278	7.0036674	0.215671787	-1.238119411	X765.4855.7.0036674
row1614	311.06578	3.1833463	0.215862766	-1.237604444	X310.0585.3.1833463
row1615	251.08858	4.1536856	0.215890834	1.237528787	X250.0813.4.1536856
row1616	189.00778	0.8916427	0.216025266	-1.237166526	X188.0005.0.8916427
row1617	131.95118	0.82595265	0.216133603	1.236874702	X130.9439.0.82595265
row1618	600.77778	5.129001	0.216252972	-1.236553286	X599.7705.5.129001
row1619	716.47398	7.197514	0.216323417	1.236363662	X715.4667.7.197514
row1620	333.14388	5.024685	0.216680967	-1.235401898	X332.1366.5.024685
row1621	570.40958	6.732179	0.21774273	1.232552602	X569.4023.6.732179
row1622	141.06588	0.6715783	0.21788967	-1.232159068	X140.0586.0.6715783
row1623	266.23278	5.9121284	0.218090003	1.231622844	X265.2255.5.9121284
row1624	179.06498	4.607496	0.21813093	-1.231513341	X178.0577.4.607496
row1625	136.04238	0.72496176	0.218408234	-1.230771778	X135.0351.0.72496176
row1626	221.11898	6.0064573	0.218502065	-1.230521007	X220.1117.6.0064573
row1627	135.10148	2.4452171	0.218505285	1.230512405	X134.0942.2.4452171
row1628	293.20938	6.820642	0.218746221	-1.229868848	X292.2021.6.820642
row1629	372.20138	4.8716063	0.218906034	1.229442259	X371.1941.4.8716063
row1630	277.00018	2.7263856	0.218972203	1.2292657	X275.9929.2.7263856
row1631	437.23628	3.6128418	0.219036985	1.229092877	X436.229.3.6128418
row1632	136.07628	0.8582165	0.219729833	-1.227246831	X135.069.0.8582165
row1633	383.18288	5.0068326	0.219792705	-1.227079519	X382.1756.5.0068326
row1634	729.11138	7.4367504	0.220438546	1.225362827	X728.1041.7.4367504
row1635	291.19478	6.3211784	0.220532139	1.22511435	X290.1875.6.3211784
row1636	182.10278	0.7148049	0.220544172	1.225082409	X181.0955.0.7148049
row1637	406.74938	8.688845	0.220598322	1.224938689	X405.7421.8.688845
row1638	326.24638	6.5232253	0.220753538	1.224526866	X325.2391.6.5232253
row1639	480.30868	7.051566	0.220837993	1.224302874	X479.3014.7.051566
row1640	282.27988	7.2029147	0.221065936	-1.223698633	X281.2726.7.2029147
row1641	674.50608	6.542771	0.221100064	1.223608201	X673.4988.6.542771
row1642	437.19638	5.852858	0.221361265	-1.222916423	X436.1891.5.852858
row1643	293.23028	6.797554	0.222353895	1.220292809	X292.223.6.797554
row1644	61.03938	0.74813336	0.222392887	-1.22018992	X60.0321.0.74813336
row1645	222.17018	5.2128463	0.222451824	-1.220034429	X221.1629.5.2128463
row1646	421.78408	7.277565	0.222512431	-1.21987456	X420.7768.7.277565
row1647	437.19628	6.2219415	0.222728001	1.219306187	X436.189.6.2219415
row1648	472.30378	6.4443517	0.222785562	-1.219154488	X471.2965.6.4443517
row1649	299.23748	5.5595584	0.222900619	-1.218851347	X298.2302.5.5595584
row1650	432.31068	6.444261	0.223141285	-1.218217622	X431.3034.6.444261
row1651	115.07528	2.973536	0.223338705	-1.217698139	X114.068.2.973536
row1652	128.95108	0.9401882	0.223467217	1.217360152	X127.9438.0.9401882
row1653	229.12128	5.358658	0.223472792	-1.217345493	X228.114.5.358658
row1654	304.24898	6.797372	0.223781042	1.216535379	X303.2417.6.797372
row1655	169.08358	3.0667374	0.223991318	1.215983211	X168.0763.3.0667374
row1656	732.54638	6.664891	0.224580275	1.214438622	X731.5391.6.664891
row1657	318.24088	6.397862	0.224926057	-1.213533127	X317.2336.6.397862
row1658	277.09738	3.625152	0.225085319	1.213116405	X276.0901.3.625152
row1659	281.10548	6.1962714	0.225106444	1.213061146	X280.0982.6.1962714
row1660	227.16448	5.9749155	0.225287135	1.212588638	X226.1572.5.9749155
row1661	254.13498	6.72612	0.225587089	1.211804857	X253.1277.6.72612
row1662	266.04238	4.269547	0.225799009	-1.211251557	X265.0351.4.269547
row1663	450.32008	6.444122	0.225831166	-1.21116763	X449.3128.6.444122
row1664	295.18988	6.742547	0.226188486	1.210235641	X294.1826.6.742547
row1665	119.01508	0.72492254	0.226305572	-1.209930475	X118.0078.0.72492254
row1666	445.12028	6.840769	0.227116787	-1.207819272	X444.113.6.840769
row1667	182.98448	0.4841811	0.227165107	1.207693688	X181.9772.0.4841811
row1668	237.11238	4.6064262	0.227165941	1.207691521	X236.1051.4.6064262
row1669	143.11768	0.7179312	0.2273265	-1.207274365	X142.1104.0.7179312
row1670	270.10418	5.364302	0.227536224	1.206729785	X269.0969.5.364302
row1671	350.18248	4.1941566	0.227582257	-1.206610304	X349.1752.4.1941566
row1672	163.07628	4.685968	0.227702648	-1.206297897	X162.069.4.685968
row1673	182.11868	5.471228	0.227792304	-1.206065323	X181.1114.5.471228
row1674	683.54728	7.1848845	0.227905653	1.205771382	X682.54.7.1848845
row1675	616.46008	6.398651	0.227944905	1.205669616	X615.4528.6.398651
row1676	283.02418	4.2692375	0.22796535	-1.205616614	X282.0169.4.2692375
row1677	585.25908	6.3554807	0.228222928	-1.204949161	X584.2518.6.3554807
row1678	168.10278	6.6120224	0.228495686	1.20424296	X167.0955.6.6120224
row1679	159.11708	4.6288815	0.228746171	-1.203594953	X158.1098.4.6288815
row1680	305.08998	6.103966	0.228937802	1.203099543	X304.0827.6.103966
row1681	283.24248	5.860566	0.22907451	-1.202746303	X282.2352.5.860566
row1682	215.02278	3.4094198	0.229085077	-1.202719004	X214.0155.3.4094198
row1683	473.11558	5.3095765	0.229179501	1.202475119	X472.1083.5.3095765
row1684	294.17008	5.4828715	0.229918511	1.200568797	X293.1628.5.4828715
row1685	434.27438	7.691119	0.230044371	-1.200244567	X433.2671.7.691119
row1686	387.27678	7.452902	0.230215762	-1.199803249	X386.2695.7.452902
row1687	365.21918	6.7484136	0.23085254	1.198165638	X364.2119.6.7484136
row1688	377.19608	6.10488	0.230910417	1.198016954	X376.1888.6.10488
row1689	326.20728	5.4931993	0.23106324	1.197624483	X325.2.5.4931993
row1690	321.19078	4.8190713	0.231176494	1.197333751	X320.1835.4.8190713
row1691	249.11198	4.9589434	0.231251467	1.197141345	X248.1047.4.9589434
row1692	318.11448	5.156906	0.232253178	-1.194574855	X317.1072.5.156906
row1693	856.38128	6.0394993	0.232455899	-1.194056421	X855.374.6.0394993
row1694	255.23078	6.235705	0.232503114	1.193935718	X254.2235.6.235705
row1695	589.44448	7.2980723	0.232619758	1.193637604	X588.4372.7.2980723
row1696	156.07668	0.52743286	0.232632881	-1.193604071	X155.0694.0.52743286
row1697	248.03598	3.1140072	0.23265371	-1.19355085	X247.0287.3.1140072
row1698	927.61498	7.1636295	0.232875029	1.19298556	X926.6077.7.1636295
row1699	661.42788	6.864149	0.233241781	1.192049641	X660.4206.6.864149
row1700	436.34168	7.5648317	0.233265678	-1.191988695	X435.3344.7.5648317
row1701	399.32278	6.4903154	0.233350453	1.191772523	X398.3155.6.4903154
row1702	307.21248	4.7513094	0.233356837	1.191756245	X306.2052.4.7513094
row1703	172.13338	3.7899094	0.233474853	-1.191455406	X171.1261.3.7899094
row1704	527.38008	7.1871476	0.233655176	1.190995946	X526.3728.7.1871476
row1705	279.10918	6.198525	0.234092291	1.189883228	X278.1019.6.198525
row1706	372.20288	4.770704	0.234099037	1.189866067	X371.1956.4.770704
row1707	336.14248	4.46734	0.234303285	1.18934665	X335.1352.4.46734
row1708	281.02168	4.269384	0.234784382	-1.188124452	X280.0144.4.269384
row1709	419.75798	8.855061	0.235045445	1.187461979	X418.7507.8.855061
row1710	389.11418	6.597232	0.235186426	-1.187104444	X388.1069.6.597232
row1711	193.02888	0.8453099	0.235268075	1.186897447	X192.0216.0.8453099
row1712	444.42048	9.076516	0.235479606	1.186361406	X443.4132.9.076516
row1713	429.29858	6.101364	0.235677825	-1.185859409	X428.2913.6.101364
row1714	814.04618	8.604621	0.235807795	-1.185530418	X813.0389.8.604621
row1715	111.04418	0.6395839	0.235840326	1.185448093	X110.0369.0.6395839
row1716	771.46898	6.990552	0.235939789	1.185196435	X770.4617.6.990552
row1717	399.30898	7.0297403	0.236090068	1.184816346	X398.3017.7.0297403
row1718	217.14298	5.193665	0.236169616	-1.184615221	X216.1357.5.193665
row1719	530.32088	7.101307	0.236784786	-1.183061472	X529.3136.7.101307
row1720	272.17398	5.15124	0.236859679	1.182872508	X271.1667.5.15124
row1721	220.00348	0.87222403	0.236877664	1.182827136	X218.9962.0.87222403
row1722	635.22428	5.1567636	0.23690723	-1.182752552	X634.217.5.1567636
row1723	512.41488	7.0514135	0.236915824	1.182730874	X511.4076.7.0514135
row1724	400.30668	6.7526546	0.236957253	1.18262638	X399.2994.6.7526546
row1725	466.31778	6.168524	0.237079336	-1.182318529	X465.3105.6.168524
row1726	406.23908	7.396673	0.237370153	1.181585644	X405.2318.7.396673
row1727	276.19988	5.427778	0.237511987	-1.181228438	X275.1926.5.427778
row1728	500.38098	6.011056	0.23762588	1.180941711	X499.3737.6.011056
row1729	134.05898	2.803345	0.23766635	-1.180839849	X133.0517.2.803345
row1730	589.29518	5.2192893	0.237725857	1.180690097	X588.2879.5.2192893
row1731	682.42608	6.653025	0.237727348	1.180686344	X681.4188.6.653025
row1732	334.13238	5.23852	0.238315729	-1.179207077	X333.1251.5.23852
row1733	494.32498	6.817081	0.23848115	1.178791649	X493.3177.6.817081
row1734	178.15908	4.220501	0.238483261	1.17878635	X177.1518.4.220501
row1735	335.27848	6.742288	0.23876086	1.178089669	X334.2712.6.742288
row1736	160.00138	1.0313078	0.238765576	1.17807784	X158.9941.1.0313078
row1737	384.20438	7.2105455	0.238904874	-1.177728469	X383.1971.7.2105455
row1738	504.26338	6.155206	0.239158151	-1.177093595	X503.2561.6.155206
row1739	229.14398	5.4530935	0.239443084	1.17637994	X228.1367.5.4530935
row1740	805.49348	7.185956	0.239717999	1.175691944	X804.4862.7.185956
row1741	86.06008	4.138479	0.2397267	1.175670177	X85.0528.4.138479
row1742	379.25228	8.47016	0.239749932	1.175612065	X378.245.8.47016
row1743	271.14088	6.1074815	0.239905181	1.175223824	X270.1336.6.1074815
row1744	367.24738	6.5358944	0.240000018	1.174986746	X366.2401.6.5358944
row1745	480.42448	7.6002703	0.240009474	1.174963113	X479.4172.7.6002703
row1746	145.12278	5.5076914	0.240586636	-1.173521761	X144.1155.5.5076914
row1747	270.08388	3.218965	0.2408512	1.172861877	X269.0766.3.218965
row1748	663.45388	9.35614	0.241004565	1.172479581	X662.4466.9.35614
row1749	187.13408	5.281041	0.241064238	-1.17233088	X186.1268.5.281041
row1750	536.30068	6.921725	0.241081704	-1.172287362	X535.2934.6.921725
row1751	465.24888	6.3710456	0.241160636	1.172090718	X464.2416.6.3710456
row1752	613.26358	5.131091	0.241533464	-1.171162505	X612.2563.5.131091
row1753	111.08018	3.3424354	0.241538457	1.171150079	X110.0729.3.3424354
row1754	172.16978	5.7622876	0.241659236	1.170849601	X171.1625.5.7622876
row1755	893.49288	7.2057953	0.241713653	1.170714256	X892.4856.7.2057953
row1756	176.12818	0.69607836	0.241771853	-1.170569524	X175.1209.0.69607836
row1757	260.05298	0.69493663	0.24186832	-1.170329687	X259.0457.0.69493663
row1758	371.10208	6.5977745	0.241906681	-1.17023433	X370.0948.6.5977745
row1759	374.25628	6.3001385	0.24194075	1.170149652	X373.249.6.3001385
row1760	155.08088	1.0631754	0.242289702	-1.16928282	X154.0736.1.0631754
row1761	702.21228	7.330802	0.242476376	-1.168819465	X701.205.7.330802
row1762	360.17968	6.4759445	0.242547125	-1.168643921	X359.1724.6.4759445
row1763	189.09158	4.490191	0.242819779	1.167967737	X188.0843.4.490191
row1764	118.08628	0.8006685	0.24316473	-1.167113021	X117.079.0.8006685
row1765	728.60958	7.4367657	0.243166658	1.167108247	X727.6023.7.4367657
row1766	485.11408	6.8405266	0.243758856	-1.165642899	X484.1068.6.8405266
row1767	183.08148	5.7809815	0.244061379	1.164895294	X182.0742.5.7809815
row1768	254.24848	6.9478855	0.244181052	-1.164599733	X253.2412.6.9478855
row1769	411.09608	6.5974736	0.244319963	-1.164256787	X410.0888.6.5974736
row1770	157.08428	2.5987804	0.244470027	1.163886462	X156.077.2.5987804
row1771	317.21038	6.481163	0.244571205	1.163636865	X316.2031.6.481163
row1772	971.60448	7.149509	0.245155097	1.162197877	X970.5972.7.149509
row1773	510.39078	7.457026	0.245157106	-1.16219293	X509.3835.7.457026
row1774	327.12618	6.185605	0.245745664	1.160744881	X326.1189.6.185605
row1775	499.12908	7.1381493	0.246124327	-1.15981453	X498.1218.7.1381493
row1776	98.98418	5.7968535	0.246520364	-1.158842565	X97.9769.5.7968535
row1777	371.17648	6.7976174	0.246601655	1.158643192	X370.1692.6.7976174
row1778	281.24688	7.2775693	0.246878676	-1.157964128	X280.2396.7.2775693
row1779	151.94988	0.49553144	0.246959913	1.157765091	X150.9426.0.49553144
row1780	97.06478	6.1814876	0.247384762	-1.156724927	X96.0575.6.1814876
row1781	618.39948	7.2763247	0.247469648	1.156517249	X617.3922.7.2763247
row1782	330.21718	5.6005487	0.247717819	1.155910374	X329.2099.5.6005487
row1783	138.09148	0.8693637	0.247953902	1.155333452	X137.0842.0.8693637
row1784	279.15888	5.488656	0.248023459	-1.155163549	X278.1516.5.488656
row1785	265.98658	3.498532	0.248077234	-1.155032216	X264.9793.3.498532
row1786	278.13398	6.991575	0.248486602	1.154033092	X277.1267.6.991575
row1787	809.08298	9.065319	0.248549142	-1.153880556	X808.0757.9.065319
row1788	196.16998	2.6248825	0.248740376	1.153414296	X195.1627.2.6248825
row1789	468.39128	7.052009	0.248891714	1.153045489	X467.384.7.052009
row1790	281.13898	6.038634	0.248918504	-1.152980218	X280.1317.6.038634
row1791	287.20048	5.309032	0.249177923	1.152348431	X286.1932.5.309032
row1792	290.11938	6.4539194	0.249251716	-1.1521688	X289.1121.6.4539194
row1793	336.19058	4.08923	0.249538928	-1.151470006	X335.1833.4.08923
row1794	183.13708	4.7948627	0.249556162	1.151428094	X182.1298.4.7948627
row1795	105.03398	6.0859733	0.249677217	-1.151133744	X104.0267.6.0859733
row1796	704.43778	7.191126	0.249795377	1.150846534	X703.4305.7.191126
row1797	346.14628	7.5936856	0.249945058	1.15048284	X345.139.7.5936856
row1798	399.30778	7.1364164	0.249977253	-1.150404633	X398.3005.7.1364164
row1799	153.12748	5.548011	0.250049438	1.150229309	X152.1202.5.548011
row1800	318.15068	6.8373265	0.250176464	1.14992087	X317.1434.6.8373265
row1801	777.69168	5.5263796	0.250199811	-1.149864192	X776.6844.5.5263796
row1802	220.93598	0.52415884	0.250620673	1.148843126	X219.9287.0.52415884
row1803	203.16548	6.3322563	0.25076351	1.148496856	X202.1582.6.3322563
row1804	268.13168	5.7351565	0.2508323	1.148330143	X267.1244.5.7351565
row1805	515.13558	6.0573936	0.251398872	1.146958262	X514.1283.6.0573936
row1806	530.34788	6.6780286	0.251480172	1.146761579	X529.3406.6.6780286
row1807	185.12828	2.2687647	0.251692068	1.14624917	X184.121.2.2687647
row1808	538.29778	6.478346	0.251985138	1.145540959	X537.2905.6.478346
row1809	840.43678	6.3385367	0.252063837	1.14535088	X839.4295.6.3385367
row1810	347.22148	5.8188696	0.252114939	1.145227478	X346.2142.5.8188696
row1811	193.04718	3.1532068	0.252373053	1.144604439	X192.0399.3.1532068
row1812	334.16958	7.280144	0.252378515	-1.144591258	X333.1623.7.280144
row1813	170.02108	3.3114667	0.252571557	-1.144125588	X169.0138.3.3114667
row1814	114.09148	4.048237	0.252931385	1.143258248	X113.0842.4.048237
row1815	465.14498	7.884729	0.252978522	-1.14314469	X464.1377.7.884729
row1816	192.06808	2.7659018	0.253943131	-1.140824097	X191.0608.2.7659018
row1817	712.33728	5.3041353	0.254301184	1.139964278	X711.33.5.3041353
row1818	199.16918	6.1107183	0.254380351	1.139774283	X198.1619.6.1107183
row1819	199.02548	2.323485	0.254561153	1.139340521	X198.0182.2.323485
row1820	132.95858	0.48213333	0.2548254	1.138706958	X131.9513.0.48213333
row1821	309.14898	6.2391515	0.255477466	-1.137145498	X308.1417.6.2391515
row1822	538.28538	4.84548	0.255861213	1.136227862	X537.2781.4.84548
row1823	540.30378	6.783785	0.256009695	1.135873059	X539.2965.6.783785
row1824	438.80848	7.21905	0.256102574	1.135651194	X437.8012.7.21905
row1825	666.48148	7.391018	0.256534137	1.134621032	X665.4742.7.391018
row1826	319.10508	6.1093683	0.256592027	1.134482937	X318.0978.6.1093683
row1827	230.17598	4.614239	0.257068559	-1.133347006	X229.1687.4.614239
row1828	155.10668	5.993376	0.257131266	1.133197637	X154.0994.5.993376
row1829	225.14858	5.6155386	0.257209374	1.133011619	X224.1413.5.6155386
row1830	466.24448	5.8685226	0.257573369	1.13214526	X465.2372.5.8685226
row1831	548.80578	6.913467	0.25789884	1.131371314	X547.7985.6.913467
row1832	102.05488	0.62807894	0.258033592	1.131051083	X101.0476.0.62807894
row1833	104.10698	6.9546924	0.258248718	-1.130540085	X103.0997.6.9546924
row1834	255.20818	5.4520764	0.258691376	-1.129489549	X254.2009.5.4520764
row1835	406.13788	6.5968046	0.258822215	-1.129179274	X405.1306.6.5968046
row1836	298.08398	6.268797	0.25892617	-1.128932831	X297.0767.6.268797
row1837	535.25758	6.0376034	0.259093805	-1.128535566	X534.2503.6.0376034
row1838	354.19218	7.396991	0.259416146	-1.127772179	X353.1849.7.396991
row1839	213.19688	5.6297708	0.259479264	-1.127622775	X212.1896.5.6297708
row1840	318.26408	6.797645	0.259520348	1.127525542	X317.2568.6.797645
row1841	136.07308	2.908683	0.259876417	1.126683273	X135.0658.2.908683
row1842	130.04928	1.17291	0.260058748	-1.126252284	X129.042.1.17291
row1843	507.25828	5.2677345	0.26034606	-1.125573571	X506.251.5.2677345
row1844	392.28478	9.050438	0.260398948	-1.125448691	X391.2775.9.050438
row1845	213.08938	4.916926	0.260431686	1.125371397	X212.0821.4.916926
row1846	303.28998	7.3139777	0.260576038	-1.12503067	X302.2827.7.3139777
row1847	410.76228	8.62799	0.260576689	-1.125029134	X409.755.8.62799
row1848	435.30578	7.4373174	0.261084011	1.123832689	X434.2985.7.4373174
row1849	667.56988	7.186161	0.261413639	1.12305617	X666.5626.7.186161
row1850	339.23048	6.348832	0.261478333	-1.122903849	X338.2232.6.348832
row1851	499.16448	6.057337	0.261688513	-1.122409156	X498.1572.6.057337
row1852	819.41238	5.6364803	0.261906916	1.121895401	X818.4051.5.6364803
row1853	668.47048	7.390293	0.262025059	1.121617615	X667.4632.7.390293
row1854	807.07018	8.852106	0.262041826	-1.121578198	X806.0629.8.852106
row1855	619.35608	6.74296	0.262056512	1.121543675	X618.3488.6.74296
row1856	269.14108	6.164563	0.262588301	-1.120294464	X268.1338.6.164563
row1857	469.22128	6.3497047	0.262643602	-1.120164656	X468.214.6.3497047
row1858	127.11168	4.966875	0.262746122	1.119924066	X126.1044.4.966875
row1859	425.31828	7.349793	0.262843547	1.119695492	X424.311.7.349793
row1860	532.28788	6.644901	0.262843587	1.119695398	X531.2806.6.644901
row1861	309.22898	3.2180166	0.262946382	1.119454288	X308.2217.3.2180166
row1862	267.98768	0.8533832	0.262993187	-1.119344526	X266.9804.0.8533832
row1863	609.44748	7.299159	0.263103323	1.119086303	X608.4402.7.299159
row1864	165.08948	4.8275247	0.263131616	1.119019979	X164.0822.4.8275247
row1865	241.10408	0.6519825	0.263330782	1.118553239	X240.0968.0.6519825
row1866	245.15068	0.8635336	0.263360833	-1.118482836	X244.1434.0.8635336
row1867	108.01988	0.88398767	0.263401009	1.118388721	X107.0126.0.88398767
row1868	194.07938	3.1933181	0.263721797	-1.117637615	X193.0721.3.1933181
row1869	360.32408	7.7205725	0.263866841	-1.117298209	X359.3168.7.7205725
row1870	136.04868	0.61202645	0.264205329	1.116506641	X135.0414.0.61202645
row1871	137.09608	5.280113	0.264323736	-1.116229906	X136.0888.5.280113
row1872	461.24218	7.4363594	0.264546401	-1.115709737	X460.2349.7.4363594
row1873	591.32678	6.4683404	0.264830576	1.115046313	X590.3195.6.4683404
row1874	299.25938	7.030425	0.264899369	-1.114885784	X298.2521.7.030425
row1875	241.17808	5.508344	0.264975144	-1.114708997	X240.1708.5.508344
row1876	151.09578	1.8341329	0.265282623	-1.113991989	X150.0885.1.8341329
row1877	934.02028	7.374479	0.265696384	1.113028046	X933.013.7.374479
row1878	186.15028	5.993099	0.265889601	-1.112578261	X185.143.5.993099
row1879	95.08528	3.6927161	0.266347984	1.111512102	X94.078.3.6927161
row1880	381.29928	7.4487524	0.266359214	1.111485998	X380.292.7.4487524
row1881	619.39518	6.8642235	0.26636385	1.111475221	X618.3879.6.8642235
row1882	518.32208	6.9901958	0.266404959	-1.11137967	X517.3148.6.9901958
row1883	131.08558	4.8265247	0.266543396	-1.111057973	X130.0783.4.8265247
row1884	423.30788	6.959588	0.266602553	1.110920541	X422.3006.6.959588
row1885	132.06548	1.450143	0.26701831	-1.109955251	X131.0582.1.450143
row1886	558.42078	6.2253785	0.267239188	1.109442844	X557.4135.6.2253785
row1887	171.99028	0.49201253	0.267247952	1.10942252	X170.983.0.49201253
row1888	292.26228	7.141259	0.267374067	-1.109130088	X291.255.7.141259
row1889	233.08008	4.512537	0.267465187	-1.108918859	X232.0728.4.512537
row1890	290.84808	0.5802459	0.267522248	1.108786611	X289.8408.0.5802459
row1891	363.21698	5.1705174	0.267525047	-1.108780123	X362.2097.5.1705174
row1892	304.22888	5.308812	0.267831669	1.108069808	X303.2216.5.308812
row1893	403.34128	7.348364	0.26800255	1.107674189	X402.334.7.348364
row1894	171.06508	3.1494248	0.268044401	1.107577324	X170.0578.3.1494248
row1895	412.12868	4.9129395	0.268429722	1.106685972	X411.1214.4.9129395
row1896	109.10148	5.5081506	0.268455934	-1.106625369	X108.0942.5.5081506
row1897	283.15578	6.164873	0.268471758	-1.106588785	X282.1485.6.164873
row1898	188.17638	0.5113096	0.26883179	1.105756819	X187.1691.0.5113096
row1899	197.12808	3.1257417	0.269235644	-1.104824496	X196.1208.3.1257417
row1900	583.25508	4.3173685	0.269351928	-1.104556226	X582.2478.4.3173685
row1901	669.47468	7.390883	0.26958974	1.104007832	X668.4674.7.390883
row1902	175.11178	4.922452	0.269625357	1.10392573	X174.1045.4.922452
row1903	307.05078	5.4489245	0.269681176	-1.10379707	X306.0435.5.4489245
row1904	244.15218	3.8561032	0.270053312	1.102939792	X243.1449.3.8561032
row1905	127.07288	2.0261545	0.270260718	-1.102462351	X126.0656.2.0261545
row1906	99.04388	6.3427515	0.270306404	1.102357216	X98.0366.6.3427515
row1907	221.11738	4.140069	0.270430013	1.102072824	X220.1101.4.140069
row1908	332.26068	5.719583	0.270764781	1.101303058	X331.2534.5.719583
row1909	813.01308	7.2366977	0.271054689	1.10063697	X812.0058.7.2366977
row1910	56.04948	0.8536779	0.271241167	-1.100208777	X55.0422.0.8536779
row1911	496.42098	7.3082438	0.271675832	1.09921148	X495.4137.7.3082438
row1912	199.08268	0.8590299	0.271902033	-1.098692917	X198.0754.0.8590299
row1913	154.08298	0.8487532	0.271933566	1.098620652	X153.0757.0.8487532
row1914	329.12688	6.235192	0.272418071	1.097511009	X328.1196.6.235192
row1915	156.10308	3.5768385	0.272867091	1.09648384	X155.0958.3.5768385
row1916	139.04998	0.85748124	0.273074489	1.096009794	X138.0427.0.85748124
row1917	286.16628	4.4221277	0.273101958	1.095947026	X285.159.4.4221277
row1918	167.05608	0.8965617	0.273272993	-1.095556304	X166.0488.0.8965617
row1919	426.35858	6.3393555	0.273613343	-1.094779286	X425.3513.6.3393555
row1920	345.19468	7.396975	0.273879575	-1.094171942	X344.1874.7.396975
row1921	319.11058	5.1578956	0.274056034	1.093769615	X318.1033.5.1578956
row1922	217.15598	6.584147	0.274305358	1.093201457	X216.1487.6.584147
row1923	503.31788	5.3096886	0.274333853	1.093136543	X502.3106.5.3096886
row1924	115.00728	0.88858163	0.274408152	-1.092967313	X114.0.0.88858163
row1925	165.08878	3.4238448	0.27443546	-1.09290512	X164.0815.3.4238448
row1926	584.29818	6.8848987	0.274518	1.092717167	X583.2909.6.8848987
row1927	111.11698	5.3789124	0.274692697	-1.09231949	X110.1097.5.3789124
row1928	223.06448	6.886022	0.274882712	-1.091887138	X222.0572.6.886022
row1929	297.08348	6.6134896	0.27495929	-1.091712953	X296.0762.6.6134896
row1930	397.27308	7.4452353	0.275192264	1.091183233	X396.2658.7.4452353
row1931	59.04908	2.4448626	0.275859589	1.08966761	X58.0418.2.4448626
row1932	195.10288	6.016562	0.275926003	-1.089516908	X194.0956.6.016562
row1933	377.14508	3.4945152	0.276084344	1.089157712	X376.1378.3.4945152
row1934	809.98888	7.0597243	0.276097466	1.089127949	X808.9816.7.0597243
row1935	467.10228	7.8848615	0.276557376	-1.088085474	X466.095.7.8848615
row1936	99.04398	6.6621733	0.276751609	1.087645561	X98.0367.6.6621733
row1937	152.03168	0.84766024	0.277317045	-1.08636612	X151.0244.0.84766024
row1938	435.30468	7.382544	0.277578961	1.08577407	X434.2974.7.382544
row1939	148.09698	0.83235115	0.277667642	-1.085573698	X147.0897.0.83235115
row1940	478.38948	7.3497705	0.278056573	-1.084695429	X477.3822.7.3497705
row1941	330.26288	6.3141327	0.278068883	1.084667646	X329.2556.6.3141327
row1942	431.31488	6.117679	0.278166798	-1.084446675	X430.3076.6.117679
row1943	203.05388	2.6668942	0.278335146	-1.08406688	X202.0466.2.6668942
row1944	351.09078	6.6390295	0.278513493	-1.083664698	X350.0835.6.6390295
row1945	232.99568	3.1139367	0.278564314	-1.083550127	X231.9884.3.1139367
row1946	337.23338	7.121093	0.278895674	-1.08280345	X336.2261.7.121093
row1947	207.15988	4.427422	0.278913132	-1.082764127	X206.1526.4.427422
row1948	506.42048	8.112494	0.279001514	1.08256508	X505.4132.8.112494
row1949	363.25368	7.1155477	0.279146429	1.082238806	X362.2464.7.1155477
row1950	198.18598	5.7612257	0.279260163	1.081982817	X197.1787.5.7612257
row1951	151.04788	0.6221958	0.279530142	1.081375441	X150.0406.0.6221958
row1952	231.11788	5.1275187	0.279826207	-1.080709834	X230.1106.5.1275187
row1953	341.20048	7.397317	0.280037236	-1.080235697	X340.1932.7.397317
row1954	833.53458	8.564251	0.280149538	-1.079983478	X832.5273.8.564251
row1955	627.45958	7.280587	0.280178155	1.079919216	X626.4523.7.280587
row1956	362.21288	6.180821	0.281617219	1.076693495	X361.2056.6.180821
row1957	634.53978	7.196848	0.282337425	-1.075083324	X633.5325.7.196848
row1958	711.35318	0.5676217	0.282364361	-1.075023157	X710.3459.0.5676217
row1959	152.07108	4.3801084	0.282477333	1.074770852	X151.0638.4.3801084
row1960	205.19518	6.8253965	0.282722817	1.074222843	X204.1879.6.8253965
row1961	723.54168	8.17042	0.282981141	-1.073646517	X722.5344.8.17042
row1962	693.02348	7.186044	0.283286905	1.07296481	X692.0162.7.186044
row1963	514.33608	6.3569865	0.283438729	-1.072626502	X513.3288.6.3569865
row1964	169.12168	4.8875966	0.283474049	1.072547817	X168.1144.4.8875966
row1965	177.05608	5.448528	0.283482853	-1.072528204	X176.0488.5.448528
row1966	212.10318	0.7099282	0.283844785	-1.071722293	X211.0959.0.7099282
row1967	96.04408	0.87946874	0.284835654	-1.069519485	X95.0368.0.87946874
row1968	390.35818	7.435639	0.284987951	1.069181371	X389.3509.7.435639
row1969	153.05538	3.6930816	0.285587946	1.067850519	X152.0481.3.6930816
row1970	337.27158	7.593234	0.285628453	1.067760737	X336.2643.7.593234
row1971	705.39258	6.6638813	0.285709272	1.067581633	X704.3853.6.6638813
row1972	328.17528	5.275692	0.285868668	1.067228495	X327.168.5.275692
row1973	223.09728	5.448553	0.28633544	-1.066195136	X222.09.5.448553
row1974	238.14198	4.781731	0.286438831	-1.065966399	X237.1347.4.781731
row1975	895.50048	7.208774	0.286798491	1.065171139	X894.4932.7.208774
row1976	313.16748	7.3967304	0.286856827	-1.065042214	X312.1602.7.3967304
row1977	425.11088	6.933111	0.28744471	-1.063743947	X424.1036.6.933111
row1978	707.16978	7.3310204	0.28758831	-1.063427097	X706.1625.7.3310204
row1979	111.11678	6.797467	0.287678586	1.063227959	X110.1095.6.797467
row1980	276.21758	6.4816775	0.287715234	1.063147131	X275.2103.6.4816775
row1981	244.22778	5.942182	0.287894999	-1.062750751	X243.2205.5.942182
row1982	856.88128	6.0396814	0.287996315	-1.062527423	X855.874.6.0396814
row1983	536.16638	8.324267	0.288173993	-1.062135902	X535.1591.8.324267
row1984	161.05718	2.944632	0.288544566	-1.061319855	X160.0499.2.944632
row1985	220.07408	3.3713007	0.288627518	1.061137279	X219.0668.3.3713007
row1986	166.07238	0.8588375	0.289501062	-1.059216787	X165.0651.0.8588375
row1987	500.27888	6.7645245	0.28957674	1.059050591	X499.2716.6.7645245
row1988	185.96028	0.61370873	0.290300074	-1.057463567	X184.953.0.61370873
row1989	130.08638	3.4959247	0.290438731	1.057159652	X129.0791.3.4959247
row1990	276.14778	4.6591163	0.290510692	1.057001963	X275.1405.4.6591163
row1991	116.98568	0.49472407	0.290539913	-1.056937937	X115.9784.0.49472407
row1992	226.08248	0.722765	0.291179346	-1.055537986	X225.0752.0.722765
row1993	162.14988	3.8100288	0.291227261	-1.055433166	X161.1426.3.8100288
row1994	219.05408	2.4418	0.291467036	1.054908802	X218.0468.2.4418
row1995	300.20088	2.8679898	0.291755625	1.054278071	X299.1936.2.8679898
row1996	205.07938	4.26836	0.291956569	-1.053839142	X204.0721.4.26836
row1997	205.14448	5.213113	0.292034361	-1.053669274	X204.1372.5.213113
row1998	523.13308	6.0563965	0.292048512	-1.053638377	X522.1258.6.0563965
row1999	409.26998	5.2857127	0.292137328	1.053444479	X408.2627.5.2857127
[truncated: 2,713 more rows]
