# Supplementary material for: Cord blood metabolic signatures predictive of childhood overweight and rapid growth
Source: Int J Obes (Lond). 2021 Jul 12;45(10):2252–60. doi: 10.1038/s41366-021-00888-1 (PMC8455328; doi:10.1038/s41366-021-00888-1)
Supplement: Supplementary file 3 — Supporting information 3 [file 41366_2021_888_MOESM3_ESM.zip › tables/ListOfEmpiricalCompounds.tsv]

EID	massfeature_rows	str_row_ion	compounds	compound_names
E1	row2505	row2505_M+H[1+]	pcrn	propionyl-carnitine
E2	row2642	row2642_M+Na[1+]	C01601
E3	row2214;row298	row2214_M+H[1+];row298_M+Na[1+]	C00300	Creatine; alpha-Methylguanidino acetic acid; Methylglycocyamine
E4	row3168	row3168_M+Na[1+]	C08261
E5	row3500	row3500_M+H[1+]	CE5068	2-methylglutaconic acid
E6	row1198	row1198_M+H[1+]	C05851
E7	row3479	row3479_M+H[1+]	CE5665	leukoaminochrome
E8	row1349	row1349_M+H[1+]	C00468	Estrone; 3-Hydroxy-1,3,5(10)-estratrien-17-one
E9	row373	row373_M+Na[1+]	CE5820	histidyl-prolinamide
E10	row4046	row4046_M+H[1+]	C11821	5-Hydroxyisourate
E11	row2499	row2499_M+H[1+]	C00530;C00090	p-Benzenediol; Hydroquinone; 1,4-Benzenediol; 1,4-Dihydroxybenzene; Benzene-1,4-diol; Quinol; 4-Hydroxyphenol$Catechol; 1,2-Benzenediol; o-Benzenediol; 1,2-Dihydroxybenzene; Brenzcatechin; Pyrocatechol
E12	row550	row550_M+H[1+]	CE1938	spermic acid 2
E13	row351	row351_M+H[1+]	C01246	Dolichyl beta-D-glucosyl phosphate
E14	row2515	row2515_M+Na[1+]	ttdcrn	tetradecanoyl carnitine
E15	row2056	row2056_M+H[1+]	CE1918;CE5629	5-hydroxytryptophol$1,2-dehydrosalsolinol
E16	row3174	row3174_M+H[1+]	C16595;C16587	4-Hydroxy-5-phenyltetrahydro-1,3-oxazin-2-one$3-Carbamoyl-2-phenylpropionaldehyde
E17	row1565;row602	row1565_M+H[1+];row602_M+H[1+]	C01026;C01205;C02356;C00334;C03284;C05145	N,N-Dimethylglycine; Dimethylglycine$D-3-Amino-isobutanoate$(S)-2-Aminobutanoate; (S)-2-Aminobutanoic acid; (S)-2-Aminobutyric acid$4-Aminobutanoate$L-3-Amino-isobutanoate$3-Aminoisobutyric acid; 3-Aminoisobutanoate; 3-Amino-2-methylpropanoate
E18	row231	row231_M+H[1+]	CE4995	10,11-dihydro-12R-hydroxy-leukotriene E4
E19	row2894	row2894_M+H[1+]	C00535;dhea;C03772;C00674;C01227	Testosterone$Dehydroepiandrosterone$5beta-Androstane-3,17-dione$5alpha-Androstane-3,17-dione; Androstanedione$3beta-Hydroxyandrost-5-en-17-one; Dehydroepiandrosterone; Dehydroisoandrosterone; DHA; DHEA
E20	row938	row938_M+H[1+]	CE1926	gama-carboxyethyl-hydroxychroman
E21	row3121	row3121_M+Na[1+]	C16550	Dechloroethylcyclophosphamide; 3-Dechloroethylifosfamide
E22	row3678	row3678_M+H[1+]	C13856	2-Arachidonoylglycerol; 2-Arachidonoyl-sn-glycerol
E23	row2745	row2745_M+Na[1+]	stcrn	stearoylcarnitine
E24	row215	row215_M+H[1+]	CE1950	cyanosulfurous acid anion
E25	row521;row797	row521_M+H[1+];row797_M+Na[1+]	CE2122	methyl indole-3-acetate
E26	row659	row659_M+Na[1+]	C14796;C14797;C14798	$$
E27	row2117	row2117_M+H[1+]	C16681;C00376;CE5589;retinal-11-cis;C02110;retinal-cis-9;CE5575	cis-9-retinal$Retinal$13-cis-retinal$cis-11-retinal$11-cis-Retinal; 11-cis-Vitamin A aldehyde; 11-cis-Retinene$cis-9-retinal$9-cis-retinal
E28	row2270;row405;row4712	row2270_M+H[1+];row405_M+Na[1+];row4712_M+H[1+]	C02325	Sinapyl alcohol; Sinapoyl alcohol
E29	row3990	row3990_M+H[1+]	C00735;C05469;C05473;C01124	Cortisol; Hydrocortisone; 11beta,17alpha,21-Trihydroxy-4-pregnene-3,20-dione; Kendall's compound F; Reichstein's substance M$17alpha,21-Dihydroxy-5beta-pregnane-3,11,20-trione; 5beta-Pregnane-17alpha,21-diol-3,11,20-trione; 4,5beta-Dihydrocortisone$11beta,21-Dihydroxy-3,20-oxo-5beta-pregnan-18-al$18-Hydroxycorticosterone
E30	row4275	row4275_M+Na[1+]	C00385	Xanthine
E31	row484;row545	row484_M+Na[1+];row545_M+H[1+]	CE2576
E32	row3723	row3723_M+Na[1+]	C01346	dUDP
E33	row2187	row2187_M+H[1+]	CE1349;C05490	19-oxo-deoxycorticosterone$11-Dehydrocorticosterone
E34	row1913;row492	row1913_M+Na[1+];row492_M+H[1+]	C00407;C00123	L-Isoleucine$L-Leucine
E35	row3629	row3629_M+Na[1+]	CE5274
E36	row3929	row3929_M+H[1+]	CE2577
E37	row1744	row1744_M+H[1+]	C05472	Urocortisol; 5beta-Pregnane-3alpha,11beta,17alpha,21-tetrol-20-one
E38	row2134	row2134_M+H[1+]	C13747;CE5541;C07480	1,7-Dimethylxanthine; Paraxanthine$adrenochrome o-semiquinone$
E39	row3054	row3054_M+H[1+]	C16361	1,3,7-Trimethyluric acid
E40	row2280	row2280_M+H[1+]	dlnlcgcrn	dihomo-gamma-linolenyl carnitine
E41	row2676	row2676_M+H[1+]	C05489;C05471;C05470;C05474	11beta,17alpha,21-Trihydroxypregnenolone$11beta,17alpha,21-Trihydroxy-5beta-pregnane-3,20-dione; 5beta-Pregnane-11beta,17alpha,21-triol-3,20-dione$Urocortisone$3alpha,11beta,21-Trihydroxy-20-oxo-5beta-pregnan-18-al
E42	row3128	row3128_M+H[1+]	pcrn	propionyl-carnitine
E43	row1515;row2997;row3848;row4062;row4144	row1515_M+H[1+];row2997_M+Na[1+];row3848_M+Na[1+];row4062_M+H[1+];row4144_M+Na[1+]	C06423	Octanoic acid; Caprylic acid; Octylic acid
E44	row1455	row1455_M+Na[1+]	C06424	tetradecanoate (n-C14:0)
E45	row2839	row2839_M+Na[1+]	C00534	Pyridoxamine
E46	row2223	row2223_M+H[1+]	C03793	N6,N6,N6-Trimethyl-L-lysine
E47	row4403	row4403_M+H[1+]	C02838	L-Octanoylcarnitine
E48	row2447;row563	row2447_M+H[1+];row563_M+H[1+]	C15587	Purine
E49	row4039	row4039_M+H[1+]	C00555	4-Aminobutanal; 4-Aminobutyraldehyde; Butyraldehyde, 4-amino-
E50	row2003	row2003_M+Na[1+]	C16361	1,3,7-Trimethyluric acid
E51	row4151	row4151_M+H[1+]	C04079	N-((R)-Pantothenoyl)-L-cysteine; D-Pantothenoyl-L-cysteine; N-Pantothenoylcysteine
E52	row1432	row1432_M+H[1+]	C06114	gamma-Glutamyl-beta-aminopropiononitrile; gamma-Glutamyl-3-aminopropiononitrile
E53	row3417	row3417_M+Na[1+]	C01188;C06001;C01089;C03197;C00989;C05984	3-Hydroxy-2-methylpropanoate; 3-Hydroxyisobutyrate; 3-Hydroxyisobutyric acid$(S)-3-Hydroxyisobutyrate$(R)-3-Hydroxybutanoate; (R)-3-Hydroxybutanoic acid; (R)-3-Hydroxybutyric acid$(S)-3-Hydroxybutanoate$4-Hydroxybutanoic acid; 4-Hydroxybutanoate; 4-Hydroxybutyric acid$2-Hydroxybutyrate
E54	row779	row779_M+H[1+]	C01041
E55	row3135	row3135_M+H[1+]	C05634;C00954	5-Hydroxyindoleacetaldehyde$Indole-3-acetate
E56	row1427;row3612	row1427_M+Na[1+];row3612_M+Na[1+]	tmndnccrn	Timnodonyl carnitine
E57	row1096	row1096_M+H[1+]	C11409;C02452;C00964;C02759	(+)-trans-Carveol; (4S,6R)-trans-Carveol$Perillyl alcohol; (-)-Perillyl alcohol; p-Mentha-1,8-dien-7-ol; (-)-Perillylalcohol$(-)-trans-Carveol$
E58	row890	row890_M+H[1+]	C00822;C05604	Dopaquinone$2-Carboxy-2,3-dihydro-5,6-dihydroxyindole; Leucodopachrome
E59	row1148;row3448	row1148_M+H[1+];row3448_M+Na[1+]	C05581	3-Methoxy-4-hydroxyphenylacetaldehyde
E60	row2348	row2348_M+H[1+]	C00647	Pyridoxamine 5'-phosphate
E61	row1421	row1421_M+Na[1+]	C00143	5,10-Methylenetetrahydrofolate
E62	row596	row596_M+Na[1+]	C01134	Pantetheine 4'-phosphate
E63	row3002	row3002_M+H[1+]	C00108	Anthranilate
E64	row4603	row4603_M+H[1+]	C11509	3beta-Hydroxy-4beta-methyl-5alpha-cholest-7-ene-4alpha-carbaldehyde
E65	row4500	row4500_M+Na[1+]	CE1358;C14497;C05294;C18075;C18045;CE1356;C05139	11beta-hydroxytestosterone$6beta-Hydroxytestosterone; 6beta,17beta-Dihydroxyandrost-4-en-3-one$19-Hydroxytestosterone; 17beta,19-Dihydroxyandrost-4-en-3-one$$$2beta-hydroxytestosterone$16alpha-Hydroxydehydroepiandrosterone; 5-Androstene-3beta,16alpha-diol-17-one
E66	row1116	row1116_M+Na[1+]	stcrn	stearoylcarnitine
E67	row1889;row3184	row1889_M+Na[1+];row3184_M+H[1+]	C02325	Sinapyl alcohol; Sinapoyl alcohol
E68	row2550	row2550_M+Na[1+]	CE1352	17alpha-hydroxypregnenolone sulfate
E69	row1816	row1816_M+H[1+]	C02712	N-Acetylmethionine
E70	row4629	row4629_M+H[1+]	C11134;tststeroneglc	Testosterone glucuronide; Testosterone 17beta-(beta-D-glucuronide)$testosterone glucuronide
E71	row3183	row3183_M+Na[1+]	CE2153
E72	row1532	row1532_M+H[1+]	C00219	arachidonic acid
E73	row2755	row2755_M+Na[1+]	CE1554	N-acetyl-L-alanine
E74	row3904	row3904_M+H[1+]	C17337;CE2203;CE2206	7alpha-Hydroxy-3-oxo-4-cholestenoate$25-hydroxyvitamin D3-26,23-lactol$24-oxo-1alpha,25-dihydroxyvitamin D3
E75	row441	row441_M+H[1+]	C02528;C04483;C15517	Chenodeoxycholate; Chenodeoxycholic acid; 3alpha,7alpha-Dihydroxy-5beta-cholanic acid; Chenodiol$3alpha,12alpha-Dihydroxy-5beta-cholanate; Deoxycholic acid; Deoxycholate; 3alpha,12alpha-Dihydroxy-5beta-cholanic acid$Hyodeoxycholate; 6alpha-Hydroxylithocholate; 3alpha,6alpha-Dihydroxy-5beta-cholanic acid
E76	row1199	row1199_M+H[1+]	C05589;C00788	L-Normetanephrine$L-Adrenaline; (R)-(-)-Adrenaline; (R)-(-)-Epinephrine; (R)-(-)-Epirenamine; (R)-(-)-Adnephrine; 4-[(1R)-1-Hydroxy-2-(methylamino)ethyl]-1,2-benzenediol
E77	row4602	row4602_M+H[1+]	CE6205	5-methoxytryptophol
E78	row769	row769_M+H[1+]	C00135	L-Histidine
E79	row590	row590_M+H[1+]	C05285;C05299;CE2184;CE2189	Adrenosterone$2-Methoxyestrone$2-hydroxy-3-methoxyestrone$4-methoxyestrone
E80	row1573;row2690	row1573_M+Na[1+];row2690_M+Na[1+]	C05302;C05284;C05290;CE2186;CE2183;CE2182;C05140	2-Methoxyestradiol-17beta$11beta-Hydroxyandrost-4-ene-3,17-dione; Androst-4-ene-3,17-dione-11beta-ol; 4-Androsten-11beta-ol-3,17-dione$19-Hydroxyandrost-4-ene-3,17-dione; 19-Hydroxyandrostenedione$4-methoxy-17beta-estradiol$2-hydroxy-3-methoxy-17beta-estradiol$2-methoxy-17beta-estradiol$16alpha-Hydroxyandrost-4-ene-3,17-dione; 4-Androsten-16alpha-ol-3,17-dione
E81	row919	row919_M+H[1+]	C00500	Biliverdin; Biliverdin IXalpha
E82	row4421	row4421_M+H[1+]	C00207;C00479	Acetone; Dimethyl ketone; 2-Propanone$
E83	row4592	row4592_M+H[1+]	chsterols;C01921	cholesterol sulfate$glycocholate
E84	row1129	row1129_M+Na[1+]	C14099;C14090	2-Naphthaldehyde; 2-Naphthalenecarboxaldehyde$1-Naphthaldehyde; 1-Formylnaphthalene
E85	row3059	row3059_M+H[1+]	C02714	N-Acetylputrescine
E86	row1688	row1688_M+H[1+]	CE1343	18-Oxocortisol
E87	row3009;row3971	row3009_M+Na[1+];row3971_M+Na[1+]	tetpent3crn;tetpent6crn	tetracosapentaenoyl carnitine$tetracosapentaenoyl carnitine
E88	row1257	row1257_M+Na[1+]	C00517	Hexadecanal
E89	row4055	row4055_M+Na[1+]	CE1554	N-acetyl-L-alanine
E90	row3253;row4162	row3253_M+H[1+];row4162_M+H[1+]	C05302;C05284;C05290;CE2186;CE2183;CE2182;C05140	2-Methoxyestradiol-17beta$11beta-Hydroxyandrost-4-ene-3,17-dione; Androst-4-ene-3,17-dione-11beta-ol; 4-Androsten-11beta-ol-3,17-dione$19-Hydroxyandrost-4-ene-3,17-dione; 19-Hydroxyandrostenedione$4-methoxy-17beta-estradiol$2-hydroxy-3-methoxy-17beta-estradiol$2-methoxy-17beta-estradiol$16alpha-Hydroxyandrost-4-ene-3,17-dione; 4-Androsten-16alpha-ol-3,17-dione
E91	row1506	row1506_M+H[1+]	C00246	Butanoic acid; Butanoate; Butyrate; Butyric acid
E92	row1576;row389	row1576_M+Na[1+];row389_M+H[1+]	C00763;C00148;CE4788	D-Proline$L-Proline$acetamidopropanal
E93	row803	row803_M+H[1+]	C14860
E94	row1783	row1783_M+H[1+]	C01183;C02735;C00483	N,N-Dimethylaniline N-oxide$Phenylethanolamine; 2-Amino-1-phenylethanol$Tyramine
E95	row1822	row1822_M+Na[1+]	C05122;C15516	taurocholic acid$Taurohyocholate; N-(3alpha,6alpha,7alpha-Trihydroxy-5beta-cholan-24-oyl)taurine
E96	row1382	row1382_M+H[1+]	C05476	Tetrahydrocorticosterone
E97	row2113;row3400	row2113_M+H[1+];row3400_M+Na[1+]	C00299	Uridine
E98	row2413	row2413_M+H[1+]	C05936;C00408	N4-Acetylaminobutanal$L-Pipecolate; Pipecolinic acid; Pipecolic acid; 2-Piperidinecarboxylic acid
E99	row2789	row2789_M+H[1+]	CE5014	anhydroretinol
E100	row4552	row4552_M+H[1+]	C00899;C00473;retinol-cis-13;retinol-cis-11;CE5590;CE1754	cis-11-retinol$Retinol$cis-13-retinol$cis-11-retinol$13-cis-retinol$9-cis-retinol
E101	row2136	row2136_M+Na[1+]	C03242	(8Z,11Z,14Z)-Icosatrienoic acid; Dihomo-gamma-linolenic acid; (Z,Z,Z)-8,11,14-Eicosatrienoic acid; (Z,Z,Z)-8,11,14-Icosatrienoic acid; (Z,Z,Z)-8,11,14-Eicosatrienoate; (Z,Z,Z)-8,11,14-Icosatrienoate; 8,11,14-Eicosatrienoate; 8,11,14-Icosatrienoate
E102	row649	row649_M+Na[1+]	C06427;C06426	(9Z,12Z,15Z)-Octadecatrienoic acid; alpha-Linolenic acid; 9,12,15-Octadecatrienoic acid; Linolenate; alpha-Linolenate$(6Z,9Z,12Z)-Octadecatrienoic acid; 6,9,12-Octadecatrienoic acid; gamma-Linolenic acid; Gamolenic acid
E103	row2075	row2075_M+Na[1+]	C14153	alpha-Tocotrienol
E104	row1544;row3606	row1544_M+Na[1+];row3606_M+Na[1+]	CE5925;CE5928;CE5535;CE5537;C05953;C05957;C05954;C05955	$$$$Prostaglandin A2; PGA2; Medullin$Prostaglandin J2; PGJ2$Prostaglandin B2; PGB2$Prostaglandin C2; PGC2
E105	row73	row73_M+Na[1+]	C11409;C02452;C00964;C02759	(+)-trans-Carveol; (4S,6R)-trans-Carveol$Perillyl alcohol; (-)-Perillyl alcohol; p-Mentha-1,8-dien-7-ol; (-)-Perillylalcohol$(-)-trans-Carveol$
E106	row2015	row2015_M+H[1+]	C06205	1,2-Dihydronaphthalene-1,2-diol
E107	row540	row540_M+H[1+]	C14827;C04717	9(S)-HPODE; 9(S)-HPOD; (10E,12Z)-(9S)-9-Hydroperoxyoctadeca-10,12-dienoic acid$(9Z,11E)-(13S)-13-Hydroperoxyoctadeca-9,11-dienoic acid; (9Z,11E)-(13S)-13-Hydroperoxyoctadeca-9,11-dienoate; 13(S)-HPODE; 13S-Hydroperoxy-9Z,11E-octadecadienoic acid
E108	row3251	row3251_M+Na[1+]	C06103	6-Hydroxyhexanoic acid; 6-Hydroxyhexanoate
E109	row1329	row1329_M+Na[1+]	CE2152
E110	row2826	row2826_M+Na[1+]	C17335;CE2205;CE2202	$1alpha,24R,25-trihydroxyvitamin D3$23S,25,26-trihydroxyvitamin D3
E111	row4431	row4431_M+Na[1+]	C03087	5-Acetamidopentanoate
E112	row257	row257_M+H[1+]	CE1944	1-pyrroline
E113	row1013;row4670	row1013_M+H[1+];row4670_M+H[1+]	C09640;CE4890	(-)-Salsoline$N-methylsalsolinol
E114	row3739	row3739_M+H[1+]	C00214	Thymidine
E115	row2210	row2210_M+H[1+]	C00328;C05647	L-Kynurenine$Formyl-5-hydroxykynurenamine
E116	row1292;row3878	row1292_M+Na[1+];row3878_M+Na[1+]	C17335;CE2205;CE2202	$1alpha,24R,25-trihydroxyvitamin D3$23S,25,26-trihydroxyvitamin D3
E117	row3790	row3790_M+H[1+]	C12448;egme	Ecgonine methyl ester; Methyl ecgonine$ecgonine methyl ester
E118	row1516	row1516_M+H[1+]	C00632	3-Hydroxyanthranilate
E119	row4483	row4483_M+H[1+]	C14089;C02909	1-Hydroxymethylnaphthalene; 1-Naphthalenemethanol$(2-Naphthyl)methanol; 2-Naphthalenemethanol; 2-Hydroxymethylnaphthalene
E120	row862	row862_M+H[1+]	C04373;C05293;C03917;C04295;C00523	3alpha-Hydroxy-5beta-androstan-17-one; Etiocholan-3alpha-ol-17-one; 3alpha-Hydroxyetiocholan-17-one$5beta-Dihydrotestosterone$5alpha-Dihydrotestosterone$Androst-5-ene-3beta,17beta-diol; 3beta,17beta-Dihydroxyandrost-5-ene; 3beta,17beta-Dihydroxy-5-androstene; Androstenediol$Androsterone
E121	row2558	row2558_M+H[1+]	C06428;C02075;CE5932;CE5013	(5Z,8Z,11Z,14Z,17Z)-Icosapentaenoic acid; (5Z,8Z,11Z,14Z,17Z)-Eicosapentaenoic acid; Eicosapentaenoic acid; 5,8,11,14,17-Icosapentaenoic acid; (5Z,8Z,11Z,14Z,17Z)-Eicosapentaenoate$Retinyl ester; all-trans-Retinyl ester$13,14-epoxy-retinol$
E122	row2919	row2919_M+H[1+]	C04225	(Z)-But-2-ene-1,2,3-tricarboxylate; cis-2-Methylaconitate
E123	row4064	row4064_M+Na[1+]	C06526	Quinine
E124	row3088	row3088_M+H[1+]	C00184;C00256;C00186;C01013;C00577	Dihydroxyacetone$D-Lactate$L-Lactate$3-Hydroxypropanoate; 3-Hydroxypropanoic acid; 3-Hydroxypropionate; 3-Hydroxypropionic acid; Hydracrylic acid$D-Glyceraldehyde
E125	row3910	row3910_M+H[1+]	C16680;C16679;C16677	all-trans-5,6-Epoxyretinoic acid; all-trans-5,6-Epoxy-5,6-dihydroretinoic acid$all-trans-18-Hydroxyretinoic acid$all-trans-4-Hydroxyretinoic acid
E126	row3533	row3533_M+H[1+]	C00836	Sphinganine
E127	row4303;row615	row4303_M+Na[1+];row615_M+H[1+]	C00073	L-Methionine
E128	row2244	row2244_M+H[1+]	C01921	glycocholate
E129	row1438	row1438_M+Na[1+]	C00116	Glycerol
E130	row4480	row4480_M+H[1+]	C00366	Urate
E131	row1233	row1233_M+H[1+]	C11509	3beta-Hydroxy-4beta-methyl-5alpha-cholest-7-ene-4alpha-carbaldehyde
E132	row3500	row3500_M+Na[1+]	C15587	Purine
E133	row1771;row3874	row1771_M+Na[1+];row3874_M+H[1+]	C14765;CE5526;CE5527	13-OxoODE; 13-KODE; (9Z,11E)-13-Oxooctadeca-9,11-dienoic acid$$
E134	row136	row136_M+H[1+]	C00822;C05604	Dopaquinone$2-Carboxy-2,3-dihydro-5,6-dihydroxyindole; Leucodopachrome
E135	row2936	row2936_M+H[1+]	C14796;C14797;C14798	$$
E136	row1951;row2297	row1951_M+Na[1+];row2297_M+H[1+]	C00906	5,6-Dihydrothymine
E137	row3026;row3646	row3026_M+Na[1+];row3646_M+H[1+]	C00430;C03440;C01165;C03341;C01157;C01110	5-Aminolevulinate; 5-Amino-4-oxopentanoate; 5-Amino-4-oxovaleric acid$cis-4-Hydroxy-D-proline$L-Glutamate 5-semialdehyde; L-Glutamate gamma-semialdehyde$2-Amino-4-oxopentanoic acid; 2-Amino-4-oxopentanoate$trans-4-Hydroxy-L-proline$5-Amino-2-oxopentanoic acid; 5-Amino-2-oxopentanoate; 2-Oxo-5-amino-pentanoate; 2-Oxo-5-aminopentanoate; alpha-Keto-delta-aminopentanoate; 2-Oxo-5-aminovalerate
E138	row1069;row2295	row1069_M+H[1+];row2295_M+Na[1+]	C00410	Progesterone; 4-Pregnene-3,20-dione
E139	row3808	row3808_M+Na[1+]	CE5274
E140	row921	row921_M+H[1+]	C00328;C05647	L-Kynurenine$Formyl-5-hydroxykynurenamine
E141	row3445	row3445_M+H[1+]	CE5547	5-S-glutathionyl-noradrenochrome hydroquinone
E142	row4088	row4088_M+H[1+]	C00292	Aniline; Phenylamine; Benzenamine; Arylamine
E143	row3710	row3710_M+H[1+]	C02218	2-Aminoacrylate; Dehydroalanine
E144	row3013	row3013_M+H[1+]	C00534	Pyridoxamine
E145	row477	row477_M+Na[1+]	C03242	(8Z,11Z,14Z)-Icosatrienoic acid; Dihomo-gamma-linolenic acid; (Z,Z,Z)-8,11,14-Eicosatrienoic acid; (Z,Z,Z)-8,11,14-Icosatrienoic acid; (Z,Z,Z)-8,11,14-Eicosatrienoate; (Z,Z,Z)-8,11,14-Icosatrienoate; 8,11,14-Eicosatrienoate; 8,11,14-Icosatrienoate
E146	row1828	row1828_M+H[1+]	CE2577
E147	row1746	row1746_M+H[1+]	C06423	Octanoic acid; Caprylic acid; Octylic acid
E148	row2494;row3036	row2494_M+Na[1+];row3036_M+H[1+]	C00792;C00062	D-Arginine; D-2-Amino-5-guanidinovaleric acid$L-Arginine
E149	row2633	row2633_M+H[1+]	C04814;C02477	4beta-Hydroxymethyl-4alpha-methyl-5alpha-cholest-7-en-3beta-ol$alpha-Tocopherol; Vitamin E
E150	row983	row983_M+H[1+]	C07644	4-Ketocyclophosphamide
E151	row3161	row3161_M+Na[1+]	C06427;C06426	(9Z,12Z,15Z)-Octadecatrienoic acid; alpha-Linolenic acid; 9,12,15-Octadecatrienoic acid; Linolenate; alpha-Linolenate$(6Z,9Z,12Z)-Octadecatrienoic acid; 6,9,12-Octadecatrienoic acid; gamma-Linolenic acid; Gamolenic acid
E152	row1350	row1350_M+H[1+]	C00534	Pyridoxamine
E153	row1536	row1536_M+H[1+]	C00280;andrstndn	Androst-4-ene-3,17-dione; Androstenedione; 4-Androstene-3,17-dione$Androstenedione
E154	row2450	row2450_M+H[1+]	C14860
E155	row3964	row3964_M+Na[1+]	C16361;C02076	1,3,7-Trimethyluric acid$sedoheptulose
E156	row1900	row1900_M+H[1+]	C00500	Biliverdin; Biliverdin IXalpha
E157	row3895	row3895_M+Na[1+]	C00268;C04244;C02953	6,7-Dihydrobiopterin$6-Lactoyl-5,6,7,8-tetrahydropterin$7,8-Dihydrobiopterin
E158	row2103;row950	row2103_M+H[1+];row950_M+Na[1+]	C05660	5-Methoxyindoleacetate
E159	row1622	row1622_M+H[1+]	C05828	3-Methylimidazoleacetic acid
E160	row3049	row3049_M+H[1+]	C00037	Glycine
E161	row1503	row1503_M+Na[1+]	C01132;C01074;C00140;C00645	N-Acetyl-D-galactosamine$N-Acetylgalactosamine; N-Acetylchondrosamine; 2-Acetamido-2-deoxygalactose; GalNAc$N-Acetyl-D-glucosamine$N-Acetyl-D-mannosamine; 2-Acetamido-2-deoxy-D-mannose
E162	row4712	row4712_M+Na[1+]	C08261
E163	row2008	row2008_M+Na[1+]	CE2961	4-hydroxy-all-trans-retinyl acetate
E164	row301	row301_M+H[1+]	C03740	5-L-Glutamyl-L-alanine
E165	row2115	row2115_M+H[1+]	C11713;C11714;C14787;C14786	beta-Naphthol; 2-Naphthol$$(1S,2R)-Naphthalene 1,2-oxide; (1S,2R)-Naphthalene epoxide$(1R,2S)-Naphthalene 1,2-oxide; (1R,2S)-Naphthalene epoxide
E166	row2558	row2558_M+Na[1+]	C01595	linoleic acid (all cis C18:2) n-6
E167	row3367	row3367_M+H[1+]	C06205	1,2-Dihydronaphthalene-1,2-diol
E168	row3113	row3113_M+Na[1+]	CE1918;CE5629	5-hydroxytryptophol$1,2-dehydrosalsolinol
E169	row2528	row2528_M+Na[1+]	C06103	6-Hydroxyhexanoic acid; 6-Hydroxyhexanoate
E170	row3571	row3571_M+H[1+]	C01152	N(pi)-Methyl-L-histidine; 1-Methylhistidine; N-pros-Methyl-L-histidine
E171	row3235;row587	row3235_M+H[1+];row587_M+Na[1+]	C11821	5-Hydroxyisourate
E172	row2167	row2167_M+H[1+]	C00250	Pyridoxal
E173	row4463	row4463_M+Na[1+]	C05650	Tetrahydropteridine; 5,6,7,8-Tetrahydropteridine
E174	row3335	row3335_M+Na[1+]	CE5840;CE5838	$
E175	row496	row496_M+H[1+]	C00082;CE2174	L-Tyrosine$
E176	row4174	row4174_M+Na[1+]	estradiolglc;C05503	estradiol glucuronide$Estradiol-17beta 3-glucuronide; 17beta-Estradiol 3-(beta-D-glucuronide)
E177	row3587	row3587_M+H[1+]	C04722	3alpha,7alpha,12alpha-Trihydroxy-5beta-cholestanoate
E178	row2620	row2620_M+H[1+]	C16612	Citalopram aldehyde
E179	row2933	row2933_M+H[1+]	CE1347;C02140;C05488;C05477;C05497	19-Hydroxydeoxycorticosterone$Corticosterone; 11beta,21-Dihydroxy-4-pregnene-3,20-dione; Kendall's compound B; Reichstein's substance H$11-Deoxycortisol; Cortodoxone$21-Hydroxy-5beta-pregnane-3,11,20-trione$21-Deoxycortisol; 4-Pregnene-11beta,17alpha-diol-3,20-dione; 11beta,17alpha-Dihydroxyprogesterone
E180	row160;row1764	row160_M+Na[1+];row1764_M+H[1+]	C00431;C00183;C00719	5-Aminopentanoate; 5-Aminopentanoic acid; 5-Aminovaleric acid$L-Valine$Glycine betaine
E181	row2547;row3460	row2547_M+H[1+];row3460_M+H[1+]	C00106	Uracil
E182	row2791;row4694	row2791_M+H[1+];row4694_M+H[1+]	C00735;C05469;C05473;C01124	Cortisol; Hydrocortisone; 11beta,17alpha,21-Trihydroxy-4-pregnene-3,20-dione; Kendall's compound F; Reichstein's substance M$17alpha,21-Dihydroxy-5beta-pregnane-3,11,20-trione; 5beta-Pregnane-17alpha,21-diol-3,11,20-trione; 4,5beta-Dihydrocortisone$11beta,21-Dihydroxy-3,20-oxo-5beta-pregnan-18-al$18-Hydroxycorticosterone
E183	row3075	row3075_M+H[1+]	C05842;C05843	N1-Methyl-2-pyridone-5-carboxamide; N'-Methyl-2-pyridone-5-carboxamide; 1-Methyl-5-carboxylamide-2-pyridone$N1-Methyl-4-pyridone-5-carboxamide; N'-Methyl-4-pyridone-5-carboxamide; 1-Methyl-4-pyridone-3-carboximide
E184	row3382;row4411	row3382_M+H[1+];row4411_M+H[1+]	CE2441	2E,4Z,7Z,10Z-hexadecatetraenoyl-CoA
E185	row584	row584_M+H[1+]	C07073	Lidocaine
E186	row3214;row4359	row3214_M+H[1+];row4359_M+H[1+]	C06205	1,2-Dihydronaphthalene-1,2-diol
E187	row927	row927_M+H[1+]	alpam	S-aminomethyldihydrolipoamide
E188	row1575	row1575_M+H[1+]	C05350;C01179;C01197	2-Hydroxy-3-(4-hydroxyphenyl)propenoate; 4-Hydroxy-enol-phenylpyruvate$3-(4-Hydroxyphenyl)pyruvate$Caffeate; Caffeic acid; 3,4-Dihydroxy-trans-cinnamate; trans-Caffeate
E189	row1821	row1821_M+Na[1+]	C05300;C05298;CE5250;CE5253;CE5254;CE5249;CE2180	16alpha-Hydroxyestrone$2-Hydroxyestrone$17beta-estradiol-2,3-quinone$17beta-estradiol-3,4-semiquinone$17beta-estradiol-2,3-semiquinone$17beta-estradiol-3,4-quinone$4-hydroxyestrone
E190	row1513	row1513_M+Na[1+]	C04654;C00696;C00427;C02198;C06315;C06314;C04853;C04671;C01312;C00584	(13E)-11alpha-Hydroxy-9,15-dioxoprost-13-enoate$Prostaglandin D2$Prostaglandin H2$Thromboxane A2; (5Z,13E)-(15S)-9alpha,11alpha-Epoxy-15-hydroxythromboxa-5,13-dienoate; (5Z,9alpha,11alpha,13E,15S)-9,11-Epoxy-15-hydroxythromboxa-5,13-dien-1-oic acid$Lipoxin B4; LXB4; 5S,14R,15S-Trihydroxy-6E,8Z,10E,12E-eicosatetraenoic acid; (6E,8Z,10E,12E)-(5S,14R,15S)-Trihydroxyicosa-6,8,10,12-tetraenoic acid$Li…
E191	row4655	row4655_M+Na[1+]	dmhptcrn	2,6 dimethylheptanoyl carnitine
E192	row1469	row1469_M+H[1+]	C05643;CE2119	6-Hydroxymelatonin$
E193	row1771	row1771_M+H[1+]	C16680;C16679;C16677	all-trans-5,6-Epoxyretinoic acid; all-trans-5,6-Epoxy-5,6-dihydroretinoic acid$all-trans-18-Hydroxyretinoic acid$all-trans-4-Hydroxyretinoic acid
E194	row2810	row2810_M+H[1+]	pcrn	propionyl-carnitine
E195	row1069	row1069_M+Na[1+]	CE2209	5alpha-androstane-3alpha,17beta-diol
E196	row1918	row1918_M+Na[1+]	CE4969	isobutyrylglycine
E197	row3238	row3238_M+Na[1+]	C05301;hestratriol;CE2179;C05141	2-Hydroxyestradiol-17beta; 2-OH-Estradiol$4,17 dihydroxy estradiol$4-hydroxy-17beta-estradiol$Estriol; 1,3,5(10)-Estratriene-3,16-alpha,17beta-triol
E198	row4305	row4305_M+H[1+]	C02325	Sinapyl alcohol; Sinapoyl alcohol
E199	row4516	row4516_M+H[1+]	C03626	Nomega,Nomega'-Dimethyl-L-arginine; NG,NG-Dimethyl-L-arginine
E200	row3296	row3296_M+H[1+]	lnlccrn;lneldccrn	Linoleyl carnitine$Linoelaidyl carnitine
E201	row1436	row1436_M+H[1+]	C00500	Biliverdin; Biliverdin IXalpha
E202	row851	row851_M+Na[1+]	C16300	Stearidonic acid; 6,9,12,15-Octadecatetraenoic acid; (6Z,9Z,12Z,15Z)-Octadecatetraenoic acid
E203	row1482	row1482_M+H[1+]	C05332;C02846	Phenethylamine$N,N-Dimethylaniline; Dimethylaminobenzene; N,N-Dimethylbenzenamine
E204	row1700	row1700_M+Na[1+]	hpdcacrn	heptadecanoyl carnitine
E205	row3516	row3516_M+H[1+]	C00847	4-Pyridoxate; 4-Pyridoxic acid
E206	row936	row936_M+H[1+]	C09642	(-)-Salsolinol; 6,7-Isoquinolinediol, 1,2,3,4-tetrahydro-1-methyl-, (S)-; Salsolinol
E207	row1964	row1964_M+H[1+]	CE2061
E208	row687	row687_M+H[1+]	C00166;C02763;C00811;C05838	Phenylpyruvate$enol-Phenylpyruvate$4-Coumarate; p-Coumaric acid; trans-4-Hydroxycinnamate; trans-p-Hydroxycinnamate; 4-Hydroxycinnamic acid; 4-Hydroxycinnamate$cis-2-Hydroxycinnamate; 2-Coumarinate
E209	row1861	row1861_M+Na[1+]	C03413	N1,N12-Diacetylspermine
E210	row2364	row2364_M+H[1+]	C05522;C00380	Cytosine (in DNA)$Cytosine
E211	row1567	row1567_M+H[1+]	C05963
E212	row206;row506	row206_M+H[1+];row506_M+Na[1+]	C00047	L-Lysine
E213	row700	row700_M+H[1+]	C00831	Pantetheine; (R)-Pantetheine
E214	row366	row366_M+H[1+]	CE1349;C05490	19-oxo-deoxycorticosterone$11-Dehydrocorticosterone
E215	row3302	row3302_M+H[1+]	C00302;C05938;C00217;C00025	DL-Glutamate; DL-Glutaminic acid; 2-Aminoglutaric acid; Glutamate$L-4-Hydroxyglutamate semialdehyde$D-Glutamate; D-Glutamic acid; D-Glutaminic acid; D-2-Aminoglutaric acid$L-Glutamate
E216	row956	row956_M+Na[1+]	CE4968;CE4970	isovalerylglycine$2-methylbutyrylglycine
E217	row1095;row1850	row1095_M+H[1+];row1850_M+Na[1+]	C03681;C01953;C04042;C05479	5alpha-Pregnane-3,20-dione$Pregnenolone; 5-Pregnen-3beta-ol-20-one; 3beta-Hydroxypregn-5-en-20-one$20alpha-Hydroxy-4-pregnen-3-one; 20alpha-Hydroxypregn-4-en-3-one; 20alpha-Hydroxyprogesterone$5beta-Pregnane-3,20-dione
E218	row4238	row4238_M+H[1+]	CE1342	18-Hydroxycortisol
E219	row2919	row2919_M+Na[1+]	C05412;C05411;CE5542;C16353;C16358	$$noradrenochrome o-semiquinone$$1-Methylxanthine
E220	row2028	row2028_M+H[1+]	C00319;C02934	Sphingosine$3-Dehydrosphinganine
E221	row4000	row4000_M+Na[1+]	CE5851	9'-carboxy-alpha-tocotrienol
E222	row1696;row3942;row4080	row1696_M+H[1+];row3942_M+Na[1+];row4080_M+H[1+]	C00135	L-Histidine
E223	row3383	row3383_M+Na[1+]	C05356;C14813;C14781;C04849;C00959;C04685;C05966;C02165;C05965;C04686	5-Hydroperoxy-6-trans-8,11,14-cis-eicosatetraenoate$11H-14,15-EETA; 11-Hydroxy-14,15-EETA; 11-Hydroxy-14,15-epoxyeicosatrienoic acid; (5Z,8Z,12E)-14,15-Epoxy-11-hydroxyeicosa-5,8,12-trienoic acid; (5Z,8Z,12E)-14,15-Epoxy-11-hydroxyicosa-5,8,12-trienoic acid$15H-11,12-EETA; 15-Hydroxy-11,12-epoxyeicosatrienoic acid; (5Z,8Z,13E)-(15S)-11,12-Epoxy-15-hydroxyeicosa-5,8,13-trienoic acid; (5Z,8Z,13E)-(…
E224	row997	row997_M+H[1+]	CE5976;CE2054	12-oxo-10,11-dihydro-20-COOH-LTB4$20-carboxy-leukotriene-B4
E225	row2743	row2743_M+H[1+]	C03681;C01953;C04042;C05479	5alpha-Pregnane-3,20-dione$Pregnenolone; 5-Pregnen-3beta-ol-20-one; 3beta-Hydroxypregn-5-en-20-one$20alpha-Hydroxy-4-pregnen-3-one; 20alpha-Hydroxypregn-4-en-3-one; 20alpha-Hydroxyprogesterone$5beta-Pregnane-3,20-dione
E226	row2519;row3125	row2519_M+H[1+];row3125_M+Na[1+]	C03681;C01953;C04042;C05479	5alpha-Pregnane-3,20-dione$Pregnenolone; 5-Pregnen-3beta-ol-20-one; 3beta-Hydroxypregn-5-en-20-one$20alpha-Hydroxy-4-pregnen-3-one; 20alpha-Hydroxypregn-4-en-3-one; 20alpha-Hydroxyprogesterone$5beta-Pregnane-3,20-dione
E227	row2144	row2144_M+H[1+]	CE2061
E228	row1088	row1088_M+H[1+]	C14765;CE5526;CE5527	13-OxoODE; 13-KODE; (9Z,11E)-13-Oxooctadeca-9,11-dienoic acid$$
E229	row4310	row4310_M+Na[1+]	C02838	L-Octanoylcarnitine
E230	row3688	row3688_M+H[1+]	C02576	Perillyl aldehyde; Perillaldehyde
E231	row165;row457	row165_M+Na[1+];row457_M+H[1+]	CE5536;C01586	adrenochrome$Hippurate; Hippuric acid; N-Benzoylglycine; Benzoylaminoacetic acid
E232	row178	row178_M+Na[1+]	C13856	2-Arachidonoylglycerol; 2-Arachidonoyl-sn-glycerol
E233	row104	row104_M+H[1+]	C00906	5,6-Dihydrothymine
E234	row3864	row3864_M+Na[1+]	C01595	linoleic acid (all cis C18:2) n-6
E235	row4024	row4024_M+H[1+]	C00299	Uridine
E236	row1705	row1705_M+Na[1+]	C04441	Peptide 2-(3-carboxy-3-aminopropyl)-L-histidine
E237	row3293	row3293_M+H[1+]	C05301;hestratriol;CE2179;C05141	2-Hydroxyestradiol-17beta; 2-OH-Estradiol$4,17 dihydroxy estradiol$4-hydroxy-17beta-estradiol$Estriol; 1,3,5(10)-Estratriene-3,16-alpha,17beta-triol
E238	row3620	row3620_M+H[1+]	CE1944	1-pyrroline
E239	row354;row399	row354_M+H[1+];row399_M+H[1+]	C00407;C00123	L-Isoleucine$L-Leucine
E240	row4305	row4305_M+Na[1+]	C08261
E241	row4437	row4437_M+H[1+]	CE2577
E242	row1462	row1462_M+H[1+]	C16633	5-Fluorouridine
E243	row3740	row3740_M+H[1+]	C01119	Oxidized dithiothreitol
E244	row4164;row4570	row4164_M+H[1+];row4570_M+Na[1+]	C03214;C00441;C03508	2-Amino-3-oxobutanoate; 2-Amino-acetoacetate$L-Aspartate 4-semialdehyde; Aspartate beta-semialdehyde; L-Aspartic 4-semialdehyde$L-2-Amino-3-oxobutanoic acid; L-2-Amino-3-oxobutanoate; L-2-Amino-acetoacetate; (S)-2-Amino-3-oxobutanoic acid
E245	row1572	row1572_M+H[1+]	C00212;C00330	Adenosine$Deoxyguanosine
E246	row3396	row3396_M+Na[1+]	C00831	Pantetheine; (R)-Pantetheine
E247	row1725;row974	row1725_M+H[1+];row974_M+Na[1+]	C01921	glycocholate
E248	row3194	row3194_M+H[1+]	C00207;C00479	Acetone; Dimethyl ketone; 2-Propanone$
E249	row2958	row2958_M+H[1+]	C14790
E250	row2859	row2859_M+H[1+]	C00643	5-Hydroxy-L-tryptophan
E251	row1452	row1452_M+H[1+]	C16551	Alcophosphamide
E252	row2407;row3394	row2407_M+Na[1+];row3394_M+H[1+]	C00590	Coniferyl alcohol; Coniferol; 4-(3-Hydroxy-1-propenyl)-2-methoxyphenol
E253	row1350	row1350_M+Na[1+]	C00047	L-Lysine
E254	row1757	row1757_M+H[1+]	C12214;C00352;C06377	Aminofructose 6-phosphate; Amino-D-fructose 6-phosphate$D-Glucosamine 6-phosphate$D-Galactosamine 6-phosphate
E255	row3797	row3797_M+H[1+]	C16549;C16547	alpha-Hydroxy-N-desmethyltamoxifen$4-Hydroxy-N-desmethyltamoxifen; Endoxifen
E256	row2873	row2873_M+H[1+]	C02325	Sinapyl alcohol; Sinapoyl alcohol
E257	row2265	row2265_M+Na[1+]	CE5854	gama-CEHC-glucuronide
E258	row2873	row2873_M+Na[1+]	C08261
E259	row738	row738_M+Na[1+]	CE5274
E260	row2352	row2352_M+H[1+]	C00160	Glycolate
E261	row4264	row4264_M+Na[1+]	C02576	Perillyl aldehyde; Perillaldehyde
E262	row3180	row3180_M+H[1+]	C02990	L-Palmitoylcarnitine
E263	row2755	row2755_M+H[1+]	C00385	Xanthine
E264	row3102	row3102_M+H[1+]	CE1918;CE5629	5-hydroxytryptophol$1,2-dehydrosalsolinol
E265	row1113	row1113_M+H[1+]	C06206	Benzoyl phosphate
E266	row1072	row1072_M+Na[1+]	CE1943	spermidine dialdehyde
E267	row4037	row4037_M+Na[1+]	C06427;C06426	(9Z,12Z,15Z)-Octadecatrienoic acid; alpha-Linolenic acid; 9,12,15-Octadecatrienoic acid; Linolenate; alpha-Linolenate$(6Z,9Z,12Z)-Octadecatrienoic acid; 6,9,12-Octadecatrienoic acid; gamma-Linolenic acid; Gamolenic acid
E268	row2988;row4595	row2988_M+H[1+];row4595_M+Na[1+]	CE6316	N,N-dimethyldopaminequinone
E269	row746	row746_M+H[1+]	C05302;C05284;C05290;CE2186;CE2183;CE2182;C05140	2-Methoxyestradiol-17beta$11beta-Hydroxyandrost-4-ene-3,17-dione; Androst-4-ene-3,17-dione-11beta-ol; 4-Androsten-11beta-ol-3,17-dione$19-Hydroxyandrost-4-ene-3,17-dione; 19-Hydroxyandrostenedione$4-methoxy-17beta-estradiol$2-hydroxy-3-methoxy-17beta-estradiol$2-methoxy-17beta-estradiol$16alpha-Hydroxyandrost-4-ene-3,17-dione; 4-Androsten-16alpha-ol-3,17-dione
E270	row3147	row3147_M+H[1+]	CE5072	21-hydroxyallopregnanolone
E271	row2745	row2745_M+H[1+]	dlnlcgcrn	dihomo-gamma-linolenyl carnitine
E272	row3463;row815	row3463_M+H[1+];row815_M+H[1+]	C05446;CE0232;CE1272	3alpha,7alpha,12alpha,26-Tetrahydroxy-5beta-cholestane$5beta-cholestane-3alpha,7alpha,12alpha,27-tetraol$5beta-cholestane-3alpha,7alpha,12alpha,25-tetrol
E273	row1018;row2354	row1018_M+H[1+];row2354_M+Na[1+]	C01802;C00599;C05439;C05437;C01164;C05443	Desmosterol; 24-Dehydrocholesterol; Cholesta-5,24-dien-3beta-ol$Cholest-4-en-3-one; Cholestenone; 4-Cholesten-3-one$5alpha-Cholesta-7,24-dien-3beta-ol$Zymosterol; delta8,24-Cholestadien-3beta-ol; 5alpha-Cholesta-8,24-dien-3beta-ol$Cholesta-5,7-dien-3beta-ol; 7-Dehydrocholesterol; Provitamin D3$Vitamin D3; Cholecalciferol
E274	row1058	row1058_M+H[1+]	C00295	Orotate
E275	row2436	row2436_M+Na[1+]	CE6234;CE5924;CE5929;CE4989;CE5931;CE7093;CE5663;C08012;CE5828	prostaglandin H1$$$20-OH-10,11-dihydro-leukotriene B4$$13,14-dihydro-15-oxo-PGE1$13,14-dihydro- lipoxin A4$Levomethadyl acetate; LAAM$
E276	row201	row201_M+H[1+]	CE5665	leukoaminochrome
E277	row2443	row2443_M+H[1+]	C03239;C04076;C02946	6-Amino-2-oxohexanoate; 2-Oxo-6-aminocaproate$L-2-Aminoadipate 6-semialdehyde; 2-Aminoadipate 6-semialdehyde$4-Acetamidobutanoate
E278	row1324;row2394;row2679;row3602;row4248;row859	row1324_M+H[1+];row2394_M+H[1+];row2679_M+Na[1+];row3602_M+H[1+];row4248_M+H[1+];row859_M+Na[1+]	CE2006;CE6506	$
E279	row1199;row3608	row1199_M+Na[1+];row3608_M+H[1+]	C00318	L-Carnitine
E280	row1234	row1234_M+H[1+]	hdcecrn;hdd2crn	Hexadecenoyl carnitine$trans-Hexadec-2-enoyl carnitine
E281	row2173	row2173_M+H[1+]	C00319;C02934	Sphingosine$3-Dehydrosphinganine
E282	row513	row513_M+Na[1+]	C05962;C05956	$Prostaglandin G2; PGG2
E283	row3601;row3617	row3601_M+Na[1+];row3617_M+H[1+]	C01620;C00262	$Hypoxanthine
E284	row2073	row2073_M+H[1+]	C12448;egme	Ecgonine methyl ester; Methyl ecgonine$ecgonine methyl ester
E285	row2854	row2854_M+Na[1+]	CE2847	fructoseglycine
E286	row3223	row3223_M+H[1+]	C00450;C04092	2,3,4,5-Tetrahydropyridine-2-carboxylate; delta1-Piperideine-6-L-carboxylate$delta1-Piperideine-2-carboxylate; 1,2-Didehydropiperidine-2-carboxylate
E287	row3354	row3354_M+Na[1+]	C00249	Hexadecanoate (n-C16:0)
E288	row1128	row1128_M+Na[1+]	CE5626	salsolinol 1-carboxylate
E289	row495;row682	row495_M+Na[1+];row682_M+H[1+]	C00410	Progesterone; 4-Pregnene-3,20-dione
E290	row365	row365_M+H[1+]	C00079;CE2172	L-Phenylalanine$
E291	row1868	row1868_M+H[1+]	C16595;C16587	4-Hydroxy-5-phenyltetrahydro-1,3-oxazin-2-one$3-Carbamoyl-2-phenylpropionaldehyde
E292	row3168	row3168_M+H[1+]	C02325	Sinapyl alcohol; Sinapoyl alcohol
E293	row3631	row3631_M+H[1+]	CE6193	18-carboxy-dinor-LTE4
E294	row2875;row4008	row2875_M+H[1+];row4008_M+Na[1+]	C01019	6-Deoxy-L-galactose; L-Fucose
E295	row3355	row3355_M+H[1+]	C02373	4-Methylpentanal; Isocaproaldehyde; Isohexanal
E296	row1916	row1916_M+H[1+]	C00785	Urocanate
E297	row2909	row2909_M+H[1+]	C00899;C00473;retinol-cis-13;retinol-cis-11;CE5590;CE1754	cis-11-retinol$Retinol$cis-13-retinol$cis-11-retinol$13-cis-retinol$9-cis-retinol
E298	row2374;row2733	row2374_M+H[1+];row2733_M+H[1+]	C05936;C00408	N4-Acetylaminobutanal$L-Pipecolate; Pipecolinic acid; Pipecolic acid; 2-Piperidinecarboxylic acid
E299	row1648;row1663	row1648_M+Na[1+];row1663_M+H[1+]	C05462;C05466	Chenodeoxyglycocholate$
E300	row2870	row2870_M+H[1+]	C02999	N-Acetylmuramoyl-Ala; N-Acetyl-D-muramoyl-L-alanine
E301	row4650	row4650_M+H[1+]	C00643	5-Hydroxy-L-tryptophan
E302	row2074	row2074_M+Na[1+]	C05519;C00188	L-Allo-threonine$L-Threonine
E303	row1810	row1810_M+H[1+]	CE1347;C02140;C05488;C05477;C05497	19-Hydroxydeoxycorticosterone$Corticosterone; 11beta,21-Dihydroxy-4-pregnene-3,20-dione; Kendall's compound B; Reichstein's substance H$11-Deoxycortisol; Cortodoxone$21-Hydroxy-5beta-pregnane-3,11,20-trione$21-Deoxycortisol; 4-Pregnene-11beta,17alpha-diol-3,20-dione; 11beta,17alpha-Dihydroxyprogesterone
E304	row682	row682_M+Na[1+]	CE2209	5alpha-androstane-3alpha,17beta-diol
E305	row2879	row2879_M+H[1+]	C00712;C01712	(9Z)-Octadecenoic acid; (Z)-Octadec-9-enoic acid; Oleate; Oleic acid$(9E)-Octadecenoic acid; 9-Octadecenoic acid, (E)-; (E)-Oleic acid; D9-trans-Octadecenoic acid; 9-trans-Octadecenoic acid; trans-D9-Octadecenoic acid; trans-9-Octadecenoic acid; trans-Elaidic acid; trans-Oleic acid; Elaidic acid; Acide elaidique; Elaidinsaure
E306	row956	row956_M+H[1+]	C00795;C13747;C00221;C00095;CE5541;C00267;C07480;C00137;C00031;C00962;C00247;C00984;C00936;C01582;C00738;C00159;C02336;C00293;C00124	D-Tagatose; lyxo-Hexulose$1,7-Dimethylxanthine; Paraxanthine$beta-D-Glucose$D-Fructose$adrenochrome o-semiquinone$alpha-D-Glucose$$myo-Inositol$D-Glucose$beta-D-Galactose$L-Sorbose; L-xylo-Hexulose$alpha-D-Galactose$$Galactose$D-Hexose$D-Mannose$beta-D-Fructose; beta-Fruit sugar; beta-D-arabino-Hexulose; beta-Levulose; Fructose$Glucose$D-Galactose
E307	row1484	row1484_M+H[1+]	CE5925;CE5928;CE5535;CE5537;C05953;C05957;C05954;C05955	$$$$Prostaglandin A2; PGA2; Medullin$Prostaglandin J2; PGJ2$Prostaglandin B2; PGB2$Prostaglandin C2; PGC2
E308	row609	row609_M+Na[1+]	CE1925	3'-carboxy-alpha-chromanol
E309	row897	row897_M+Na[1+]	CE4888;C05578	dopaminochrome$5,6-Dihydroxyindole; DHI
E310	row4705	row4705_M+H[1+]	C02646	4-Coumaryl alcohol; 4-Hydroxycinnamyl alcohol; p-Coumaryl alcohol
E311	row3202	row3202_M+Na[1+]	CE5976;CE2054	12-oxo-10,11-dihydro-20-COOH-LTB4$20-carboxy-leukotriene-B4
E312	row1597	row1597_M+H[1+]	C11924	Perillic acid
E313	row3108;row4668	row3108_M+H[1+];row4668_M+Na[1+]	C00794;C01697;C01507	D-Sorbitol$Galactitol$L-Iditol
E314	row2714;row2739	row2714_M+Na[1+];row2739_M+H[1+]	C12448;egme	Ecgonine methyl ester; Methyl ecgonine$ecgonine methyl ester
E315	row2455	row2455_M+H[1+]	C00819;C00064;C05100	D-Glutamine; D-2-Aminoglutaramic acid$L-Glutamine$3-Ureidoisobutyrate
E316	row4368	row4368_M+Na[1+]	C04598	Platelet-activating factor
E317	row3559	row3559_M+H[1+]	CE1349;C05490	19-oxo-deoxycorticosterone$11-Dehydrocorticosterone
E318	row2170	row2170_M+H[1+]	dmnoncrn	4,8 dimethylnonanoyl carnitine
E319	row1959	row1959_M+H[1+]	CE5665	leukoaminochrome
E320	row1940	row1940_M+Na[1+]	arachcrn	arachidyl carnitine
E321	row578;row821	row578_M+H[1+];row821_M+H[1+]	CE5707	11-hydroxyeicosatetraenoate glyceryl ester
E322	row377	row377_M+H[1+]	C01152	N(pi)-Methyl-L-histidine; 1-Methylhistidine; N-pros-Methyl-L-histidine
E323	row2112	row2112_M+H[1+]	C12205	5-Hydroxyconiferyl alcohol
E324	row1055	row1055_M+H[1+]	CE5665	leukoaminochrome
E325	row2687	row2687_M+Na[1+]	CE2886;CE2887	3,3',5'-triiodothyroacetate-beta-D-glucuronoside$3,5,3'-triiodothyroacetate-beta-D-glucuronoside
E326	row995	row995_M+H[1+]	C14762;C14825;C14826	13(S)-HODE; (13S)-Hydroxyoctadecadienoic acid; (9Z, 11E)-(13S)-13-Hydroxyoctadeca-9,11-dienoic acid$9(10)-EpOME; (9R,10S)-(12Z)-9,10-Epoxyoctadecenoic acid$12(13)-EpOME; (12R,13S)-(9Z)-12,13-Epoxyoctadecenoic acid
E327	row650	row650_M+H[1+]	C00864	(R)-Pantothenate
E328	row1989	row1989_M+H[1+]	C05936;C00408	N4-Acetylaminobutanal$L-Pipecolate; Pipecolinic acid; Pipecolic acid; 2-Piperidinecarboxylic acid
E329	row3717	row3717_M+H[1+]	CE1349;C05490	19-oxo-deoxycorticosterone$11-Dehydrocorticosterone
E330	row2509	row2509_M+H[1+]	C02571	O-Acetylcarnitine
E331	row4348	row4348_M+H[1+]	CE1358;C14497;C05294;C18075;C18045;CE1356;C05139	11beta-hydroxytestosterone$6beta-Hydroxytestosterone; 6beta,17beta-Dihydroxyandrost-4-en-3-one$19-Hydroxytestosterone; 17beta,19-Dihydroxyandrost-4-en-3-one$$$2beta-hydroxytestosterone$16alpha-Hydroxydehydroepiandrosterone; 5-Androstene-3beta,16alpha-diol-17-one
E332	row3699	row3699_M+H[1+]	C00207;C00479	Acetone; Dimethyl ketone; 2-Propanone$
E333	row3514	row3514_M+H[1+]	C05594;C00588	3-Methoxy-4-hydroxyphenylethyleneglycol$Choline phosphate
E334	row3454;row4321	row3454_M+Na[1+];row4321_M+Na[1+]	C05472	Urocortisol; 5beta-Pregnane-3alpha,11beta,17alpha,21-tetrol-20-one
E335	row756	row756_M+H[1+]	C16014	cis-Stilbene oxide
E336	row3585	row3585_M+H[1+]	C04221	trans-1,2-Dihydrobenzene-1,2-diol
E337	row3183	row3183_M+H[1+]	CE2176	3-O-methyldopa
E338	row1477	row1477_M+H[1+]	C14769;C14768;C04742;C14749;C14748;CE5016;C14778;C14779;C14770;C14771;C04805	8,9-EET; (5Z,11Z,14Z)-8,9-Epoxyeicosa-5,11,14-trienoic acid; (5Z,11Z,14Z)-8,9-Epoxyicosa-5,11,14-trienoic acid$5,6-EET; (8Z,11Z,14Z)-5,6-Epoxyeicosa-8,11,14-trienoic acid; (8Z,11Z,14Z)-5,6-Epoxyicosa-8,11,14-trienoic acid$(15S)-15-Hydroxy-5,8,11-cis-13-trans-eicosatetraenoate; (15S)-15-Hydroxy-5,8,11-cis-13-trans-icosatetraenoate; (5Z,8Z,11Z,13E)-(15S)-15-Hydroxyicosa-5,8,11,13-tetraenoic acid; 1…
E339	row3252;row3516	row3252_M+H[1+];row3516_M+Na[1+]	C00956	L-2-Aminoadipate; L-alpha-Aminoadipate; L-alpha-Aminoadipic acid; L-2-Aminoadipic acid; L-2-Aminohexanedioate
E340	row4699	row4699_M+H[1+]	C00642;C04043;C05852;C13636	4-Hydroxyphenylacetate$3,4-Dihydroxyphenylacetaldehyde; Protocatechuatealdehyde$2-Hydroxyphenylacetate$4-Hydroxyphenyl acetate
E341	row2662	row2662_M+H[1+]	C00184;C00256;C00186;C01013;C00577	Dihydroxyacetone$D-Lactate$L-Lactate$3-Hydroxypropanoate; 3-Hydroxypropanoic acid; 3-Hydroxypropionate; 3-Hydroxypropionic acid; Hydracrylic acid$D-Glyceraldehyde
E342	row1486	row1486_M+H[1+]	CE1347;C02140;C05488;C05477;C05497	19-Hydroxydeoxycorticosterone$Corticosterone; 11beta,21-Dihydroxy-4-pregnene-3,20-dione; Kendall's compound B; Reichstein's substance H$11-Deoxycortisol; Cortodoxone$21-Hydroxy-5beta-pregnane-3,11,20-trione$21-Deoxycortisol; 4-Pregnene-11beta,17alpha-diol-3,20-dione; 11beta,17alpha-Dihydroxyprogesterone
E343	row4568	row4568_M+Na[1+]	CE5843	13'-carboxy-alpha-tocopherol
E344	row4354	row4354_M+H[1+]	C00164;C06002;C00109;C00349;C00232	Acetoacetate$(S)-Methylmalonate semialdehyde$2-Oxobutanoate$2-Methyl-3-oxopropanoate; 3-Oxo-2-methylpropanoate; Methylmalonate semialdehyde$Succinate semialdehyde; Succinic semialdehyde; 4-Oxobutanoate
E345	row2204	row2204_M+H[1+]	C00486	Bilirubin
E346	row1912	row1912_M+Na[1+]	C00780	Serotonin
E347	row1564	row1564_M+H[1+]	C00065;C00740	L-Serine$D-Serine
E348	row239	row239_M+H[1+]	C16300	Stearidonic acid; 6,9,12,15-Octadecatetraenoic acid; (6Z,9Z,12Z,15Z)-Octadecatetraenoic acid
E349	row2200	row2200_M+H[1+]	C12455	5-Aminopentanal
E350	row338	row338_M+Na[1+]	C00431;C00183;C00719	5-Aminopentanoate; 5-Aminopentanoic acid; 5-Aminovaleric acid$L-Valine$Glycine betaine
E351	row3465	row3465_M+H[1+]	eicostetcrn;arachdcrn	Eicosatetranoyl carnitine$C20:4 carnitine
E352	row461	row461_M+Na[1+]	C14765;CE5526;CE5527	13-OxoODE; 13-KODE; (9Z,11E)-13-Oxooctadeca-9,11-dienoic acid$$
E353	row2708	row2708_M+Na[1+]	C01962	Thiocysteine
E354	row1633;row2114	row1633_M+Na[1+];row2114_M+H[1+]	C00762;C01780	Cortisone; 17alpha,21-Dihydroxy-4-pregnene-3,11,20-trione; Kendall's compound E; Reichstein's substance Fa$Aldosterone; 11beta,21-Dihydroxy-3,20-dioxo-4-pregnen-18-al
E355	row928	row928_M+H[1+]	C01419	Cys-Gly
E356	row2351	row2351_M+Na[1+]	C02637	3-Dehydroshikimate
E357	row3117	row3117_M+H[1+]	C06459	N-Trimethyl-2-aminoethylphosphonate; 2-Trimethylaminoethylphosphonate
E358	row2683	row2683_M+H[1+]	ttdcrn	tetradecanoyl carnitine
E359	row4349	row4349_M+Na[1+]	C14789;C00637	$Indole-3-acetaldehyde
E360	row476;row741	row476_M+H[1+];row741_M+Na[1+]	C00078;C00525	L-Tryptophan$D-Tryptophan
E361	row732;row755	row732_M+H[1+];row755_M+Na[1+]	C05642;C04148	Formyl-N-acetyl-5-methoxykynurenamine$alpha-N-Phenylacetyl-L-glutamine
E362	row1481	row1481_M+Na[1+]	CE5343;CE6246;CE6240;CE5815;CE5179;CE2445;CE2446;CE6251;CE6474;CE7172;CE2449;CE7096;CE5944	6,7-dihydro-5-oxo-12-epi-LTB4$5,12-DiHETE$9-deoxy-delta12-PGD2$20-hydroxy-5S-HETE$6,7-dihydro-5-oxo-leukotriene B4$6-trans-leukotriene B4$6E-12-epi-LTB4$12,20-DiHETE$$14,15-DiHETE$11,12-dihydroxy-5(E),7(E),9(E),14(Z)-eicosatetraenoate$5,15-DiHETE$10,11-dihydro-12-oxo-LTB4
E363	row1132	row1132_M+Na[1+]	C04373;C05293;C03917;C04295;C00523	3alpha-Hydroxy-5beta-androstan-17-one; Etiocholan-3alpha-ol-17-one; 3alpha-Hydroxyetiocholan-17-one$5beta-Dihydrotestosterone$5alpha-Dihydrotestosterone$Androst-5-ene-3beta,17beta-diol; 3beta,17beta-Dihydroxyandrost-5-ene; 3beta,17beta-Dihydroxy-5-androstene; Androstenediol$Androsterone
E364	row74	row74_M+H[1+]	C02528;C04483;C15517	Chenodeoxycholate; Chenodeoxycholic acid; 3alpha,7alpha-Dihydroxy-5beta-cholanic acid; Chenodiol$3alpha,12alpha-Dihydroxy-5beta-cholanate; Deoxycholic acid; Deoxycholate; 3alpha,12alpha-Dihydroxy-5beta-cholanic acid$Hyodeoxycholate; 6alpha-Hydroxylithocholate; 3alpha,6alpha-Dihydroxy-5beta-cholanic acid
E365	row1713	row1713_M+H[1+]	CE2204	25-hydroxyvitamin D3-26,23-lactone
E366	row1003	row1003_M+H[1+]	C00410	Progesterone; 4-Pregnene-3,20-dione
E367	row2776;row3366	row2776_M+Na[1+];row3366_M+H[1+]	C00819;C00064;C05100	D-Glutamine; D-2-Aminoglutaramic acid$L-Glutamine$3-Ureidoisobutyrate
E368	row1811;row1894	row1811_M+Na[1+];row1894_M+H[1+]	C05576	3,4-Dihydroxyphenylethyleneglycol
E369	row3210;row4406	row3210_M+H[1+];row4406_M+H[1+]	C16608	Demethylcitalopram
E370	row1343;row823	row1343_M+H[1+];row823_M+H[1+]	C15646	1-(1-Alkenyl)-sn-glycero-3-phosphate
E371	row2957	row2957_M+H[1+]	C00153	Nicotinamide
E372	row2044	row2044_M+H[1+]	C00486	Bilirubin
E373	row3656	row3656_M+Na[1+]	prgnlones	pregnenolone sulfate
E374	row4063	row4063_M+Na[1+]	CE2615	2-hydroxyamino-3,8-dimethylimidazo[4,5-f]quinoxaline
E375	row2045	row2045_M+H[1+]	C00079;CE2172	L-Phenylalanine$
E376	row2562	row2562_M+H[1+]	C09640;CE4890	(-)-Salsoline$N-methylsalsolinol
E377	row2493	row2493_M+H[1+]	C05543	3-Dehydroxycarnitine
E378	row4536	row4536_M+Na[1+]	C06526	Quinine
E379	row3978	row3978_M+H[1+]	C06205	1,2-Dihydronaphthalene-1,2-diol
E380	row2136	row2136_M+H[1+]	C06429	(4Z,7Z,10Z,13Z,16Z,19Z)-Docosahexaenoic acid; 4,7,10,13,16,19-Docosahexaenoic acid; Docosahexaenoic acid
E381	row1937;row2760	row1937_M+Na[1+];row2760_M+H[1+]	C04281;C04282;C02238;C01879	L-1-Pyrroline-3-hydroxy-5-carboxylate$1-Pyrroline-4-hydroxy-2-carboxylate$5-Oxo-L-proline$5-Oxoproline
E382	row378	row378_M+H[1+]	C00165	Diacylglycerol; Diglyceride
E383	row4574	row4574_M+H[1+]	ttdcrn	tetradecanoyl carnitine
E384	row1580;row2333	row1580_M+H[1+];row2333_M+Na[1+]	C00795;C13747;C00221;C00095;CE5541;C00267;C07480;C00137;C00031;C00962;C00247;C00984;C00936;C01582;C00738;C00159;C02336;C00293;C00124	D-Tagatose; lyxo-Hexulose$1,7-Dimethylxanthine; Paraxanthine$beta-D-Glucose$D-Fructose$adrenochrome o-semiquinone$alpha-D-Glucose$$myo-Inositol$D-Glucose$beta-D-Galactose$L-Sorbose; L-xylo-Hexulose$alpha-D-Galactose$$Galactose$D-Hexose$D-Mannose$beta-D-Fructose; beta-Fruit sugar; beta-D-arabino-Hexulose; beta-Levulose; Fructose$Glucose$D-Galactose
E385	row1444	row1444_M+H[1+]	C00777;C15493	Retinoate$9-cis-Retinoic acid
E386	row3332	row3332_M+H[1+]	C04281;C04282;C02238;C01879	L-1-Pyrroline-3-hydroxy-5-carboxylate$1-Pyrroline-4-hydroxy-2-carboxylate$5-Oxo-L-proline$5-Oxoproline
E387	row1751	row1751_M+H[1+]	C11134;tststeroneglc	Testosterone glucuronide; Testosterone 17beta-(beta-D-glucuronide)$testosterone glucuronide
E388	row1602;row66	row1602_M+H[1+];row66_M+Na[1+]	CE2577
E389	row3873	row3873_M+H[1+]	C14789;C00637	$Indole-3-acetaldehyde
E390	row3732	row3732_M+H[1+]	C00106	Uracil
E391	row1246	row1246_M+H[1+]	CE2061
E392	row779	row779_M+Na[1+]	C00632	3-Hydroxyanthranilate
E393	row1898	row1898_M+H[1+]	C01029;C00612	$N1-Acetylspermidine
E394	row155	row155_M+H[1+]	C03232	3-Phosphohydroxypyruvate
E395	row3224;row3864	row3224_M+H[1+];row3864_M+H[1+]	C06428;C02075;CE5932;CE5013	(5Z,8Z,11Z,14Z,17Z)-Icosapentaenoic acid; (5Z,8Z,11Z,14Z,17Z)-Eicosapentaenoic acid; Eicosapentaenoic acid; 5,8,11,14,17-Icosapentaenoic acid; (5Z,8Z,11Z,14Z,17Z)-Eicosapentaenoate$Retinyl ester; all-trans-Retinyl ester$13,14-epoxy-retinol$
E396	row4587	row4587_M+H[1+]	CE2061
E397	row2918	row2918_M+H[1+]	C00647	Pyridoxamine 5'-phosphate
E398	row1136	row1136_M+H[1+]	C00134	Putrescine
E399	row1580	row1580_M+Na[1+]	CE4968;CE4970	isovalerylglycine$2-methylbutyrylglycine
E400	row387	row387_M+Na[1+]	C06428;C02075;CE5932;CE5013	(5Z,8Z,11Z,14Z,17Z)-Icosapentaenoic acid; (5Z,8Z,11Z,14Z,17Z)-Eicosapentaenoic acid; Eicosapentaenoic acid; 5,8,11,14,17-Icosapentaenoic acid; (5Z,8Z,11Z,14Z,17Z)-Eicosapentaenoate$Retinyl ester; all-trans-Retinyl ester$13,14-epoxy-retinol$
E401	row1183	row1183_M+H[1+]	C00500	Biliverdin; Biliverdin IXalpha
E402	row1632	row1632_M+H[1+]	C02505;C02558	2-Phenylacetamide$N-Acetylarylamine
E403	row456	row456_M+H[1+]	C00449	N6-(L-1,3-Dicarboxypropyl)-L-lysine; Saccharopine; L-Saccharopine; N-[(S)-5-Amino-5-carboxypentyl]-L-glutamic acid
E404	row3515;row4245	row3515_M+Na[1+];row4245_M+Na[1+]	CE5840;CE5838	$
E405	row164;row262	row164_M+Na[1+];row262_M+H[1+]	C06429	(4Z,7Z,10Z,13Z,16Z,19Z)-Docosahexaenoic acid; 4,7,10,13,16,19-Docosahexaenoic acid; Docosahexaenoic acid
E406	row90	row90_M+Na[1+]	C05011;C16545;C16544	Hydroxytamoxifen; 4-Hydroxytamoxifen$$alpha-Hydroxytamoxifen
E407	row410	row410_M+H[1+]	C00077;C00515;C01602;C03943	Ornithine$D-Ornithine$Ornithine; 2,5-Diaminovaleric acid; 2,5-Diaminopentanoic acid; 2,5-Diaminopentanoate$(2R,4S)-2,4-Diaminopentanoate; D-threo-2,4-Diaminopentanoate; 2,4-Diaminopentanoate
E408	row3866	row3866_M+Na[1+]	C00431;C00183;C00719	5-Aminopentanoate; 5-Aminopentanoic acid; 5-Aminovaleric acid$L-Valine$Glycine betaine
E409	row1180	row1180_M+H[1+]	C05931	N-Succinyl-L-glutamate; (2S)-2-(3-Carboxypropanoylamino)pentanedioic acid
E410	row1707	row1707_M+H[1+]	C04540	N4-(Acetyl-beta-D-glucosaminyl)asparagine
E411	row2423	row2423_M+H[1+]	C05485;C04518;C18038;C05138	21-Hydroxypregnenolone$17alpha,20alpha-Dihydroxypregn-4-en-3-one$$17alpha-Hydroxypregnenolone
E412	row4503	row4503_M+H[1+]	CE5840;CE5838	$
E413	row1123;row2640	row1123_M+Na[1+];row2640_M+H[1+]	C14762;C14825;C14826	13(S)-HODE; (13S)-Hydroxyoctadecadienoic acid; (9Z, 11E)-(13S)-13-Hydroxyoctadeca-9,11-dienoic acid$9(10)-EpOME; (9R,10S)-(12Z)-9,10-Epoxyoctadecenoic acid$12(13)-EpOME; (12R,13S)-(9Z)-12,13-Epoxyoctadecenoic acid
E414	row4146;row4425	row4146_M+Na[1+];row4425_M+Na[1+]	dcsptn1crn;clpndcrn	docosa-4,7,10,13,16-pentaenoyl carnitine$clupanodonyl carnitine
E415	row2009	row2009_M+Na[1+]	C01211	Procollagen 5-hydroxy-L-lysine
E416	row4417	row4417_M+H[1+]	C05332;C02846	Phenethylamine$N,N-Dimethylaniline; Dimethylaminobenzene; N,N-Dimethylbenzenamine
E417	row1919	row1919_M+H[1+]	elaidcrn;vacccrn;odecrn	Elaidic carnitine$Vaccenyl carnitine$octadecenoyl carnitine
E418	row1885	row1885_M+H[1+]	C00430;C03440;C01165;C03341;C01157;C01110	5-Aminolevulinate; 5-Amino-4-oxopentanoate; 5-Amino-4-oxovaleric acid$cis-4-Hydroxy-D-proline$L-Glutamate 5-semialdehyde; L-Glutamate gamma-semialdehyde$2-Amino-4-oxopentanoic acid; 2-Amino-4-oxopentanoate$trans-4-Hydroxy-L-proline$5-Amino-2-oxopentanoic acid; 5-Amino-2-oxopentanoate; 2-Oxo-5-amino-pentanoate; 2-Oxo-5-aminopentanoate; alpha-Keto-delta-aminopentanoate; 2-Oxo-5-aminovalerate
E419	row2997;row3848;row4144	row2997_M+H[1+];row3848_M+H[1+];row4144_M+H[1+]	C11924	Perillic acid
E420	row3910	row3910_M+Na[1+]	C14765;CE5526;CE5527	13-OxoODE; 13-KODE; (9Z,11E)-13-Oxooctadeca-9,11-dienoic acid$$
E421	row2720	row2720_M+H[1+]	CE1918;CE5629	5-hydroxytryptophol$1,2-dehydrosalsolinol
E422	row1508;row527;row563	row1508_M+Na[1+];row527_M+Na[1+];row563_M+H[1+]	C02045;CE5985	$
E423	row3705	row3705_M+H[1+]	CE5313;CE5312;CE5325;CE5324	6(R)-hydroxy-tetradeca-4E,8Z-dienoate$6(R)-hydroxy-tetradeca-2E,8Z-dienoate$6(S)-hydroxy-tetradeca-4E,8Z-dienoate$6(S)-hydroxy-tetradeca-2E,8Z-dienoate
E424	row3821	row3821_M+Na[1+]	C11924	Perillic acid
E425	row701	row701_M+H[1+]	C03413	N1,N12-Diacetylspermine
E426	row2211	row2211_M+H[1+]	C00086	Urea
E427	row2583	row2583_M+Na[1+]	C16300	Stearidonic acid; 6,9,12,15-Octadecatetraenoic acid; (6Z,9Z,12Z,15Z)-Octadecatetraenoic acid
E428	row4204	row4204_M+H[1+]	CE4968;CE4970	isovalerylglycine$2-methylbutyrylglycine
E429	row3909	row3909_M+H[1+]	C00213;C00133;C00099;C00041	Sarcosine; N-Methylglycine$D-Alanine$beta-Alanine$L-Alanine
E430	row1444	row1444_M+Na[1+]	C06427;C06426	(9Z,12Z,15Z)-Octadecatrienoic acid; alpha-Linolenic acid; 9,12,15-Octadecatrienoic acid; Linolenate; alpha-Linolenate$(6Z,9Z,12Z)-Octadecatrienoic acid; 6,9,12-Octadecatrienoic acid; gamma-Linolenic acid; Gamolenic acid
E431	row1141	row1141_M+H[1+]	C00864	(R)-Pantothenate
E432	row3574;row3789	row3574_M+Na[1+];row3789_M+Na[1+]	CE5730
E433	row2023;row3354	row2023_M+Na[1+];row3354_M+H[1+]	C06427;C06426	(9Z,12Z,15Z)-Octadecatrienoic acid; alpha-Linolenic acid; 9,12,15-Octadecatrienoic acid; Linolenate; alpha-Linolenate$(6Z,9Z,12Z)-Octadecatrienoic acid; 6,9,12-Octadecatrienoic acid; gamma-Linolenic acid; Gamolenic acid
E434	row1193	row1193_M+Na[1+]	CE2510
E435	row1042	row1042_M+H[1+]	C03681;C01953;C04042;C05479	5alpha-Pregnane-3,20-dione$Pregnenolone; 5-Pregnen-3beta-ol-20-one; 3beta-Hydroxypregn-5-en-20-one$20alpha-Hydroxy-4-pregnen-3-one; 20alpha-Hydroxypregn-4-en-3-one; 20alpha-Hydroxyprogesterone$5beta-Pregnane-3,20-dione
E436	row2680	row2680_M+H[1+]	C05350;C01179;C01197	2-Hydroxy-3-(4-hydroxyphenyl)propenoate; 4-Hydroxy-enol-phenylpyruvate$3-(4-Hydroxyphenyl)pyruvate$Caffeate; Caffeic acid; 3,4-Dihydroxy-trans-cinnamate; trans-Caffeate
E437	row1191	row1191_M+Na[1+]	C00795;C13747;C00221;C00095;C00267;C07480;C00137;C00031;C00962;C00247;C00984;C00936;C01582;C00738;C00159;C02336;C00293;C00124	D-Tagatose; lyxo-Hexulose$1,7-Dimethylxanthine; Paraxanthine$beta-D-Glucose$D-Fructose$alpha-D-Glucose$$myo-Inositol$D-Glucose$beta-D-Galactose$L-Sorbose; L-xylo-Hexulose$alpha-D-Galactose$$Galactose$D-Hexose$D-Mannose$beta-D-Fructose; beta-Fruit sugar; beta-D-arabino-Hexulose; beta-Levulose; Fructose$Glucose$D-Galactose
E438	row1360;row669	row1360_M+Na[1+];row669_M+H[1+]	C03239;C04076;C02946	6-Amino-2-oxohexanoate; 2-Oxo-6-aminocaproate$L-2-Aminoadipate 6-semialdehyde; 2-Aminoadipate 6-semialdehyde$4-Acetamidobutanoate
E439	row791	row791_M+Na[1+]	C00756	1-Octanol
E440	row2552	row2552_M+H[1+]	C06145	3-Butyn-1-al
E441	row4212	row4212_M+Na[1+]	C05594;C00588	3-Methoxy-4-hydroxyphenylethyleneglycol$Choline phosphate
E442	row491	row491_M+H[1+]	C06205	1,2-Dihydronaphthalene-1,2-diol
E443	row1125;row2123	row1125_M+Na[1+];row2123_M+H[1+]	C03087	5-Acetamidopentanoate
E444	row973	row973_M+H[1+]	C01019	6-Deoxy-L-galactose; L-Fucose
E445	row1609	row1609_M+H[1+]	C02505;C02558	2-Phenylacetamide$N-Acetylarylamine
E446	row3327;row4507	row3327_M+H[1+];row4507_M+H[1+]	C11409;C02452;C00964;C02759	(+)-trans-Carveol; (4S,6R)-trans-Carveol$Perillyl alcohol; (-)-Perillyl alcohol; p-Mentha-1,8-dien-7-ol; (-)-Perillylalcohol$(-)-trans-Carveol$
E447	row278	row278_M+H[1+]	C07644	4-Ketocyclophosphamide
E448	row3011	row3011_M+H[1+]	C01246	Dolichyl beta-D-glucosyl phosphate
E449	row394	row394_M+Na[1+]	CE4968;CE4970	isovalerylglycine$2-methylbutyrylglycine
E450	row1456	row1456_M+H[1+]	C00294	Inosine
E451	row2770	row2770_M+H[1+]	CE4968;CE4970	isovalerylglycine$2-methylbutyrylglycine
E452	row1943;row394	row1943_M+Na[1+];row394_M+H[1+]	C00795;C13747;C00221;C00095;CE5541;C00267;C07480;C00137;C00031;C00962;C00247;C00984;C00936;C01582;C00738;C00159;C02336;C00293;C00124	D-Tagatose; lyxo-Hexulose$1,7-Dimethylxanthine; Paraxanthine$beta-D-Glucose$D-Fructose$adrenochrome o-semiquinone$alpha-D-Glucose$$myo-Inositol$D-Glucose$beta-D-Galactose$L-Sorbose; L-xylo-Hexulose$alpha-D-Galactose$$Galactose$D-Hexose$D-Mannose$beta-D-Fructose; beta-Fruit sugar; beta-D-arabino-Hexulose; beta-Levulose; Fructose$Glucose$D-Galactose
E453	row2706	row2706_M+Na[1+]	CE7145	13'-carboxy-alpha-tocotrienol
E454	row4622	row4622_M+Na[1+]	C14769;C14768;C04742;C14749;C14748;CE5016;C14778;C14779;C14770;C14771;C04805	8,9-EET; (5Z,11Z,14Z)-8,9-Epoxyeicosa-5,11,14-trienoic acid; (5Z,11Z,14Z)-8,9-Epoxyicosa-5,11,14-trienoic acid$5,6-EET; (8Z,11Z,14Z)-5,6-Epoxyeicosa-8,11,14-trienoic acid; (8Z,11Z,14Z)-5,6-Epoxyicosa-8,11,14-trienoic acid$(15S)-15-Hydroxy-5,8,11-cis-13-trans-eicosatetraenoate; (15S)-15-Hydroxy-5,8,11-cis-13-trans-icosatetraenoate; (5Z,8Z,11Z,13E)-(15S)-15-Hydroxyicosa-5,8,11,13-tetraenoic acid; 1…
E455	row2476	row2476_M+H[1+]	C00534	Pyridoxamine
E456	row4453	row4453_M+Na[1+]	C06199	Hordenine; 4-[2-(Dimethylamino)ethyl]phenol
E457	row3294	row3294_M+H[1+]	C00315;CE5586	Spermidine$dehydrospermidine
E458	row607	row607_M+H[1+]	C04281;C04282;C02238;C01879	L-1-Pyrroline-3-hydroxy-5-carboxylate$1-Pyrroline-4-hydroxy-2-carboxylate$5-Oxo-L-proline$5-Oxoproline
E459	row958	row958_M+Na[1+]	C06178	1-Methylpyrrolinium
E460	row1149;row1226	row1149_M+Na[1+];row1226_M+Na[1+]	C16361;C02076	1,3,7-Trimethyluric acid$sedoheptulose
E461	row1644;row884	row1644_M+H[1+];row884_M+H[1+]	C00086	Urea
E462	row752	row752_M+H[1+]	C16596;C05635	5-Phenyl-1,3-oxazinane-2,4-dione$5-Hydroxyindoleacetate
E463	row795	row795_M+H[1+]	nrpphrsf	Sulfate derivative of norepinephrine
E464	row1460	row1460_M+H[1+]	C00280;andrstndn	Androst-4-ene-3,17-dione; Androstenedione; 4-Androstene-3,17-dione$Androstenedione
E465	row2844	row2844_M+H[1+]	C00292	Aniline; Phenylamine; Benzenamine; Arylamine
E466	row1210;row4184	row1210_M+Na[1+];row4184_M+H[1+]	C00245	Taurine
E467	row514	row514_M+Na[1+]	C00486	Bilirubin
E468	row4538	row4538_M+H[1+]	C07294	Methylarsonate; Methylarsonic acid
E469	row1942	row1942_M+H[1+]	C17337;CE2203;CE2206	7alpha-Hydroxy-3-oxo-4-cholestenoate$25-hydroxyvitamin D3-26,23-lactol$24-oxo-1alpha,25-dihydroxyvitamin D3
E470	row2754	row2754_M+H[1+]	C05332;C02846	Phenethylamine$N,N-Dimethylaniline; Dimethylaminobenzene; N,N-Dimethylbenzenamine
E471	row3287	row3287_M+Na[1+]	C02617;C14783	$
E472	row2477	row2477_M+H[1+]	C14772;C14774;C14773;C14775	5,6-DHET; (8Z,11Z,14Z)-5,6-Dihydroxyeicosa-8,11,14-trienoic acid; (8Z,11Z,14Z)-5,6-Dihydroxyicosa-8,11,14-trienoic acid$11,12-DHET$8,9-DHET; (5Z,11Z,14Z)-8,9-Dihydroxyeicosa-5,11,14-trienoic acid; (5Z,11Z,14Z)-8,9-Dihydroxyicosa-5,11,14-trienoic acid$14,15-DHET; (5Z,8Z,11Z)-14,15-Dihydroxyeicosa-5,8,11-trienoic acid; (5Z,8Z,11Z)-14,15-Dihydroxyicosa-5,8,11-trienoic acid
E473	row1123;row4194	row1123_M+H[1+];row4194_M+Na[1+]	C00909	Leukotriene A4
E474	row3626	row3626_M+H[1+]	C05842;C05843	N1-Methyl-2-pyridone-5-carboxamide; N'-Methyl-2-pyridone-5-carboxamide; 1-Methyl-5-carboxylamide-2-pyridone$N1-Methyl-4-pyridone-5-carboxamide; N'-Methyl-4-pyridone-5-carboxamide; 1-Methyl-4-pyridone-3-carboximide
E475	row3997	row3997_M+H[1+]	C00387	Guanosine
E476	row3118	row3118_M+H[1+]	C00472	p-Benzoquinone; Quinone; Chinone; 2,5-Cyclohexadiene-1,4-dione; 1,4-Benzoquinone
E477	row1969	row1969_M+H[1+]	C00642;C04043;C05852;C13636	4-Hydroxyphenylacetate$3,4-Dihydroxyphenylacetaldehyde; Protocatechuatealdehyde$2-Hydroxyphenylacetate$4-Hydroxyphenyl acetate
E478	row4390	row4390_M+H[1+]	stcrn	stearoylcarnitine
E479	row3491	row3491_M+H[1+]	C00246	Butanoic acid; Butanoate; Butyrate; Butyric acid
E480	row1352	row1352_M+Na[1+]	eicostetcrn;arachdcrn	Eicosatetranoyl carnitine$C20:4 carnitine
E481	row3201	row3201_M+H[1+]	C16561	Monoethylglycinexylidide
E482	row1248;row1672	row1248_M+Na[1+];row1672_M+H[1+]	C06205	1,2-Dihydronaphthalene-1,2-diol
E483	row2018	row2018_M+H[1+]	C00829	Naphthalene
E484	row1306;row582	row1306_M+H[1+];row582_M+Na[1+]	C00079;CE2172	L-Phenylalanine$
E485	row3722	row3722_M+H[1+]	C14853	Benzo[a]pyrene-7,8-dihydrodiol-9,10-oxide; 7,8-Dihydro-7,8-dihydroxybenzo[a]pyrene 9,10-oxide
E486	row1051;row4229	row1051_M+Na[1+];row4229_M+H[1+]	C00431;C00183;C00719	5-Aminopentanoate; 5-Aminopentanoic acid; 5-Aminovaleric acid$L-Valine$Glycine betaine
E487	row3157	row3157_M+H[1+]	C00785	Urocanate
E488	row890	row890_M+Na[1+]	C01250	N-Acetyl-L-glutamate 5-semialdehyde; 2-Acetamido-5-oxopentanoate
E489	row1178	row1178_M+H[1+]	C08012	Levomethadyl acetate; LAAM
E490	row4418;row4620	row4418_M+H[1+];row4620_M+Na[1+]	C16576;C01516	Norcodeine; N-Desmethylcodeine$Morphine
E491	row2253	row2253_M+H[1+]	C02646	4-Coumaryl alcohol; 4-Hydroxycinnamyl alcohol; p-Coumaryl alcohol
E492	row3844	row3844_M+H[1+]	estroneglc;C11133	estrone glucuronide$Estrone glucuronide; Estrone 3-glucuronide; Estrone beta-D-glucuronide
E493	row2866	row2866_M+H[1+]	C02646	4-Coumaryl alcohol; 4-Hydroxycinnamyl alcohol; p-Coumaryl alcohol
E494	row60	row60_M+Na[1+]	C00422	triacylglycerol
E495	row4555	row4555_M+H[1+]	C00399	Ubiquinone
E496	row2331	row2331_M+H[1+]	C00500	Biliverdin; Biliverdin IXalpha
E497	row1597	row1597_M+Na[1+]	C06423	Octanoic acid; Caprylic acid; Octylic acid
E498	row4179	row4179_M+H[1+]	C00847	4-Pyridoxate; 4-Pyridoxic acid
E499	row3519	row3519_M+H[1+]	C16595;C16587	4-Hydroxy-5-phenyltetrahydro-1,3-oxazin-2-one$3-Carbamoyl-2-phenylpropionaldehyde
E500	row1678	row1678_M+H[1+]	C05587;C07453	3-Methoxytyramine$Epinine; Deoxyepinephrine
E501	row1870;row3963	row1870_M+Na[1+];row3963_M+H[1+]	C00791
E502	row4217	row4217_M+H[1+]	C16560	3-Hydroxylidocaine
E503	row1489	row1489_M+Na[1+]	C00047	L-Lysine
E504	row2424	row2424_M+H[1+]	C14785;C03012	$Naphthalene-1,2-diol; 1,2-Naphthalenediol; beta-Naphthohydroquinone; 1,2-Dihydroxynaphthalene
E505	row1931	row1931_M+H[1+]	C00207;C00479	Acetone; Dimethyl ketone; 2-Propanone$
E506	row4236	row4236_M+H[1+]	C00065;C00740	L-Serine$D-Serine
E507	row4073;row4710	row4073_M+Na[1+];row4710_M+H[1+]	C03748;CE1353;C01176;CE5888;17ahprgstrn;C05498;C03205	16alpha-Hydroxyprogesterone; 16-alpha-Hydroxyprogesterone$6beta-hydroxyprogesterone$17alpha-Hydroxyprogesterone; 17alpha-Hydroxy-4-pregnene-3,20-dione; Pregn-4-ene-3,20-dione-17-ol; 17alpha-Hydroxy-progesterone$2beta-hydroxyprogesterone$17alpha-Hydroxyprogesterone$11beta-Hydroxyprogesterone$11-Deoxycorticosterone; Deoxycorticosterone; Cortexone; 21-Hydroxy-4-pregnene-3,20-dione; Desoxycortone; DOC
E508	row2485	row2485_M+H[1+]	C00259;C00312;C00310;C00508;C00181;C00309;C00121	L-Arabinose$L-Xylulose$D-Xylulose$L-Ribulose; L-erythro-Pentulose; L-Arabinoketose; L-Arabinulose; L-Riboketose$D-Xylose$D-Ribulose; D-erythro-2-Pentulose; D-Arabinoketose; D-Arabinulose; D-Riboketose$D-Ribose
E509	row1129	row1129_M+H[1+]	C01419	Cys-Gly
E510	row4053	row4053_M+H[1+]	C12448;egme	Ecgonine methyl ester; Methyl ecgonine$ecgonine methyl ester
E511	row4043	row4043_M+H[1+]	CE1349;C05490	19-oxo-deoxycorticosterone$11-Dehydrocorticosterone
E512	row430;row622	row430_M+Na[1+];row622_M+H[1+]	C00078;C00525	L-Tryptophan$D-Tryptophan
E513	row73	row73_M+H[1+]	C00437	N2-Acetyl-L-ornithine
E514	row2476	row2476_M+Na[1+]	C00047	L-Lysine
E515	row588	row588_M+Na[1+]	C01601
E516	row3860	row3860_M+H[1+]	C00712;C01712	(9Z)-Octadecenoic acid; (Z)-Octadec-9-enoic acid; Oleate; Oleic acid$(9E)-Octadecenoic acid; 9-Octadecenoic acid, (E)-; (E)-Oleic acid; D9-trans-Octadecenoic acid; 9-trans-Octadecenoic acid; trans-D9-Octadecenoic acid; trans-9-Octadecenoic acid; trans-Elaidic acid; trans-Oleic acid; Elaidic acid; Acide elaidique; Elaidinsaure
E517	row4571	row4571_M+Na[1+]	CE5082	N-acetyl-L-cystathionine
E518	row1891	row1891_M+H[1+]	C00735;C05469;C05473;C01124	Cortisol; Hydrocortisone; 11beta,17alpha,21-Trihydroxy-4-pregnene-3,20-dione; Kendall's compound F; Reichstein's substance M$17alpha,21-Dihydroxy-5beta-pregnane-3,11,20-trione; 5beta-Pregnane-17alpha,21-diol-3,11,20-trione; 4,5beta-Dihydrocortisone$11beta,21-Dihydroxy-3,20-oxo-5beta-pregnan-18-al$18-Hydroxycorticosterone
E519	row2932	row2932_M+H[1+]	C01449	Queuine; Base Q
E520	row1591	row1591_M+Na[1+]	C00364	dTMP
E521	row153	row153_M+Na[1+]	C04756	1-alkenyl 2-acylglycerol 3-phosphoethanolamine plasmalogen
E522	row4652;row681	row4652_M+H[1+];row681_M+Na[1+]	C04230	Lysophosphatidylcholine
E523	row710;row905	row710_M+Na[1+];row905_M+Na[1+]	C02838	L-Octanoylcarnitine
E524	row2436	row2436_M+H[1+]	CE6460;CE6461;CE6465;CE6466;CE6467;CE6464;CE6462;CE6463;CE6459;CE6458;CE6457;CE6456;CE6455;CE6454;CE6453;CE6452	$$$$$$$$$$$$$$$
E525	row2549	row2549_M+Na[1+]	C05504	16-Glucuronide-estriol; 16alpha,17beta-Estriol 16-(beta-D-glucuronide)
E526	row424	row424_M+H[1+]	CE4753	dynorphin B (10-13)
E527	row1159	row1159_M+H[1+]	C01026;C01205;C02356;C00334;C03284;C05145	N,N-Dimethylglycine; Dimethylglycine$D-3-Amino-isobutanoate$(S)-2-Aminobutanoate; (S)-2-Aminobutanoic acid; (S)-2-Aminobutyric acid$4-Aminobutanoate$L-3-Amino-isobutanoate$3-Aminoisobutyric acid; 3-Aminoisobutanoate; 3-Amino-2-methylpropanoate
E528	row1799	row1799_M+H[1+]	C11409;C02452;C00964;C02759	(+)-trans-Carveol; (4S,6R)-trans-Carveol$Perillyl alcohol; (-)-Perillyl alcohol; p-Mentha-1,8-dien-7-ol; (-)-Perillylalcohol$(-)-trans-Carveol$
E529	row2181;row4608	row2181_M+Na[1+];row4608_M+H[1+]	C12448;egme	Ecgonine methyl ester; Methyl ecgonine$ecgonine methyl ester
E530	row3465	row3465_M+Na[1+]	elaidcrn;vacccrn;odecrn	Elaidic carnitine$Vaccenyl carnitine$octadecenoyl carnitine
E531	row2401	row2401_M+H[1+]	CE2061
E532	row189	row189_M+H[1+]	C05928	10-Formyltetrahydrofolyl L-glutamate; 10-Formyl-THF-L-glutamate
E533	row1625	row1625_M+H[1+]	C00155	L-Homocysteine
E534	row4109	row4109_M+H[1+]	C14765;CE5526;CE5527	13-OxoODE; 13-KODE; (9Z,11E)-13-Oxooctadeca-9,11-dienoic acid$$
E535	row438	row438_M+H[1+]	C16300	Stearidonic acid; 6,9,12,15-Octadecatetraenoic acid; (6Z,9Z,12Z,15Z)-Octadecatetraenoic acid
E536	row2600	row2600_M+H[1+]	C02727	N6-Acetyl-L-lysine
E537	row940	row940_M+H[1+]	CE1342	18-Hydroxycortisol
E538	row3233	row3233_M+H[1+]	C13856	2-Arachidonoylglycerol; 2-Arachidonoyl-sn-glycerol
E539	row1715	row1715_M+H[1+]	C00530;C00090	p-Benzenediol; Hydroquinone; 1,4-Benzenediol; 1,4-Dihydroxybenzene; Benzene-1,4-diol; Quinol; 4-Hydroxyphenol$Catechol; 1,2-Benzenediol; o-Benzenediol; 1,2-Dihydroxybenzene; Brenzcatechin; Pyrocatechol
E540	row538	row538_M+Na[1+]	C05650	Tetrahydropteridine; 5,6,7,8-Tetrahydropteridine
E541	row2895	row2895_M+H[1+]	dmhptcoa	2,6 dimethylheptanoyl-CoA
E542	row2023	row2023_M+H[1+]	C00777;C15493	Retinoate$9-cis-Retinoic acid
E543	row881	row881_M+H[1+]	C01595	linoleic acid (all cis C18:2) n-6
E544	row3120	row3120_M+H[1+]	C02505;C02558	2-Phenylacetamide$N-Acetylarylamine
E545	row2070	row2070_M+H[1+]	C16596;C05635	5-Phenyl-1,3-oxazinane-2,4-dione$5-Hydroxyindoleacetate
E546	row1543	row1543_M+Na[1+]	C00897;C00252;C01083;C00089;C00208;C00243;C00185;C05400;C05402;C01235;C06373	alpha-Maltose; alpha-Malt sugar$Isomaltose; Brachiose$Trehalose$Sucrose$Maltose$Lactose$Cellobiose$Epimelibiose$Melibiose$1-alpha-D-Galactosyl-myo-inositol; 1-O-alpha-D-Galactosyl-D-myo-inositol; Galactinol$beta-D-Gal-(1->4)-D-Glc
E547	row1801	row1801_M+H[1+]	C01829	O-(4-Hydroxy-3,5-diidophenyl)-3,5-diiodo-L-tyrosine; L-Thyroxine; 3,5,3'5'-Tetraiodo-L-thyronine; Levothyroxin; T4
E548	row2574	row2574_M+Na[1+]	C05634;C00954	5-Hydroxyindoleacetaldehyde$Indole-3-acetate
E549	row386	row386_M+Na[1+]	C00431;C00183;C00719	5-Aminopentanoate; 5-Aminopentanoic acid; 5-Aminovaleric acid$L-Valine$Glycine betaine
E550	row1394	row1394_M+H[1+]	C00399	Ubiquinone
E551	row2094	row2094_M+H[1+]	C06099;C06306;C06078;C00521	(+)-Limonene; (+)-(R)-Limonene; (+)-(4R)-Limonene$$$(-)-Limonene; (-)-(S)-Limonene; (-)-(4S)-Limonene
E552	row2138	row2138_M+Na[1+]	C02617;C14783	$
E553	row2280	row2280_M+Na[1+]	stcrn	stearoylcarnitine
E554	row1933	row1933_M+H[1+]	C00255	Riboflavin
E555	row3650	row3650_M+Na[1+]	C00268;C04244;C02953	6,7-Dihydrobiopterin$6-Lactoyl-5,6,7,8-tetrahydropterin$7,8-Dihydrobiopterin
E556	row2864;row964	row2864_M+Na[1+];row964_M+H[1+]	C17335;CE2205;CE2202	$1alpha,24R,25-trihydroxyvitamin D3$23S,25,26-trihydroxyvitamin D3
E557	row1466	row1466_M+H[1+]	C00429;C02512	5,6-dihydrouracil$Beta cyanoalanine
E558	row2487	row2487_M+H[1+]	C06459	N-Trimethyl-2-aminoethylphosphonate; 2-Trimethylaminoethylphosphonate
E559	row4080	row4080_M+Na[1+]	CE1395
E560	row1842	row1842_M+H[1+]	C04281;C04282;C02238;C01879	L-1-Pyrroline-3-hydroxy-5-carboxylate$1-Pyrroline-4-hydroxy-2-carboxylate$5-Oxo-L-proline$5-Oxoproline
E561	row753	row753_M+H[1+]	CE5311;CE5323	6(R)-hydroxy-tetradeca-2E,4E,8Z-trienoate$6(S)-hydroxy-tetradeca-2E,4E,8Z-trienoate
E562	row3635	row3635_M+Na[1+]	C14039	1,1-Dichloroethylene; Vinylidene chloride
E563	row1355	row1355_M+H[1+]	C14799
E564	row618;row735	row618_M+H[1+];row735_M+Na[1+]	C00082;CE2174	L-Tyrosine$
E565	row1813;row500	row1813_M+Na[1+];row500_M+H[1+]	C05579	Indole-5,6-quinone
E566	row1133;row3474	row1133_M+H[1+];row3474_M+Na[1+]	C00329	D-Glucosamine
E567	row2389	row2389_M+Na[1+]	C05634;C00954	5-Hydroxyindoleacetaldehyde$Indole-3-acetate
E568	row2134	row2134_M+Na[1+]	CE4968;CE4970	isovalerylglycine$2-methylbutyrylglycine
E569	row4491	row4491_M+H[1+]	C00101	5,6,7,8-Tetrahydrofolate
E570	row105	row105_M+Na[1+]	C00108	Anthranilate
E571	row2290	row2290_M+H[1+]	CE5947	20-COOH-10,11-dihydro-LTB4
E572	row3093;row4123	row3093_M+H[1+];row4123_M+H[1+]	C14802;C14800;C01717	1-Nitronaphthalene-7,8-oxide$1-Nitronaphthalene-5,6-oxide$4-Hydroxy-2-quinolinecarboxylic acid
E573	row2939	row2939_M+H[1+]	C00153	Nicotinamide
E574	row3604;row4006	row3604_M+H[1+];row4006_M+Na[1+]	C05634;C00954	5-Hydroxyindoleacetaldehyde$Indole-3-acetate
E575	row1918	row1918_M+H[1+]	C05412;C05411;CE5542;C16353;C16358	$$noradrenochrome o-semiquinone$$1-Methylxanthine
E576	row1489;row2396	row1489_M+H[1+];row2396_M+H[1+]	C00534	Pyridoxamine
E577	row3502	row3502_M+H[1+]	pcrn	propionyl-carnitine
E578	row1484;row4466	row1484_M+Na[1+];row4466_M+H[1+]	C14827;C04717	9(S)-HPODE; 9(S)-HPOD; (10E,12Z)-(9S)-9-Hydroperoxyoctadeca-10,12-dienoic acid$(9Z,11E)-(13S)-13-Hydroperoxyoctadeca-9,11-dienoic acid; (9Z,11E)-(13S)-13-Hydroperoxyoctadeca-9,11-dienoate; 13(S)-HPODE; 13S-Hydroperoxy-9Z,11E-octadecadienoic acid
E579	row1049	row1049_M+Na[1+]	C01921	glycocholate
E580	row976	row976_M+H[1+]	C00365	dUMP
E581	row4424	row4424_M+Na[1+]	C00364	dTMP
E582	row4578	row4578_M+Na[1+]	C00831	Pantetheine; (R)-Pantetheine
E583	row617	row617_M+H[1+]	C03415	N2-Succinyl-L-ornithine; (2S)-5-Amino-2-(3-carboxypropanoylamino)pentanoic acid
E584	row1733	row1733_M+Na[1+]	c226crn	cervonyl carnitine
E585	row4474	row4474_M+H[1+]	C16681;C00376;CE5589;retinal-11-cis;C02110;retinal-cis-9;CE5575	cis-9-retinal$Retinal$13-cis-retinal$cis-11-retinal$11-cis-Retinal; 11-cis-Vitamin A aldehyde; 11-cis-Retinene$cis-9-retinal$9-cis-retinal
E586	row3004	row3004_M+H[1+]	C02229;C01888;C05665	3-Aminopropanal$Aminoacetone$beta-Aminopropion aldehyde
E587	row638	row638_M+H[1+]	C00207;C00479	Acetone; Dimethyl ketone; 2-Propanone$
E588	row4138;row472	row4138_M+H[1+];row472_M+Na[1+]	C02838	L-Octanoylcarnitine
E589	row776	row776_M+H[1+]	C00590	Coniferyl alcohol; Coniferol; 4-(3-Hydroxy-1-propenyl)-2-methoxyphenol
E590	row4583	row4583_M+H[1+]	C06144	3-Butynoate
E591	row747	row747_M+H[1+]	C07644	4-Ketocyclophosphamide
E592	row2246	row2246_M+H[1+]	CE5976;CE2054	12-oxo-10,11-dihydro-20-COOH-LTB4$20-carboxy-leukotriene-B4
E593	row1086	row1086_M+H[1+]	C02642;C00152	N-Carbamoyl-beta-alanine$L-Asparagine
E594	row3304	row3304_M+H[1+]	C04598	Platelet-activating factor
E595	row4674	row4674_M+H[1+]	CE2934	o-methylhippurate
E596	row1532	row1532_M+Na[1+]	C00712;C01712	(9Z)-Octadecenoic acid; (Z)-Octadec-9-enoic acid; Oleate; Oleic acid$(9E)-Octadecenoic acid; 9-Octadecenoic acid, (E)-; (E)-Oleic acid; D9-trans-Octadecenoic acid; 9-trans-Octadecenoic acid; trans-D9-Octadecenoic acid; trans-9-Octadecenoic acid; trans-Elaidic acid; trans-Oleic acid; Elaidic acid; Acide elaidique; Elaidinsaure
E597	row2416	row2416_M+H[1+]	C00246	Butanoic acid; Butanoate; Butyrate; Butyric acid
E598	row3972	row3972_M+Na[1+]	CE5869	lysyl-proline
E599	row2685	row2685_M+H[1+]	C00180;C00633	Benzoate; Benzoic acid; Benzenecarboxylic acid; Phenylformic acid; Dracylic acid$4-Hydroxybenzaldehyde; p-Hydroxybenzaldehyde
E600	row1260;row1450	row1260_M+Na[1+];row1450_M+Na[1+]	ptdcacrn	pendtadenoyl carnitine
E601	row539	row539_M+Na[1+]	C03684;C00835;CE2847	6-Pyruvoyl-5,6,7,8-tetrahydropterin$Sepiapterin$fructoseglycine
E602	row327	row327_M+H[1+]	C14769;C14768;C04742;C14749;C14748;CE5016;C14778;C14779;C14770;C14771;C04805	8,9-EET; (5Z,11Z,14Z)-8,9-Epoxyeicosa-5,11,14-trienoic acid; (5Z,11Z,14Z)-8,9-Epoxyicosa-5,11,14-trienoic acid$5,6-EET; (8Z,11Z,14Z)-5,6-Epoxyeicosa-8,11,14-trienoic acid; (8Z,11Z,14Z)-5,6-Epoxyicosa-8,11,14-trienoic acid$(15S)-15-Hydroxy-5,8,11-cis-13-trans-eicosatetraenoate; (15S)-15-Hydroxy-5,8,11-cis-13-trans-icosatetraenoate; (5Z,8Z,11Z,13E)-(15S)-15-Hydroxyicosa-5,8,11,13-tetraenoic acid; 1…
E603	row2088	row2088_M+H[1+]	C05543	3-Dehydroxycarnitine
E604	row1116	row1116_M+H[1+]	dlnlcgcrn	dihomo-gamma-linolenyl carnitine
E605	row3274	row3274_M+Na[1+]	CE6031;5adtststerones	androsterone sulfate$5alpha-Dihydrotestosterone sulfate
E606	row3970	row3970_M+H[1+]	C05350;C01179;C01197	2-Hydroxy-3-(4-hydroxyphenyl)propenoate; 4-Hydroxy-enol-phenylpyruvate$3-(4-Hydroxyphenyl)pyruvate$Caffeate; Caffeic acid; 3,4-Dihydroxy-trans-cinnamate; trans-Caffeate
E607	row4037	row4037_M+H[1+]	C00777;C15493	Retinoate$9-cis-Retinoic acid
E608	row1791;row2285	row1791_M+H[1+];row2285_M+Na[1+]	C00280;andrstndn	Androst-4-ene-3,17-dione; Androstenedione; 4-Androstene-3,17-dione$Androstenedione
E609	row3382;row4411	row3382_M+Na[1+];row4411_M+Na[1+]	CE0784;CE5941	cis-myrist-7-enoyl-CoA$(2S,6R,10R)-trimethyl-2E-hendecenoyl-CoA
E610	row1321;row3607	row1321_M+H[1+];row3607_M+Na[1+]	C03748;CE1353;C01176;CE5888;17ahprgstrn;C05498;C03205	16alpha-Hydroxyprogesterone; 16-alpha-Hydroxyprogesterone$6beta-hydroxyprogesterone$17alpha-Hydroxyprogesterone; 17alpha-Hydroxy-4-pregnene-3,20-dione; Pregn-4-ene-3,20-dione-17-ol; 17alpha-Hydroxy-progesterone$2beta-hydroxyprogesterone$17alpha-Hydroxyprogesterone$11beta-Hydroxyprogesterone$11-Deoxycorticosterone; Deoxycorticosterone; Cortexone; 21-Hydroxy-4-pregnene-3,20-dione; Desoxycortone; DOC
E611	row427	row427_M+H[1+]	C14040	1-Nitronaphthalene
E612	row4572	row4572_M+H[1+]	C00366	Urate
E613	row262	row262_M+Na[1+]	C03242	(8Z,11Z,14Z)-Icosatrienoic acid; Dihomo-gamma-linolenic acid; (Z,Z,Z)-8,11,14-Eicosatrienoic acid; (Z,Z,Z)-8,11,14-Icosatrienoic acid; (Z,Z,Z)-8,11,14-Eicosatrienoate; (Z,Z,Z)-8,11,14-Icosatrienoate; 8,11,14-Eicosatrienoate; 8,11,14-Icosatrienoate
E614	row3365	row3365_M+H[1+]	C01620;C00262	$Hypoxanthine
E615	row2518	row2518_M+Na[1+]	C05645	4-(2-Amino-3-hydroxyphenyl)-2,4-dioxobutanoate
E616	row3161	row3161_M+H[1+]	C00777;C15493	Retinoate$9-cis-Retinoic acid
E617	row3847	row3847_M+Na[1+]	C00461	Chitin (monomer)
E618	row213	row213_M+H[1+]	C00831	Pantetheine; (R)-Pantetheine
E619	row3674	row3674_M+Na[1+]	CN0016	Dibenzo[a,l]pyrene
E620	row3189	row3189_M+Na[1+]	C00390	Ubiquinol
E621	row1047	row1047_M+H[1+]	C00327	L-Citrulline; 2-Amino-5-ureidovaleric acid; Citrulline
E622	row719	row719_M+H[1+]	C00166;C02763;C00811;C05838	Phenylpyruvate$enol-Phenylpyruvate$4-Coumarate; p-Coumaric acid; trans-4-Hydroxycinnamate; trans-p-Hydroxycinnamate; 4-Hydroxycinnamic acid; 4-Hydroxycinnamate$cis-2-Hydroxycinnamate; 2-Coumarinate
E623	row1778	row1778_M+H[1+]	C01595	linoleic acid (all cis C18:2) n-6
E624	row1652	row1652_M+H[1+]	C11149
E625	row1490;row2926;row3316	row1490_M+H[1+];row2926_M+H[1+];row3316_M+Na[1+]	C05485;C04518;C18038;C05138	21-Hydroxypregnenolone$17alpha,20alpha-Dihydroxypregn-4-en-3-one$$17alpha-Hydroxypregnenolone
E626	row3013	row3013_M+Na[1+]	C00047	L-Lysine
E627	row1773	row1773_M+H[1+]	C04317	1-Alkyl-2-lyso-sn-glycero-3-phosphocholine
