# Supplementary material for: Cord blood metabolic signatures predictive of childhood overweight and rapid growth
Source: Int J Obes (Lond). 2021 Jul 12;45(10):2252–60. doi: 10.1038/s41366-021-00888-1 (PMC8455328; doi:10.1038/s41366-021-00888-1)
Supplement: Supplementary file 3 — Supporting information 3 [file 41366_2021_888_MOESM3_ESM.zip › tables/mcg_pathwayanalysis_.tsv]

pathway	overlap_size	pathway_size	p-value	overlap_EmpiricalCompounds (id)	overlap_features (id)	overlap_features (name)
Valine, leucine and isoleucine degradation	6	13	0.000588185866734	E34,E17,E239,E350,E549,E180	C00407/C00123,C01026/C01205/C02356/C00334/C03284/C05145,C00407/C00123,C00431/C00183/C00719,C00431/C00183/C00719,C00431/C00183/C00719	L-Isoleucine/L-Leucine$N,N-Dimethylglycine; Dimethylglycine/D-3-Amino-isobutanoate/(S)-2-Aminobutanoate; (S)-2-Aminobutanoic acid; (S)-2-Aminobutyric acid/4-Aminobutanoate/L-3-Amino-isobutanoate/3-Aminoisobutyric acid; 3-Aminoisobutanoate; 3-Amino-2-methylpropanoate$L-Isoleucine/L-Leucine$5-Aminopentanoate; 5-Aminopentanoic acid; 5-Aminovaleric acid/L-Valine/Glycine betaine$5-Aminopentanoate; 5-A…
Biopterin metabolism	4	9	0.00495756659104	E484,E601,E290,E175	C00079/CE2172,C03684/C00835/CE2847,C00079/CE2172,C00082/CE2174	L-Phenylalanine/$6-Pyruvoyl-5,6,7,8-tetrahydropterin/Sepiapterin/fructoseglycine$L-Phenylalanine/$L-Tyrosine/
Dynorphin metabolism	1	1	0.0450382320813	E526	CE4753	dynorphin B (10-13)
Glycosylphosphatidylinositol(GPI)-anchor biosynthesis	1	1	0.0450382320813	E382	C00165	Diacylglycerol; Diglyceride
Glycine, serine, alanine and threonine metabolism	8	42	0.0503319048819	E17,E350,E449,E3,E407,E549,E180,E394	C01026/C01205/C02356/C00334/C03284/C05145,C00431/C00183/C00719,,,,C00431/C00183/C00719,C00431/C00183/C00719,	N,N-Dimethylglycine; Dimethylglycine/D-3-Amino-isobutanoate/(S)-2-Aminobutanoate; (S)-2-Aminobutanoic acid; (S)-2-Aminobutyric acid/4-Aminobutanoate/L-3-Amino-isobutanoate/3-Aminoisobutyric acid; 3-Aminoisobutanoate; 3-Amino-2-methylpropanoate$5-Aminopentanoate; 5-Aminopentanoic acid; 5-Aminovaleric acid/L-Valine/Glycine betaine$$$$5-Aminopentanoate; 5-Aminopentanoic acid; 5-Aminovaleric acid/L-V…
Aspartate and asparagine metabolism	9	50	0.0631879673977	E17,E92,E112,E458,E12,E164,E407,E212,E513	C01026/C01205/C02356/C00334/C03284/C05145,,,,,,,,	N,N-Dimethylglycine; Dimethylglycine/D-3-Amino-isobutanoate/(S)-2-Aminobutanoate; (S)-2-Aminobutanoic acid; (S)-2-Aminobutyric acid/4-Aminobutanoate/L-3-Amino-isobutanoate/3-Aminoisobutyric acid; 3-Aminoisobutanoate; 3-Amino-2-methylpropanoate$$$$$$$$
N-Glycan biosynthesis	2	6	0.0724308881607	E452,E13	,	$
Butanoate metabolism	4	18	0.0781446937232	E17,E549,E350,E180	C01026/C01205/C02356/C00334/C03284/C05145,C00431/C00183/C00719,C00431/C00183/C00719,C00431/C00183/C00719	N,N-Dimethylglycine; Dimethylglycine/D-3-Amino-isobutanoate/(S)-2-Aminobutanoate; (S)-2-Aminobutanoic acid; (S)-2-Aminobutyric acid/4-Aminobutanoate/L-3-Amino-isobutanoate/3-Aminoisobutyric acid; 3-Aminoisobutanoate; 3-Amino-2-methylpropanoate$5-Aminopentanoate; 5-Aminopentanoic acid; 5-Aminovaleric acid/L-Valine/Glycine betaine$5-Aminopentanoate; 5-Aminopentanoic acid; 5-Aminovaleric acid/L-Vali…
CoA Catabolism	2	7	0.0972187211159	E62,E618	,	$
Urea cycle/amino group metabolism	6	34	0.108898411898	E231,E92,E3,E17,E407,E513	,,,C01026/C01205/C02356/C00334/C03284/C05145,,	$$$N,N-Dimethylglycine; Dimethylglycine/D-3-Amino-isobutanoate/(S)-2-Aminobutanoate; (S)-2-Aminobutanoic acid; (S)-2-Aminobutyric acid/4-Aminobutanoate/L-3-Amino-isobutanoate/3-Aminoisobutyric acid; 3-Aminoisobutanoate; 3-Amino-2-methylpropanoate$$
Vitamin B5 - CoA biosynthesis from pantothenate	2	8	0.12267876649	E62,E618	,	$
Phosphatidylinositol phosphate metabolism	2	8	0.12267876649	E382,E452	C00165,	Diacylglycerol; Diglyceride$
Prostaglandin formation from arachidonate	3	15	0.137719519368	E282,E321,E232	,,	$$
Omega-3 fatty acid metabolism	2	9	0.153768590875	E348,E535	,	$
De novo fatty acid biosynthesis	4	24	0.171414166877	E400,E613,E405,E145	,,,	$$$
Glutathione Metabolism	2	10	0.177211998992	E458,E164	,	$
Sialic acid metabolism	2	10	0.177211998992	E382,E452	C00165,	Diacylglycerol; Diglyceride$
Glycerophospholipid metabolism	6	40	0.188135450802	E494,E521,E602,E382,E452,E540	,,,C00165,,	$$$Diacylglycerol; Diglyceride$$
Fructose and mannose metabolism	2	11	0.202588017814	E601,E452	C03684/C00835/CE2847,	6-Pyruvoyl-5,6,7,8-tetrahydropterin/Sepiapterin/fructoseglycine$
Drug metabolism - cytochrome P450	3	20	0.232249390807	E185,E406,E447	,,	$$
Glycosphingolipid biosynthesis - ganglioseries	1	5	0.244601294009	E452
Glycosphingolipid biosynthesis - globoseries	1	5	0.244601294009	E452
Vitamin H (biotin) metabolism	1	5	0.244601294009	E212
Lipoate metabolism	1	5	0.244601294009	E212
Starch and Sucrose Metabolism	1	5	0.244601294009	E452
Linoleate metabolism	5	37	0.250735232333	E352,E388,E515,E107,E31	,,,,	$$$$
Glycolysis and Gluconeogenesis	1	6	0.273674481136	E452
Heparan sulfate degradation	1	6	0.273674481136	E452
Chondroitin sulfate degradation	1	6	0.273674481136	E452
Limonene and pinene degradation	1	7	0.30157129653	E105
Keratan sulfate degradation	1	7	0.30157129653	E452
Glutamate metabolism	1	7	0.30157129653	E17	C01026/C01205/C02356/C00334/C03284/C05145	N,N-Dimethylglycine; Dimethylglycine/D-3-Amino-isobutanoate/(S)-2-Aminobutanoate; (S)-2-Aminobutanoic acid; (S)-2-Aminobutyric acid/4-Aminobutanoate/L-3-Amino-isobutanoate/3-Aminoisobutyric acid; 3-Aminoisobutanoate; 3-Amino-2-methylpropanoate
N-Glycan Degradation	1	7	0.30157129653	E452
Vitamin B9 (folate) metabolism	1	7	0.30157129653	E532
Tyrosine metabolism	7	60	0.319973111503	E134,E231,E290,E175,E452,E484,E565	,,C00079/CE2172,C00082/CE2174,,C00079/CE2172,	$$L-Phenylalanine/$L-Tyrosine/$$L-Phenylalanine/$
Bile acid biosynthesis	2	17	0.326023023275	E364,E75	,	$
Pentose phosphate pathway	1	8	0.331232669524	E452
Ascorbate (Vitamin C) and Aldarate Metabolism	1	8	0.331232669524	E422
Vitamin A (retinol) metabolism	2	18	0.348206033106	E400,E602	,	$
Tryptophan metabolism	5	46	0.368960591547	E570,E512,E360,E25,E452	,,,,	$$$$
Lysine metabolism	2	20	0.390303335854	E212,E403	,	$
Hexose phosphorylation	1	10	0.392740105873	E452
Galactose metabolism	1	10	0.392740105873	E452
Vitamin E metabolism	1	10	0.392740105873	E308
Caffeine metabolism	1	11	0.414587009495	E452
Porphyrin metabolism	1	11	0.414587009495	E467
Beta-Alanine metabolism	1	11	0.414587009495	E17	C01026/C01205/C02356/C00334/C03284/C05145	N,N-Dimethylglycine; Dimethylglycine/D-3-Amino-isobutanoate/(S)-2-Aminobutanoate; (S)-2-Aminobutanoic acid; (S)-2-Aminobutyric acid/4-Aminobutanoate/L-3-Amino-isobutanoate/3-Aminoisobutyric acid; 3-Aminoisobutanoate; 3-Amino-2-methylpropanoate
Arginine and Proline Metabolism	2	23	0.436854045878	E458,E92	,	$
Fatty acid activation	2	23	0.436854045878	E613,E145	,	$
Pyrimidine metabolism	2	25	0.459793294681	E17,E233	C01026/C01205/C02356/C00334/C03284/C05145,	N,N-Dimethylglycine; Dimethylglycine/D-3-Amino-isobutanoate/(S)-2-Aminobutanoate; (S)-2-Aminobutanoic acid; (S)-2-Aminobutyric acid/4-Aminobutanoate/L-3-Amino-isobutanoate/3-Aminoisobutyric acid; 3-Aminoisobutanoate; 3-Amino-2-methylpropanoate$
Glycosphingolipid metabolism	1	14	0.463070330224	E452
Leukotriene metabolism	1	14	0.463070330224	E18
Xenobiotics metabolism	2	28	0.476850684816	E442,E611	,	$
Arachidonic acid metabolism	1	18	0.485925552475	E602
Purine metabolism	1	20	0.493992101504	E171
Androgen and estrogen biosynthesis and metabolism	1	30	0.509873119906	E79
C21-steroid hormone biosynthesis and metabolism	3	58	0.510461305773	E289,E214,E467	,,	$$
Phytanic acid peroxisomal oxidation	0	1	0.513150155449
Methionine and cysteine metabolism	0	15	0.513150155449
Selenoamino acid metabolism	0	7	0.513150155449
Hyaluronan Metabolism	0	1	0.513150155449
D4&E4-neuroprostanes formation	0	2	0.513150155449
Vitamin D	0	1	0.513150155449
Fatty acid oxidation, peroxisome	0	0	0.513150155449
Polyunsaturated fatty acid biosynthesis	0	0	0.513150155449
Alanine and Aspartate Metabolism	0	8	0.513150155449
Keratan sulfate biosynthesis	0	0	0.513150155449
TCA cycle	0	3	0.513150155449
3-Chloroacrylic acid degradation	0	0	0.513150155449
Sphingolipid metabolism	0	0	0.513150155449
O-Glycan biosynthesis	0	0	0.513150155449
C5-Branched dibasic acid metabolism	0	0	0.513150155449
Pyruvate Metabolism	0	7	0.513150155449
R Group Synthesis	0	0	0.513150155449
Putative anti-Inflammatory metabolites formation from EPA	0	1	0.513150155449
Di-unsaturated fatty acid beta-oxidation	0	4	0.513150155449
Vitamin B2 (riboflavin) metabolism	0	1	0.513150155449
Squalene and cholesterol biosynthesis	0	2	0.513150155449
Carnitine shuttle	0	31	0.513150155449
3-oxo-10R-octadecatrienoate beta-oxidation	0	2	0.513150155449
Glycerolipid metabolism	0	0	0.513150155449
Vitamin B1 (thiamin) metabolism	0	0	0.513150155449
Histidine metabolism	0	9	0.513150155449
Alkaloid biosynthesis II	0	7	0.513150155449
Glycosphingolipid biosynthesis - lactoseries	0	0	0.513150155449
Parathio degradation	0	0	0.513150155449
Propanoate metabolism	0	10	0.513150155449
Electron transport chain	0	3	0.513150155449
Blood Group Biosynthesis	0	0	0.513150155449
Heparan sulfate biosynthesis	0	0	0.513150155449
Vitamin B6 (pyridoxine) metabolism	0	10	0.513150155449
Proteoglycan biosynthesis	0	0	0.513150155449
Vitamin K metabolism	0	0	0.513150155449
Benzoate degradation via CoA ligation	0	0	0.513150155449
Dimethyl-branched-chain fatty acid mitochondrial beta-oxidation	0	0	0.513150155449
Pentose and Glucuronate Interconversions	0	1	0.513150155449
Atrazine degradation	0	0	0.513150155449
Vitamin B12 (cyanocobalamin) metabolism	0	0	0.513150155449
Nucleotide Sugar Metabolism	0	0	0.513150155449
Carbon fixation	0	0	0.513150155449
Ubiquinone Biosynthesis	0	7	0.513150155449
Glyoxylate and Dicarboxylate Metabolism	0	2	0.513150155449
Fatty Acid Metabolism	0	10	0.513150155449
Glycosaminoglycan degradation	0	0	0.513150155449
Saturated fatty acids beta-oxidation	0	3	0.513150155449
Fatty acid oxidation	0	3	0.513150155449
ROS Detoxification	0	0	0.513150155449
Glycosphingolipid biosynthesis - neolactoseries	0	0	0.513150155449
Mono-unsaturated fatty acid beta-oxidation	0	1	0.513150155449
Vitamin B3 (nicotinate and nicotinamide) metabolism	0	8	0.513150155449
Geraniol degradation	0	0	0.513150155449
Vitamin D3 (cholecalciferol) metabolism	0	7	0.513150155449
1- and 2-Methylnaphthalene degradation	0	2	0.513150155449
Nitrogen metabolism	0	4	0.513150155449
Drug metabolism - other enzymes	0	1	0.513150155449
Aminosugars metabolism	0	8	0.513150155449
Prostaglandin formation from dihomo gama-linoleic acid	0	1	0.513150155449
Trihydroxycoprostanoyl-CoA beta-oxidation	0	0	0.513150155449
Omega-6 fatty acid metabolism	0	2	0.513150155449
