# Supplementary material for: Cord blood metabolic signatures predictive of childhood overweight and rapid growth
Source: Int J Obes (Lond). 2021 Jul 12;45(10):2252–60. doi: 10.1038/s41366-021-00888-1 (PMC8455328; doi:10.1038/s41366-021-00888-1)
Supplement: Supplementary file 3 — Supporting information 3 [file 41366_2021_888_MOESM3_ESM.zip › figures/network_modules/activity_network.txt]

SOURCE	TARGET	ENZYMES
C00025	C00079	;2.6.1.5;2.6.1.9;2.6.1.57;2.6.1.1
C00025	C00082	;2.6.1.5;2.6.1.9;2.6.1.57;2.6.1.1
C00025	C02356	2.6.1.2
C00025	C00407	2.6.1.42
C00025	C00334	4.1.1.19;4.1.1.15;2.6.1.19
C00025	C03284	2.6.1.22
C00025	C00123	2.6.1.6;2.6.1.42
C00025	C00183	2.6.1.6;2.6.1.42
C00025	C01205	2.6.1.40
C00027	C00079	;1.4.3.2;1.3.3.6;1.14.18.1;1.1.1.35;3.1.2.2;4.2.1.17;2.3.1.16;2.3.1.154;1.11.1.8;6.2.1.-;1.11.1.7;5.1.99.4
C00027	C00407	1.4.3.2
C00027	C00082	;1.4.3.2;1.3.3.6;1.14.18.1;1.1.1.35;3.1.2.2;4.2.1.17;2.3.1.16;2.3.1.154;1.11.1.8;6.2.1.-;1.11.1.7;5.1.99.4
C00026	C00079	;2.6.1.5;2.6.1.9;2.6.1.57;2.6.1.1
C00026	C00082	;2.6.1.5;2.6.1.9;2.6.1.57;2.6.1.1
C00026	C02356	2.6.1.2
C00026	C00407	2.6.1.42
C00026	C00334	4.1.1.19;4.1.1.15;2.6.1.19
C00026	C03284	2.6.1.22
C00026	C00123	2.6.1.6;2.6.1.42
C00026	C00183	2.6.1.6;2.6.1.42
C00026	C01205	2.6.1.40
C00020	C00123	6.1.1.4
C00020	C00407	6.1.1.5
C00020	C00082	;1.3.3.6;6.1.1.20;1.1.1.35;6.1.1.1;4.2.1.17;2.3.1.16;2.3.1.154;6.2.1.-;3.1.2.2;5.1.99.4
C00020	C00079	;1.3.3.6;6.1.1.20;1.1.1.35;6.1.1.1;4.2.1.17;2.3.1.16;2.3.1.154;6.2.1.-;3.1.2.2;5.1.99.4
C00020	C00183	6.1.1.9
C00022	C00079	;6.2.1.-;2.6.1.58
C00022	C01205	2.6.1.40
C05332	C00079	4.1.1.28;4.1.1.53
C00141	C00183	2.6.1.6;2.6.1.42
CE1951	C00079	;2.6.1.9;2.6.1.5;2.6.1.1;3.4.15.-;2.6.1.57;1.14.16.1;2.6.1.58;1.14.16.2;2.3.1.16;4.1.1.25;1.11.1.8;4.1.1.28;1.11.1.7;1.4.3.2;1.3.3.6;4.2.1.96;1.1.1.35;6.1.1.1;4.2.1.17;3.1.2.2;1.14.18.1;2.6.1.64;5.1.99.4;4.1.1.53;6.1.1.20;6.3.2.25;6.2.1.-;3.4.21.39;2.3.1.154
CE1951	C00082	;2.6.1.9;2.6.1.5;2.6.1.1;3.4.15.-;2.6.1.57;1.14.16.1;2.6.1.58;1.14.16.2;2.3.1.16;4.1.1.25;1.11.1.8;4.1.1.28;1.11.1.7;1.4.3.2;1.3.3.6;4.2.1.96;1.1.1.35;6.1.1.1;4.2.1.17;3.1.2.2;1.14.18.1;2.6.1.64;5.1.99.4;4.1.1.53;6.1.1.20;6.3.2.25;6.2.1.-;3.4.21.39;2.3.1.154
C00940	C00079	2.6.1.64
C00431	C03087	3.5.1.63
C00431	C00033	3.5.1.63
C04895	C03684	4.2.3.12
C01026	C00030	1.5.99.2
C01026	C00016	1.5.99.2
C01026	C00073	2.1.1.5
C01026	C00155	2.1.1.5
C01026	C00028	1.5.99.2
C01026	C00067	1.5.99.2
C01026	C01352	1.5.99.2
C01026	C00719	2.1.1.5
C01026	C00213	1.5.99.2
C00536	C03684	4.2.3.12
C00822	C00082	;1.3.3.6;1.1.1.35;3.1.2.2;4.2.1.17;2.3.1.16;2.3.1.154;1.14.18.1;6.2.1.-;5.1.99.4
CE1661	C02356	2.3.2.4;3.4.19.6;2.6.1.2
C03684	C00835	1.1.1.153
C03684	C00272	;1.14.16.4;1.1.1.153;1.14.16.2;1.14.16.1;1.5.1.34;1.1.1.220;4.2.3.12
C03684	C03279	4.2.3.12
C03684	C04244	1.1.1.220;1.1.1.153
C03684	C02953	1.1.1.153
C00349	C03284	2.6.1.22
C00349	C01205	2.6.1.40
C00708	C00082	;1.11.1.8
C01180	C00079	1.4.3.2;2.6.1.5
C01180	C00407	1.4.3.2
C01180	C00082	1.4.3.2;2.6.1.5
C00232	C00334	2.6.1.19
C00233	C00123	2.6.1.6;2.6.1.42
C00010	C00165	;2.3.1.22
C02839	C00082	6.1.1.1
C00014	C05145	3.5.1.6
C00014	C00079	;1.4.3.2
C00014	C00407	1.4.3.2
C00014	C00082	;1.4.3.2
C00016	C00719	1.1.99.1
C01179	C00079	;1.4.3.2;2.6.1.9;2.6.1.5;2.6.1.1;2.6.1.57
C01179	C00407	1.4.3.2
C01179	C00082	;1.4.3.2;2.6.1.9;2.6.1.5;2.6.1.1;2.6.1.57
C00151	C00079	1.4.3.2
C00151	C00407	1.4.3.2
C00151	C00082	1.4.3.2
G10621	C00165	;2.7.8.1;2.7.8.2
C00155	C00719	2.1.1.5
C04756	C00165	2.7.8.1;2.7.8.2
thbpt4acam	C00079	1.14.16.2;4.2.1.96;1.14.16.1
thbpt4acam	C00082	1.14.16.2;4.2.1.96;1.14.16.1
C00422	C00165	3.1.1.79;3.1.1.3;2.7.8.1;2.7.8.2;3.1.1.34;2.3.1.22;4.6.1.13
C03511	C00079	6.1.1.20
C03758	CE2172
C01035	C00334	4.1.1.19;3.5.1.63;2.1.4.1;4.1.1.15;2.6.1.19;1.2.1.19;1.2.1.3;3.5.1.4
C03201	C00165	2.7.8.1;2.7.8.2
C03284	C06002	2.6.1.22
C03454	C00165	2.7.8.1;2.7.8.2
C00719	C00576	1.1.99.1;1.2.1.8
C00719	C00073	2.1.1.5
C00719	C01352	1.1.99.1
C00547	CE2174
C03127	C00407	6.1.1.5
C02505	C00079	1.11.1.7
C02515	C00082	;1.11.1.8
C05234	C00082	6.3.2.25
C05145	C00241	3.5.1.6
C05145	C05100	3.5.1.6;3.5.2.2
C05145	C00099	3.5.1.6
C05145	C00060	3.5.1.6
C05145	C16632	3.5.1.6;3.5.2.2
C05145	C16631	3.5.1.6;3.5.2.2
C05145	C02642	3.5.1.6;3.5.2.2
C00641	C00165	3.1.1.79;3.1.1.3;2.7.8.1;2.7.8.2;3.1.1.34;2.3.1.22;4.6.1.13
C03465	C00407	1.4.3.2;2.6.1.42
C00555	C00334	1.2.1.19;1.2.1.3
C00078	C00079	;1.4.3.2;4.1.1.28
C00078	C00407	1.4.3.2
C00078	C00082	;1.4.3.2;4.1.1.28
C00079	CE5786	3.4.21.39
C00079	C00123	3.4.21.39
C00079	C05167	1.4.3.2
C00079	CE5788	3.4.21.39
C00079	C00671	1.4.3.2
C00079	C00166	1.4.3.2;2.6.1.9;2.6.1.5;2.6.1.1;2.6.1.57;2.6.1.58;2.6.1.64
C00079	CE4724	3.4.15.-
C00079	CE5787	3.4.21.39
C00079	C00272	;1.14.16.2;1.14.16.1
C00079	C00331	1.4.3.2
C00079	C00036	;1.4.3.2;2.6.1.1
C00079	C15522	1.14.16.2;1.14.16.1
C00079	C00073	;1.4.3.2;2.6.1.5
C00079	C00064	;2.6.1.64
C00079	C00082	;2.6.1.9;2.6.1.5;2.6.1.1;3.4.15.-;2.6.1.57;1.14.16.1;2.6.1.58;1.14.16.2;2.3.1.16;4.1.1.25;1.11.1.8;4.1.1.28;1.11.1.7;1.4.3.2;1.3.3.6;4.2.1.96;1.1.1.35;6.1.1.1;4.2.1.17;3.1.2.2;1.14.18.1;2.6.1.64;5.1.99.4;4.1.1.53;6.1.1.20;6.3.2.25;6.2.1.-;3.4.21.39;2.3.1.154
C00079	C00268	;1.14.16.2;4.2.1.96;1.14.16.1
C00079	CE5790	3.4.21.39
C00079	C01648	6.1.1.20
C00079	C00407	1.4.3.2;3.4.15.-
C00079	CE2917	3.4.15.-
C00079	C00041	;6.2.1.-;2.6.1.58
C00079	C00161	1.4.3.2
C00079	C00049	1.4.3.2;2.6.1.1
C02238	C02356	2.3.2.4;3.4.19.6;2.6.1.2
C00073	C00407	1.4.3.2
C00073	C00082	;1.4.3.2;2.6.1.5
C01653	C00183	6.1.1.9
C00077	C00334	2.1.4.1
C04244	C00835	1.1.1.153
C01392	C00082	6.3.2.25
C00082	C05167	1.4.3.2
C00082	C01382	;1.11.1.8
C00082	C00272	;1.14.16.2;1.14.16.1
C00082	C00787	6.1.1.1
C00082	C00036	;1.4.3.2;2.6.1.1
C00082	C15522	1.14.16.2;1.14.16.1
C00082	C00355	;1.3.3.6;1.1.1.35;3.1.2.2;4.2.1.17;2.3.1.16;1.14.16.2;4.1.1.25;1.14.18.1;4.1.1.28;6.2.1.-;5.1.99.4;2.3.1.154
C00082	C00268	;1.14.16.2;4.2.1.96;1.14.16.1
C00082	C05590	1.11.1.8
C00082	C00407	1.4.3.2;3.4.15.-
C00082	C00331	1.4.3.2
C00082	C00483	4.1.1.28;1.14.18.1;4.1.1.25
C00082	C00671	1.4.3.2
C00082	C00166	1.4.3.2;2.6.1.9;2.6.1.5;2.6.1.1;2.6.1.57;2.6.1.58;2.6.1.64
C00082	C00161	1.4.3.2
C00082	C00049	1.4.3.2;2.6.1.1
C01644	C00407	6.1.1.5
C02356	C00109	2.6.1.2
C05676	C00165	2.7.8.2
C05674	C00165	2.7.8.2
C00407	CE4722	3.4.15.-
C00407	C05167	1.4.3.2
C00407	C00166	1.4.3.2
C00407	C00036	1.4.3.2
C00407	C00331	1.4.3.2
C00407	CE2916	3.4.15.-
C00407	C00671	1.4.3.2;2.6.1.42
C00407	CE4723	3.4.15.-
C00407	CE2915	3.4.15.-
C00407	C00161	1.4.3.2
C00407	C00049	1.4.3.2
C00183	C02554	6.1.1.9
C01885	C00165	;3.1.1.23;3.1.1.79;3.1.1.3;2.3.1.22
C02047	C00123	6.1.1.4
C00060	C00165	;3.1.1.34;3.1.1.79;3.1.1.3
C00062	C00334	4.1.1.19;2.1.4.1
C00067	CE2174
C00067	CE2172
CE5788	C00123	3.4.21.39
CE5789	C00123	3.4.17.1;3.4.21.59;3.4.21.39
C00570	C00165	;2.7.8.1;2.7.8.2
CE5786	C00123	3.4.17.1;3.4.21.59;3.4.21.39
CE5787	C00123	3.4.21.59;3.4.21.39
C00272	C00835	1.1.1.153
C00116	C00165	3.1.1.23;3.1.1.79;3.1.1.34
C00350	C00165	;2.7.8.1;2.7.8.2;2.7.-.-
CE5798	C00123	3.4.17.1
CE5791	C00123	3.4.21.59
CE5790	C00123	3.4.21.59;3.4.21.39
C01645	C00123	6.1.1.4
CE5797	C00123	3.4.17.1
C01177	C00165	;4.6.1.13
C02112	C00165	;3.1.1.79;3.1.1.3;3.1.1.23;2.7.8.1;2.7.8.2;3.1.1.34;2.7.-.-;2.3.1.22;4.6.1.13
C05675	C00165	2.7.8.1;2.7.8.2
C05673	C00165	2.7.8.1
C02946	C00334	3.5.1.63;1.2.1.3
C04299	C00165	4.6.1.13
C00165	C00055	;2.7.8.1;2.7.8.2
C00165	C00605	2.3.1.22
C00165	C04475	2.7.8.1;2.7.8.2
C00165	C00040	;2.3.1.22
C00165	C01194	;4.6.1.13
C00041	C01205	2.6.1.40
C00033	C00334	3.5.1.63;1.2.1.3
C02953	C00835	1.1.1.153
