# Supplementary material for: Cord blood metabolic signatures predictive of childhood overweight and rapid growth
Source: Int J Obes (Lond). 2021 Jul 12;45(10):2252–60. doi: 10.1038/s41366-021-00888-1 (PMC8455328; doi:10.1038/s41366-021-00888-1)
Supplement: Supplementary file 3 — Supporting information 3 [file 41366_2021_888_MOESM3_ESM.zip › figures/network_modules/Node_attributes.txt]

CPD_ID	CPD_NAME	mz_row_Statistic	From_mz_row	From_EmpiricalCompound
C00165	Diacylglycerol; Diglyceride	-2.24689229	row378	E382
C03284	L-3-Amino-isobutanoate	1.976363285	row602	E17
C00123	L-Leucine	-2.295069905	row354	E239
C00123	L-Leucine	-2.083762045	row492	E34
C00123	L-Leucine	-2.210475431	row399	E239
C01026	N,N-Dimethylglycine; Dimethylglycine	1.976363285	row602	E17
C03684	6-Pyruvoyl-5,6,7,8-tetrahydropterin	-2.038539225	row539	E601
C00183	L-Valine	-2.23500096	row386	E549
C00719	Glycine betaine	-2.753411793	row160	E180
CE2847	fructoseglycine	-2.038539225	row539	E601
C00719	Glycine betaine	-2.322301008	row338	E350
CE2174		-2.081644239	row496	E175
C05145	3-Aminoisobutyric acid; 3-Aminoisobutanoate; 3-Amino-2-methylpropanoate	1.976363285	row602	E17
C01205	D-3-Amino-isobutanoate	1.976363285	row602	E17
C00431	5-Aminopentanoate; 5-Aminopentanoic acid; 5-Aminovaleric acid	-2.322301008	row338	E350
CE4753	dynorphin B (10-13)	2.180092523	row424	E526
CE2172		-1.986094271	row582	E484
C02356	(S)-2-Aminobutanoate; (S)-2-Aminobutanoic acid; (S)-2-Aminobutyric acid	1.976363285	row602	E17
CE2172		-2.264075193	row365	E290
C00407	L-Isoleucine	-2.083762045	row492	E34
C00407	L-Isoleucine	-2.295069905	row354	E239
C00183	L-Valine	-2.322301008	row338	E350
C00334	4-Aminobutanoate	1.976363285	row602	E17
C00719	Glycine betaine	-2.23500096	row386	E549
C00079	L-Phenylalanine	-1.986094271	row582	E484
C00183	L-Valine	-2.753411793	row160	E180
C00431	5-Aminopentanoate; 5-Aminopentanoic acid; 5-Aminovaleric acid	-2.753411793	row160	E180
C00082	L-Tyrosine	-2.081644239	row496	E175
C00079	L-Phenylalanine	-2.264075193	row365	E290
C00407	L-Isoleucine	-2.210475431	row399	E239
C00835	Sepiapterin	-2.038539225	row539	E601
C00431	5-Aminopentanoate; 5-Aminopentanoic acid; 5-Aminovaleric acid	-2.23500096	row386	E549
